# Supplementary material for: Direct generation of protein conformational ensembles via machine learning
Source: Nat Commun. 2023 Feb 11;14:774. doi: 10.1038/s41467-023-36443-x (PMC9922302; doi:10.1038/s41467-023-36443-x)
Supplement: Supplementary file 4 — Source Data [file 41467_2023_36443_MOESM4_ESM.zip]

Archive with 128 entries (115 files):
- source_data/
- source_data/si_fig_12/
- source_data/tables/
- source_data/si_fig_25/
- source_data/si_fig_13/
- source_data/fig_5/
- source_data/.DS_Store
- __MACOSX/source_data/._.DS_Store
- source_data/fig_4/
- source_data/si_fig_9/
- source_data/si_fig_20/
- source_data/si_fig_26/
- source_data/si_fig_21/
- source_data/si_fig_17/
- source_data/fig_7/
- source_data/si_fig_12/.DS_Store
- __MACOSX/source_data/si_fig_12/._.DS_Store
- source_data/si_fig_12/panel_c.csv
- __MACOSX/source_data/si_fig_12/._panel_c.csv
- source_data/si_fig_12/panel_b.csv
- __MACOSX/source_data/si_fig_12/._panel_b.csv
- source_data/si_fig_12/panel_a.csv
- __MACOSX/source_data/si_fig_12/._panel_a.csv
- source_data/si_fig_12/panel_e.csv
- __MACOSX/source_data/si_fig_12/._panel_e.csv
- source_data/si_fig_12/panel_d.csv
- __MACOSX/source_data/si_fig_12/._panel_d.csv
- source_data/tables/si_table_3.csv
- __MACOSX/source_data/tables/._si_table_3.csv
- source_data/tables/table_2.csv
- __MACOSX/source_data/tables/._table_2.csv
- source_data/tables/table_1.csv
- __MACOSX/source_data/tables/._table_1.csv
- source_data/si_fig_25/htau23k17.csv
- __MACOSX/source_data/si_fig_25/._htau23k17.csv
- source_data/si_fig_25/protac.csv
- __MACOSX/source_data/si_fig_25/._protac.csv
- source_data/si_fig_25/his5.csv
- __MACOSX/source_data/si_fig_25/._his5.csv
- source_data/si_fig_13/panel_c.csv
- __MACOSX/source_data/si_fig_13/._panel_c.csv
- source_data/si_fig_13/panel_b.csv
- __MACOSX/source_data/si_fig_13/._panel_b.csv
- source_data/si_fig_13/panel_a.csv
- __MACOSX/source_data/si_fig_13/._panel_a.csv
- source_data/si_fig_13/panel_e.csv
- __MACOSX/source_data/si_fig_13/._panel_e.csv
- source_data/si_fig_13/panel_d.csv
- __MACOSX/source_data/si_fig_13/._panel_d.csv
- source_data/si_fig_13/panel_f.csv
- __MACOSX/source_data/si_fig_13/._panel_f.csv
- source_data/fig_5/panel_c.csv
- __MACOSX/source_data/fig_5/._panel_c.csv
- source_data/fig_5/panel_b.csv
- __MACOSX/source_data/fig_5/._panel_b.csv
- source_data/fig_5/panel_a.csv
- __MACOSX/source_data/fig_5/._panel_a.csv
- source_data/fig_5/panel_e.csv
- __MACOSX/source_data/fig_5/._panel_e.csv
- source_data/fig_5/panel_d.csv
- __MACOSX/source_data/fig_5/._panel_d.csv
- source_data/fig_5/panel_f.csv
- __MACOSX/source_data/fig_5/._panel_f.csv
- source_data/fig_4/panel_c.csv
- __MACOSX/source_data/fig_4/._panel_c.csv
- source_data/fig_4/panel_b.csv
- __MACOSX/source_data/fig_4/._panel_b.csv
- source_data/fig_4/panel_a.csv
- __MACOSX/source_data/fig_4/._panel_a.csv
- source_data/fig_4/panel_e.csv
- __MACOSX/source_data/fig_4/._panel_e.csv
- source_data/fig_4/panel_d.csv
- __MACOSX/source_data/fig_4/._panel_d.csv
- source_data/fig_4/panel_f.csv
- __MACOSX/source_data/fig_4/._panel_f.csv
- source_data/si_fig_9/panel_c.csv
- __MACOSX/source_data/si_fig_9/._panel_c.csv
- source_data/si_fig_9/panel_b.csv
- __MACOSX/source_data/si_fig_9/._panel_b.csv
- source_data/si_fig_9/panel_a.csv
- __MACOSX/source_data/si_fig_9/._panel_a.csv
- source_data/si_fig_9/panel_e.csv
- __MACOSX/source_data/si_fig_9/._panel_e.csv
- source_data/si_fig_9/panel_d.csv
- __MACOSX/source_data/si_fig_9/._panel_d.csv
- source_data/si_fig_9/panel_f.csv
- __MACOSX/source_data/si_fig_9/._panel_f.csv
- source_data/si_fig_20/.DS_Store
- __MACOSX/source_data/si_fig_20/._.DS_Store
- source_data/si_fig_20/evs.csv
- __MACOSX/source_data/si_fig_20/._evs.csv
- source_data/si_fig_20/idpgan.csv
- __MACOSX/source_data/si_fig_20/._idpgan.csv
- source_data/si_fig_20/mcmc.csv
- __MACOSX/source_data/si_fig_20/._mcmc.csv
- source_data/si_fig_26/panel_a.P27205.csv
- source_data/si_fig_26/panel_b.csv
- __MACOSX/source_data/si_fig_26/._panel_b.csv
- source_data/si_fig_26/panel_a.P02338_0.csv
- __MACOSX/source_data/si_fig_26/._panel_a.P02338_0.csv
- source_data/si_fig_26/panel_a.Q2KXY0.csv
- source_data/si_fig_26/panel_a.Q9EP54.csv
- source_data/si_fig_21/panel_b.csv
- __MACOSX/source_data/si_fig_21/._panel_b.csv
- source_data/si_fig_21/panel_c.mcmc.csv
- __MACOSX/source_data/si_fig_21/._panel_c.mcmc.csv
- source_data/si_fig_21/panel_a.csv
- __MACOSX/source_data/si_fig_21/._panel_a.csv
- source_data/si_fig_21/panel_c.idpgan.csv
- __MACOSX/source_data/si_fig_21/._panel_c.idpgan.csv
- source_data/si_fig_17/panel_c.csv
- __MACOSX/source_data/si_fig_17/._panel_c.csv
- source_data/si_fig_17/panel_b.csv
- __MACOSX/source_data/si_fig_17/._panel_b.csv
- source_data/si_fig_17/panel_a.csv
- __MACOSX/source_data/si_fig_17/._panel_a.csv
- source_data/si_fig_17/panel_e.csv
- __MACOSX/source_data/si_fig_17/._panel_e.csv
- source_data/si_fig_17/panel_d.csv
- __MACOSX/source_data/si_fig_17/._panel_d.csv
- source_data/fig_7/panel_b.csv
- __MACOSX/source_data/fig_7/._panel_b.csv
- source_data/fig_7/panel_a.his5.csv
- __MACOSX/source_data/fig_7/._panel_a.his5.csv
- source_data/fig_7/panel_a.htau23k17.csv
- __MACOSX/source_data/fig_7/._panel_a.htau23k17.csv
- source_data/fig_7/panel_a.protac.csv
- __MACOSX/source_data/fig_7/._panel_a.protac.csv
