# Supplementary material for: Direct generation of protein conformational ensembles via machine learning
Source: Nat Commun. 2023 Feb 11;14:774. doi: 10.1038/s41467-023-36443-x (PMC9922302; doi:10.1038/s41467-023-36443-x)
Supplement: Supplementary file 4 — Source Data [file 41467_2023_36443_MOESM4_ESM.zip › source_data/si_fig_12/panel_c.csv]

molecule_name	n_residues	idpgan
DP00468r002	42	0.0153700749716185
DP00776r001	33	0.0170495784439619
DP00088r003	51	0.0168640787035263
DP00661r001	105	0.0212831902733857
DP01420r003	36	0.0131512339396344
DP01147r001	81	0.0191388547980468
DP00437r001	23	0.0180485590594314
DP02476r004	99	0.0304448913251864
DP02787r002	100	0.0162997577331183
DP02642r001	28	0.0163190905806887
DP00754r001	33	0.0129469656866231
DP02738r001	20	0.0138927992557504
DP00736r001	22	0.0205076220970825
DP00896r001	187	0.0950214751460748
DP00835r001	54	0.016337067956322
DP00992r001	35	0.0122699034918176
DP02408r002	148	0.0145163713882211
DP00485r005	23	0.0126720303367044
DP00102r005	30	0.0175883609499981
DP02641r001	27	0.01587900514393
DP02359r001	31	0.0159345683947278
DP02463r003	138	0.0226062520270389
DP02682r001	20	0.0171990026232951
DP02679r001	96	0.0135143127218773
DP02463r004	28	0.0130876891019912
DP00078r001	165	0.0321854406717022
DP01648r003	36	0.0136426491070578
DP00475r002	22	0.0154485700501626
DP02049r001	155	0.0223040793060987
DP02890r002	31	0.0163335131743802
DP00014r001	20	0.0178781081281694
DP00037r002	54	0.0136001221799148
DP01946r001	158	0.0115034415574588
DP01424r001	117	0.0134290803963837
DP01299r001	97	0.0156424826024954
DP02833r001	48	0.0154342840579848
DP00553r001	118	0.01224747148906
DP02327r002	72	0.0175507591746703
DP01920r002	33	0.0143958897002845
DP00947r002	35	0.013371555179032
DP03299r001	25	0.014326241892722
DP00435r009	24	0.0145041927965313
DP01160r001	81	0.0136827585474823
DP00238r012	122	0.0208090872328511
DP01507r001	21	0.016466809504114
DP01165r001	38	0.0156216887675056
DP00734r003	26	0.0133194454665651
DP02547r001	136	0.0129241377293838
DP02711r003	72	0.0174512736569213
DP01526r006	92	0.0112271934422021
DP01534r001	160	0.0152940693720625
DP02605r001	37	0.0117767791592899
DP02790r002	21	0.0201450368360308
DP01938r002	21	0.0212974971772904
DP02536r002	33	0.015388507426662
DP02795r001	24	0.0135284502675586
DP00020r001	123	0.0146738981866337
DP00721r001	156	0.0396530616997709
DP01313r001	61	0.0137011332947513
DP02373r002	56	0.0221010896166862
DP00026r001	40	0.0145227449186869
DP00965r003	49	0.0172131810003002
DP00798r001	34	0.0153694407523317
DP01434r001	28	0.0199773954395104
DP02703r001	113	0.0124127652986017
DP01201r007	88	0.0141076378506556
DP01249r001	26	0.0150742620381871
DP01478r005	51	0.0130926505649599
DP01817r006	38	0.0227884287332628
DP02616r001	21	0.0181667542013548
DP01069r001	101	0.0161720668230911
DP02138r003	20	0.0193924888043534
DP01618r005	20	0.0166894234552233
DP01047r001	150	0.12077335173798
DP01849r005	27	0.0235711668443402
DP02653r001	64	0.0113955928387091
DP01930r001	21	0.0167895132222473
DP02128r003	33	0.0156705872527029
DP00815r017	37	0.0229797727157619
DP01304r001	74	0.0168462577843938
DP02356r002	152	0.0436468268876785
DP02860r001	46	0.0139979688304296
DP01329r001	43	0.0160812477992802
DP00625r001	116	0.0150910854519995
DP00573r001	39	0.0139092447648063
DP02477r001	102	0.0147531571321429
DP00138r010	77	0.0253846986115833
DP01475r007	23	0.0151660419963575
DP01474r005	71	0.0115252167999172
DP02481r005	169	0.0403219768853061
DP01608r002	26	0.0204797015855904
DP00961r001	31	0.012687550120958
DP02417r004	59	0.0142368436778875
DP00872r001	50	0.0135119226049094
DP01475r008	81	0.0127979297188691
DP00287r004	59	0.0165666922272185
DP01654r003	20	0.0218191982187837
DP02602r001	25	0.0151146306642494
DP02990r001	28	0.0149573673971872
DP01562r003	51	0.0143541451733357
DP01485r001	25	0.0123686191218238
DP00752r001	71	0.0124270258674218
DP01396r004	40	0.0158330830646774
DP01999r009	32	0.0157784655850939
DP00073r005	22	0.015524077287594
DP00808r001	51	0.0140779379655826
DP00636r001	71	0.0140654351535008
DP01968r001	86	0.0211228792391423
DP00205r001	117	0.0130335636466292
DP02474r001	37	0.0147674969749186
DP00329r001	25	0.0152284697969048
DP01327r001	34	0.0164880969007179
DP02831r001	46	0.0186321381476384
DP02635r001	35	0.0183836793024801
DP01203r001	119	0.0170837883588284
DP01606r001	35	0.0152019739456846
DP01759r001	68	0.0185406747907698
DP01590r001	89	0.0147291127536649
DP02634r001	26	0.0156700500931941
DP02652r001	21	0.0192809272070074
DP00282r001	52	0.0114615356242514
DP01088r001	89	0.0126637862671085
DP01499r001	78	0.0208506300178538
DP00094r001	71	0.0148118732288535
DP03121r001	32	0.0183575124318791
DP01163r001	40	0.0136659577549727
DP01920r001	77	0.0133423273921937
DP02164r001	50	0.0124208089225922
DP01094r001	30	0.0141859127169607
DP03345r001	22	0.0149657664063244
DP01240r002	40	0.0171409599802014
DP01184r001	60	0.0156733077594062
DP00994r008	27	0.0143409537460939
DP01464r001	68	0.0132926080962655
DP02334r001	53	0.016628278518488
DP02493r003	30	0.0145872474294443
DP03353r001	60	0.0181387762221498
DP02539r001	35	0.0121167628572568
DP00517r001	96	0.0129132854593521
DP00839r004	22	0.0145987223728902
DP00677r001	42	0.0153177218248104
DP02919r001	73	0.0255736760235631
DP00060r010	38	0.0147979976827478
DP02922r001	25	0.0162921097171696
DP02382r001	70	0.0205238729750281
DP01005r002	33	0.0192145062528546
DP00356r001	50	0.0148661678348445
DP02826r001	20	0.0149640627313238
DP01603r002	20	0.0195786396952519
DP01883r001	26	0.0158067289390095
DP02735r001	32	0.0159829812053217
DP01835r001	23	0.0123359132786719
DP01044r003	22	0.0181037639757445
DP00346r001	32	0.0155469344651586
DP01311r001	29	0.0159249593007822
DP00134r004	117	0.0131566798853091
DP00869r001	87	0.0131855817985276
DP01026r004	25	0.0165989344895261
DP00020r007	31	0.0153884352529293
DP01458r002	20	0.0122325243239193
DP00809r001	50	0.0129536136599973
DP01456r001	115	0.0148347576649561
DP02869r001	68	0.0121821620815076
DP00899r002	20	0.0176331436024562
DP00064r001	64	0.0136541338639191
DP00122r005	162	0.0147141470582957
DP01724r005	22	0.0160044981161914
DP00352r002	36	0.0148062009442022
DP02638r001	20	0.0173151900551619
DP01944r002	23	0.0159926726282663
DP02548r001	89	0.010917094105365
DP02148r001	26	0.0169207406795208
DP02985r001	33	0.0151057082003494
DP01943r001	62	0.0123152463197324
DP01095r001	30	0.0206983422902004
DP01155r001	60	0.012083080901627
DP01430r001	23	0.0117649380913956
DP01113r001	168	0.0130939103639792
DP03361r001	33	0.0189024215053424
DP00004r001	37	0.012340455148547
DP00926r003	24	0.0182531963984676
DP01774r001	70	0.0113075023355095
DP01479r001	35	0.0141153480796045
DP02783r001	24	0.0183814856021416
DP01162r001	96	0.0125024578331643
DP02597r001	33	0.0148044120746206
DP01169r001	105	0.0143303061980964
DP00768r001	86	0.0132434099948239
DP02982r001	26	0.014976687132989
DP03280r001	20	0.0208440757230923
DP01450r005	27	0.0216289928541773
DP01467r001	80	0.0119111344154561
DP00111r005	21	0.0128237997993596
DP00678r001	65	0.0133459429156866
DP01979r001	39	0.0165712895686845
DP01464r004	35	0.015249357142834
DP00823r001	36	0.0155179454028161
DP01560r001	37	0.0132507346857366
DP00716r002	98	0.0170258989410943
DP01857r003	93	0.0114214310697672
DP00578r001	22	0.0130460728806529
DP02127r002	30	0.0118783427698935
DP02079r001	33	0.0196012873329063
DP02555r001	41	0.0168752366228857
DP00153r021	20	0.0176928774867455
DP00458r001	101	0.0130797995486437
DP01196r001	193	0.0193405048756923
DP01070r001	79	0.0101579872202777
DP01268r001	22	0.018772650358679
DP02456r002	29	0.0168392056138236
DP00443r013	29	0.015224008099757
DP02353r001	78	0.0140814810681379
DP00628r001	39	0.0110678561749633
DP01399r001	65	0.0166152815600329
DP00118r004	25	0.0127954544147785
DP02008r001	80	0.0182093094736997
DP01086r001	76	0.0149417177945902
DP01651r006	33	0.0205929505520195
DP02520r002	40	0.0122819616949954
DP00933r001	44	0.0142516309653608
DP02929r001	26	0.0135110751588849
DP01310r003	85	0.0128435165502311
DP02025r003	108	0.0130349460759415
DP02296r001	22	0.0166109503981979
DP01202r001	125	0.0139622512648206
DP00151r001	106	0.0209658078272908
DP00898r001	31	0.0144341020842438
DP00611r004	20	0.0234395676757074
DP01993r001	179	0.0159892494562061
DP01579r003	81	0.0178801594367587
DP01538r001	84	0.0136317868570164
DP03020r001	39	0.0156175242764713
DP01080r001	53	0.0199212422500349
DP00765r002	41	0.0120736215712057
DP02375r001	25	0.0111004157462754
DP02836r005	135	0.0126917918067431
DP00107r001	35	0.0145109661318344
DP01108r001	149	0.0143651472637362
DP01524r002	20	0.0157110298740584
DP02193r001	23	0.014225360738871
DP02071r001	81	0.0117087285624335
DP01644r001	22	0.017403730909557
DP01049r001	37	0.012846866962219
DP00990r001	77	0.0162637450071929
DP01389r001	35	0.0177524944057989
DP01102r010	86	0.0140696881944503
DP00796r001	23	0.0156012033583418
DP00974r001	51	0.0134885823687552
DP01114r001	42	0.0131124726732937
DP00193r001	178	0.0114426454649995
DP02495r002	53	0.013994005838462
DP01594r001	43	0.0140442528449865
DP01645r001	22	0.016211450070448
DP00026r005	65	0.0125562565919658
DP00749r006	33	0.0133321725991379
DP02644r001	41	0.0135515897735183
DP02921r001	28	0.0159350662756637
DP00233r001	26	0.0174039845544166
DP01510r001	30	0.0197677517614306
DP02208r001	33	0.0126906032564284
DP02986r001	25	0.0254595811823178
DP02341r001	39	0.0151902242044432
DP01588r001	48	0.0179629577094482
DP02583r001	23	0.015135276204876
DP00674r001	154	0.0179986157663449
DP02660r001	46	0.0123619021908166
DP00904r001	110	0.0159326720966487
DP01059r002	20	0.0222920560170086
DP00177r001	83	0.0147029368345119
DP01282r001	21	0.0173341274080005
DP01705r003	30	0.015178561747337
DP02703r004	23	0.0157469340048315
DP00463r004	82	0.0144809101508439
DP00726r001	21	0.0139186184720564
DP00435r003	71	0.0212590693745706
DP02987r002	32	0.0146949979078184
DP02576r001	29	0.016794022910389
DP00974r002	38	0.0183386536780684
DP03335r001	37	0.0168944161718165
DP01400r003	86	0.0164584888880826
DP02782r001	24	0.0141990279792529
DP00399r005	20	0.0136815724622376
DP01561r001	169	0.021258646103168
DP00148r001	55	0.0112943436014739
DP00672r001	61	0.0127970281236516
DP00141r001	89	0.0151078494343739
DP00787r001	124	0.0143536768547829
DP01741r001	39	0.0162024238912032
DP01554r001	104	0.0128276574559214
DP02591r001	80	0.0180733530882951
DP00943r001	78	0.0119873003997564
DP02481r001	142	0.0120840580471468
DP00902r001	101	0.0116772846513871
DP01109r001	152	0.0160557711446248
DP02683r002	32	0.0133677067828906
DP01479r004	59	0.0123582430568607
DP01994r001	24	0.0160577566750702
DP00226r004	52	0.0121283132677647
DP00827r003	22	0.0156615248497415
DP00720r007	99	0.0166804082182797
DP02892r001	41	0.0138137092500876
DP01584r001	23	0.0127717436098912
DP00836r001	110	0.0155771534319658
DP00006r002	104	0.0137981302388135
DP03019r003	24	0.0119924176042521
DP01578r001	110	0.0185985444410296
DP00427r002	55	0.0108100847253174
DP02158r001	55	0.0178319344482509
DP01783r001	30	0.0145052891932738
DP01841r001	51	0.0141929701459821
DP01654r004	59	0.0181886217667589
DP02881r001	56	0.0154048621831689
DP02722r001	61	0.0157081696291443
DP00954r001	31	0.0162511717917104
DP00607r004	45	0.0130461681701309
DP00214r018	32	0.035750966917377
DP02772r030	23	0.0123499028419085
DP02554r001	75	0.0174485175187357
DP00878r001	29	0.0152340487607632
DP01675r001	62	0.0145852319675393
DP02936r001	40	0.0140907534397613
DP01167r001	54	0.0176103745139073
DP01255r001	20	0.0153031295089574
DP02160r001	37	0.0150589408505303
DP00473r001	104	0.0131252105762343
DP01404r001	25	0.0211471486629791
DP00130r001	20	0.016939308829945
DP01870r001	81	0.0144647704245025
DP01172r006	97	0.0167733029022983
DP00685r001	24	0.0207998826107699
DP02617r001	21	0.0149932451794331
DP00377r001	44	0.0118439471501859
DP01438r001	67	0.0232982681608681
DP01996r003	23	0.0154143947292316
DP02357r001	46	0.0137625509217202
DP03021r001	77	0.0143946281173841
DP02006r003	42	0.0148616535572615
DP02704r001	76	0.0150601303477594
DP02761r001	106	0.0117163110544182
DP00834r007	23	0.0253407760861826
DP00446r001	36	0.0149749852802717
DP01077r010	110	0.0108699656386048
DP02619r001	185	0.0226430394684545
DP00987r001	22	0.0149289313943124
DP01405r001	70	0.014632383497253
DP00910r001	28	0.0146869979765247
DP00764r002	20	0.0212901073294531
DP00519r012	66	0.012874619033532
DP02772r006	20	0.0194605452756298
DP02697r001	23	0.013961507897959
DP01825r002	20	0.0157466216195069
DP00656r011	43	0.0166269215393777
DP00043r001	49	0.0176174897153579
DP02533r001	44	0.0162187805109293
DP00063r002	27	0.0160197153019989
DP00976r005	35	0.0128882115305692
DP02882r001	26	0.0167551526690029
DP01131r001	56	0.0118085347493776
DP00644r001	23	0.0167278375153063
DP01016r001	21	0.0167590009475667
DP01317r001	93	0.016358157456097
DP02050r003	26	0.0176398486535558
DP02615r001	28	0.0161500511871643
DP00662r001	124	0.0242488362613776
DP00835r002	61	0.0180925421006119
DP03338r001	133	0.0262447003342629
DP00190r001	173	0.0139979410827682
DP01045r001	26	0.0174272311754618
DP02552r001	84	0.0175936851285125
DP01970r001	86	0.0121196148474973
DP00764r001	29	0.0205124349560386
DP01123r001	45	0.0190690371461313
DP01336r001	39	0.0142362619992189
DP01985r001	84	0.0249634866154803
DP01287r001	148	0.0136641988702887
DP00104r002	31	0.0176081161504696
DP01987r001	25	0.0154453987759517
DP02587r001	29	0.0128956948193336
DP02709r001	28	0.0149365120281517
DP01472r001	100	0.0116610907237575
DP02733r001	32	0.0136722983058466
DP02316r001	154	0.0173078491551885
DP01055r001	103	0.0126779291946998
DP01482r001	189	0.0460488886326602
DP01102r008	163	0.0474533267273803
DP01465r003	62	0.028690321627451
DP01561r004	139	0.0194455083788303
DP01496r003	21	0.0184019662465962
DP00706r001	112	0.0138737395501795
DP01855r009	33	0.0145991609673876
DP00839r002	121	0.0129725393689985
DP02345r003	198	0.0699292469233137
DP00707r001	74	0.0169132005688714
DP02673r002	40	0.0145282391203114
DP01480r001	78	0.0158484038422007
DP02651r001	26	0.0159898835335442
DP02928r001	22	0.0190575486249599
DP00487r001	41	0.0108922618986685
DP00567r001	20	0.015654511495971
DP01064r001	44	0.0248229509403033
DP00450r003	26	0.0140563548939991
DP01082r001	47	0.0120555802807357
DP02027r007	28	0.0145729377079155
DP00307r001	36	0.0244215741596052
DP01015r001	57	0.0162317065085521
DP00766r001	44	0.0307169308256218
DP00759r001	30	0.0163844455778852
DP00646r001	105	0.0133088369285749
DP01429r003	24	0.0186534728101297
DP01073r001	58	0.0129808114034277
DP02862r001	46	0.0104123144394538
DP02805r001	41	0.0149710441667078
DP00303r006	20	0.0178483789072523
DP02143r003	59	0.0202207842248863
DP02509r002	92	0.0127161478177561
DP00250r010	194	0.0162329607680668
DP00641r001	31	0.0133371423423539
DP00778r004	30	0.0138002242116328
DP02075r003	147	0.0141211269649608
DP00527r001	70	0.0126499154082069
DP01153r001	75	0.0147249350597217
DP00985r001	89	0.0138367368319201
DP02463r002	63	0.0129345701389591
DP01186r001	31	0.0131885285396287
DP01300r001	98	0.0240946683488421
DP01602r005	36	0.0145009385481709
DP00966r001	23	0.0162522277360318
DP00616r001	22	0.0172284790346121
DP00340r001	137	0.0135035406803499
DP02061r002	31	0.0139524940244565
DP00656r019	21	0.0183815005155188
DP00238r018	91	0.0101990226479399
DP02481r003	86	0.0104030850780776
DP01733r002	25	0.0190009784259145
DP01009r001	190	0.0366590825954198
DP00902r002	92	0.0104332178523934
DP00325r001	166	0.0151162219970802
DP02703r003	36	0.0146788820990997
DP00931r001	27	0.0168566639975212
DP00768r014	72	0.0146319827486295
DP01739r001	23	0.0191253480100821
DP01111r001	46	0.0149412122796737
DP02015r001	30	0.0151768729796552
DP01938r001	24	0.0176545891809355
DP02209r003	168	0.0304499954923574
DP02327r008	38	0.0136093602759243
DP00810r001	30	0.016179387551598
DP00173r001	116	0.0160855096973917
DP00220r001	63	0.0239858869024227
DP01996r002	30	0.0135702502449175
DP00075r007	40	0.0149626162857373
DP01315r001	79	0.0152250997713463
DP00297r001	23	0.0196392900853317
DP02233r001	106	0.019874778208364
DP00349r011	23	0.0128063518951174
DP02580r001	153	0.0143566600028103
DP00079r001	103	0.0103827410623479
DP01261r001	26	0.0144152990650237
DP01427r001	102	0.0133204242372652
DP01199r001	47	0.0151221540922781
DP02623r001	42	0.0147112876526154
DP01122r001	24	0.0162878053114663
DP00592r001	62	0.0207573279006378
DP00161r001	100	0.0171044216748258
DP00551r001	77	0.0146516068743803
DP01948r001	42	0.0158151180504194
DP01610r001	33	0.0179510643106508
DP01475r016	41	0.0144497443715734
DP02838r001	52	0.0151787742670823
DP01600r001	31	0.0161433735973367
DP01875r001	80	0.0111840446991225
DP00089r007	26	0.0157623133277229
DP01085r001	88	0.0127732819256258
DP00122r001	135	0.0241916429784558
DP00144r008	79	0.0119305256620521
DP00728r009	44	0.0121783714364559
DP00458r004	36	0.01176007072066
DP00588r001	82	0.0194587882318475
DP00422r003	23	0.0174411324212061
DP02826r011	34	0.0244782234878033
DP01855r010	40	0.0154972041720962
DP01454r001	65	0.0252934452676478
DP01281r001	27	0.0163353801259571
DP00020r003	150	0.0364812700640337
DP01817r002	35	0.022701731586424
DP01269r002	26	0.0116585379722433
DP03003r002	37	0.0138751343796643
DP02192r001	167	0.0129434757740533
DP01806r001	108	0.0108508524916435
DP01097r001	22	0.0142786437988344
DP00862r001	71	0.0176765757526773
DP02333r001	47	0.0283212997200053
DP02791r002	32	0.0221789048769539
DP00786r001	38	0.0184517755467864
DP00949r005	41	0.0121317470834796
DP01611r005	29	0.0155046865133895
DP00659r001	153	0.0438243999579094
DP00861r001	29	0.0158579357251492
DP00014r003	32	0.014442927592098
DP00669r001	71	0.0122716418677526
DP02920r001	195	0.0229834164825953
DP00077r009	29	0.0175232067606302
DP01364r003	29	0.0175753325281594
DP01364r002	22	0.0186889953563514
DP02987r001	31	0.017792129059931
DP02478r001	199	0.0143344354821629
DP00229r001	83	0.0232019503040044
DP00683r001	184	0.0244977948065614
DP00278r015	37	0.016680042017118
DP02400r001	68	0.0200933020476331
DP00462r001	38	0.0170775297717929
DP00200r001	113	0.0127288020104453
DP01520r001	75	0.0114066184491542
DP01084r001	63	0.0142941596263012
DP01750r001	28	0.0174007332151928
DP00044r002	21	0.017295075240863
DP00621r001	113	0.0154007182688889
DP00099r001	26	0.0180314415202729
DP00358r001	38	0.0179654854666421
DP01553r001	71	0.0183570800529723
DP02744r002	54	0.0129226289793956
DP01592r001	21	0.0149534622938485
DP00729r001	25	0.0145256005228018
DP00393r001	21	0.0151479684404218
DP02170r004	38	0.013557028315553
DP02609r001	55	0.0184504097015596
DP01491r001	34	0.0187184536022227
DP02476r002	61	0.0121469418353531
DP00509r001	21	0.0184655895010003
DP00799r002	21	0.0141800862970379
DP00748r003	32	0.0181376410005531
DP00544r001	120	0.0148059422612606
DP03026r001	26	0.0171195459012077
DP02657r002	31	0.0169672004822037
DP00856r003	30	0.0159097812412913
DP00382r003	24	0.0146123758253648
DP00949r001	25	0.0111937293201897
DP02345r001	32	0.0147329852936578
DP00021r005	28	0.0115056978368657
DP01154r001	43	0.0175056068841687
DP00133r021	50	0.0109872458659758
DP00156r005	34	0.0157851512249899
DP00858r003	21	0.0195972286784773
DP00848r001	49	0.0143942872546213
DP00655r002	25	0.0186588900822196
DP00736r003	21	0.0171390806962876
DP02848r001	45	0.0186895875202175
DP00915r001	27	0.0165561707721152
DP02960r001	63	0.0160010316294411
DP01277r001	27	0.0194504918068645
DP00082r001	98	0.0147931312330494
DP00491r001	97	0.0169018910007875
DP01817r001	79	0.0136777093352123
DP01447r001	38	0.0156287917923531
DP02002r001	89	0.0124228186387669
DP01584r003	86	0.0116954802247631
DP01135r001	153	0.026687834896058
DP00718r001	103	0.0117462762023382
DP02292r001	81	0.0121639795706068
DP00135r001	167	0.0202278347778624
DP00419r001	45	0.0148743055094355
DP01855r021	192	0.0387935657630123
DP02822r001	66	0.0179509423151582
DP01097r013	58	0.0144132753531394
DP00225r001	152	0.0128698424159747
DP00720r002	36	0.0210508705478495
DP00140r001	85	0.014233365618308
DP00090r001	62	0.0155484967133568
DP02372r001	22	0.0261957735038192
DP00786r002	42	0.0176731731476879
DP01254r001	77	0.0129236431415089
DP01526r002	23	0.0133788767838168
DP01951r006	70	0.0123371145454586
DP00912r001	36	0.0151191357450671
DP02741r001	110	0.0149766190503778
DP00718r047	25	0.0114486977336666
DP01157r001	27	0.0149697889539944
DP00348r001	40	0.0155822311222531
DP00794r001	23	0.0182227995279594
DP01102r012	35	0.0132281875555359
DP00089r006	32	0.0134294106667126
DP01628r002	100	0.0360179194380534
DP01033r001	92	0.011867602394278
DP00986r001	28	0.0146275467627888
DP00407r003	30	0.0155627234958756
DP03359r001	171	0.0177812473354973
DP02204r001	26	0.01331189200533
DP00953r003	28	0.0195390358522857
DP00774r002	32	0.0176850606536649
DP00808r004	93	0.0138447627283672
DP00996r007	33	0.0151617246499957
DP00034r003	22	0.0206802975109945
DP01647r001	40	0.00981682473997094
DP01764r001	26	0.0113159162721593
DP02806r007	21	0.0124702055669154
DP00801r001	20	0.017338912489589
DP02772r010	26	0.016357576772987
DP00761r001	28	0.0194725432351124
DP01451r002	22	0.0186320284249752
DP01004r001	32	0.0147888122681891
DP00390r001	28	0.0132774478973226
DP03359r002	41	0.0157290467299054
DP00256r001	110	0.0174423170158467
DP02518r004	27	0.0155967956906169
DP02163r001	39	0.0141121208320964
DP00144r001	27	0.0186851786495527
DP02055r001	44	0.0150470367255733
DP00803r001	58	0.0144970961856853
DP00897r008	22	0.0150485848586059
DP00874r003	27	0.0202706534142401
DP00871r001	121	0.0111747880993251
DP00230r001	75	0.0124274191120581
DP02410r001	24	0.0247575304297173
DP01934r001	30	0.01732949897584
DP00566r001	35	0.0157262955581473
DP02520r001	72	0.0141476484958125
DP00049r006	120	0.0147507785000184
DP02656r001	36	0.0130775659932468
DP03034r001	35	0.0138055069988231
DP00633r001	166	0.0176823898997117
DP00623r001	174	0.0174080977957009
DP02632r001	23	0.0161168428902752
DP00074r001	184	0.0118749791671314
DP02157r001	23	0.0217247260342265
DP01116r001	21	0.0216136715140099
DP02097r006	66	0.0182363257146092
DP02227r001	21	0.0160491361745048
DP00207r011	35	0.0151410663381651
DP00858r002	50	0.0145329948874641
DP01398r001	25	0.0137904520315037
DP01344r001	164	0.0134918640131479
DP01429r001	73	0.018350124323627
DP01303r001	60	0.0202259834041033
DP00392r001	26	0.0229228824466279
DP00607r001	41	0.0168813970795588
DP03022r002	40	0.0157739773379066
DP02027r006	37	0.0110517554705556
DP03092r001	41	0.0138573858717012
DP00768r020	50	0.0138930953731233
DP02171r002	33	0.0134784349605665
DP00345r001	70	0.0203624930279231
DP01426r012	25	0.0208973962468533
DP00277r001	27	0.0133028607644426
DP00238r014	129	0.018327168156753
DP01013r001	22	0.015907805888641
DP00130r005	25	0.0138163946104627
DP01428r001	80	0.0143202476038142
DP01356r001	29	0.0140082004223491
DP02262r001	32	0.0109715649884699
DP02009r001	182	0.0475027338017874
DP00418r001	125	0.0188948819281607
DP02359r004	51	0.0289189789639689
DP00932r001	76	0.0134729453703582
DP00184r001	45	0.0161517560425369
DP01629r001	71	0.011985421096335
DP02173r002	22	0.0207873183207035
DP00788r001	67	0.0152599119957447
DP02381r001	52	0.0151240924120233
DP00549r002	42	0.0128370122305457
DP00878r005	27	0.0190819877103703
DP02772r002	21	0.0164987144341728
DP00750r002	59	0.0143842291417635
DP02630r001	29	0.029786005170996
DP02819r002	20	0.0182263203262499
DP01161r001	26	0.0156788100083644
DP01524r001	41	0.00994756900489793
DP00623r005	43	0.0181951669911363
DP01141r003	52	0.0140732898311321
DP01629r007	45	0.0206777463347722
DP02545r001	62	0.0137289187268906
DP02521r009	86	0.0138461223789717
DP01449r003	27	0.0146832796548388
DP00196r001	141	0.021702751464272
DP01700r001	20	0.0180719628482407
DP02109r001	60	0.0132285035084143
DP00100r001	35	0.0126909047977057
DP01339r001	73	0.0118908511379136
DP00811r004	40	0.0400698733155629
DP01023r001	20	0.0166012948971164
DP00054r001	33	0.0191202151473415
DP00850r001	116	0.0148196495507243
DP01175r001	101	0.0196217828714171
DP00546r001	129	0.0135480093224338
DP01306r001	112	0.0153053290884189
DP01540r001	108	0.0131528834250203
DP01654r002	35	0.0169724794437954
DP02317r001	62	0.0169533224141083
DP00486r002	90	0.0188727423193736
DP02234r001	28	0.0128487924636985
DP01104r001	131	0.0207188906097161
DP01139r013	32	0.0169451440379827
DP01495r001	143	0.0233413732305227
DP00851r001	80	0.0161164362366667
DP00436r001	45	0.0231318294241685
DP00903r002	21	0.0139952909370661
DP02593r004	24	0.0140909553046343
DP00901r001	22	0.0137548509838807
DP01604r001	22	0.0168034890195139
DP02173r001	31	0.0141610822531327
DP00989r001	20	0.0171702190605313
DP00252r017	21	0.0128855559552662
DP00393r002	36	0.0173200213150618
DP01527r001	56	0.0160778956350909
DP00961r004	22	0.0193440113485076
DP01794r001	34	0.0138309257385129
DP03121r002	31	0.0139102205675441
DP02598r001	25	0.021709353575531
DP02061r001	27	0.019530992056369
DP00174r001	149	0.0234015468473743
DP02577r001	42	0.0166599423963025
DP01440r003	31	0.0176395416432599
DP01106r013	161	0.0167260280181342
DP00136r013	98	0.0237851674963348
DP00156r003	31	0.0155490260213313
DP01969r001	200	0.0525481890949915
DP01531r001	101	0.0145360575827625
DP02739r001	20	0.0175764158897353
DP00003r002	41	0.0134669688567834
DP01243r001	20	0.0208343342763102
DP01512r001	53	0.0118707237995118
DP00882r001	40	0.0125702642023394
DP01068r001	119	0.0146787861496587
DP02740r001	23	0.0213894992817342
DP01144r001	100	0.0173221053767921
DP00202r001	26	0.0160533669970136
DP02419r002	41	0.0150221553971877
DP02477r003	51	0.0133379437413343
DP02392r001	35	0.0208786737055086
DP00552r001	96	0.0159934315687655
DP02614r004	31	0.0152856621033314
DP00775r004	81	0.0126625087908491
DP00192r001	21	0.0154770492086469
DP02850r001	187	0.0495739923540582
DP01420r001	26	0.0194932937636665
DP01064r003	31	0.0105187987499188
DP00519r011	74	0.0131431338913053
DP01574r001	33	0.0128854429898567
DP00262r001	169	0.024386021665194
DP00624r001	53	0.0165880253691007
DP03262r001	22	0.0176434793005046
DP02203r001	21	0.0151414314490041
DP02706r001	23	0.0157724488734583
DP02120r001	31	0.0143008985590119
DP02471r001	59	0.0209336223785147
DP02011r001	38	0.013575225084408
DP01973r003	51	0.0127439479717381
DP00839r001	21	0.0147321112292542
DP00626r001	139	0.0123816068672426
DP01628r001	122	0.017020587585706
DP00057r001	62	0.027193763872782
DP02132r001	38	0.014074397140663
DP00937r001	82	0.0179505184432998
DP01785r001	125	0.0149063276811675
DP01505r001	24	0.018869272267385
DP01769r001	105	0.0138434108272657
DP00008r023	65	0.0192900298501643
DP00257r009	37	0.0150619476664463
DP00815r005	26	0.013176370483581
DP00720r001	82	0.0230931979047694
DP01550r001	70	0.0165538238227825
DP02616r002	42	0.0182179358695684
DP02949r001	30	0.015916376918809
DP02476r005	82	0.0186358087265891
DP00559r003	25	0.0189669848159947
DP01453r001	60	0.0143896489194929
DP00554r001	20	0.0188652981990322
DP00557r001	33	0.0149791196134006
DP00840r004	35	0.0174975670483817
DP02295r002	29	0.0186508466625858
DP00796r003	22	0.0202076290754722
DP00943r004	154	0.0104384761927638
DP02337r003	164	0.0293528099927606
DP01342r001	43	0.0196255312180042
DP02714r001	26	0.020275728414801
DP00666r001	114	0.0140682249210187
DP01011r001	65	0.0168315575544427
DP00122r003	170	0.0306487104463761
DP02599r001	21	0.0194764292762578
DP00828r001	21	0.0230336898879516
DP00605r001	27	0.0152336843665637
DP01461r001	114	0.0113357936044323
DP00219r001	126	0.0167260179678025
DP02128r001	79	0.0169314671633298
DP01168r001	22	0.0186670629192861
DP01285r001	122	0.011572027881081
DP00238r015	79	0.0151500605255125
DP00656r001	64	0.0170413307534733
DP02589r001	25	0.0134320040597278
DP01599r001	20	0.0169755747658239
DP02420r004	21	0.0185805097565016
DP01539r001	50	0.0129839955486337
DP00271r002	22	0.015447405676999
DP02799r001	32	0.0159212413553254
DP00014r004	62	0.0122177377489758
DP01110r001	175	0.0148303492677047
DP01431r002	94	0.01249802034777
DP00847r001	39	0.0152662923148718
DP02373r003	39	0.0127022277291638
DP00918r001	29	0.0176060162321386
DP00908r001	46	0.0132148870977096
DP03006r003	24	0.0179211892382191
DP02355r002	41	0.0152315241515092
DP00811r001	28	0.0113667592894775
DP01825r003	25	0.0204295724369456
DP00332r011	60	0.0136784990456597
DP01259r001	22	0.0185615191758202
DP01180r002	22	0.0177229953478649
DP00798r002	83	0.01594479697315
DP00747r001	68	0.0168730699520015
DP01394r003	60	0.0160861905149043
DP02068r002	20	0.019182914892566
DP00708r001	174	0.0356946905203194
DP02593r001	20	0.0129011841128947
DP02696r001	24	0.0197123090260969
DP00108r001	24	0.0151156135823686
DP00900r001	36	0.0194633446832473
DP01279r001	21	0.0169433292639619
DP01060r001	118	0.0150814018825919
DP01050r001	28	0.0194605225243322
DP02210r001	129	0.0145303904229374
DP02225r003	20	0.0163857818244224
DP02854r001	37	0.0185415795885532
DP02247r001	22	0.0111417404948685
DP01795r001	62	0.0171495726055567
DP01112r001	30	0.0113669457105605
DP02127r003	57	0.0120871725147993
DP01597r001	80	0.018688744807455
DP02463r005	33	0.0205047478564832
DP01458r001	26	0.0169131053864545
DP01500r001	64	0.0186147153403881
DP01200r001	38	0.0146040478427894
DP01807r002	21	0.0134680398243037
DP00728r015	22	0.0177840675312865
DP02251r001	32	0.0175491314891596
DP02207r001	43	0.0174415672374024
DP01271r001	20	0.0163486444582683
DP00365r001	129	0.0138038076644325
DP01443r005	61	0.014110839522163
DP01478r006	42	0.0159039593118021
DP00792r001	42	0.0146246471746137
DP00116r001	49	0.0115000113092494
DP02704r002	26	0.0125051180710443
DP02808r002	40	0.01260493528387
DP00103r001	32	0.0159626766200961
DP01094r005	33	0.0149677402314382
DP00775r001	21	0.0176983718717272
DP00998r001	29	0.0114109028896469
DP02033r001	43	0.0152786451352867
DP02384r001	26	0.0152602055744431
DP01944r001	103	0.0133667455072326
DP01947r001	127	0.0149116381537002
DP00980r001	83	0.0116742042577275
DP01481r001	94	0.033371867734982
DP01252r001	22	0.0173315329035786
DP02471r002	179	0.0256858764160629
DP02823r001	28	0.0161625067766709
DP01825r001	48	0.0147526824389903
DP02768r002	31	0.0116562201162525
DP01939r001	96	0.0135114291192544
DP00549r001	35	0.017614856500843
DP02269r004	43	0.015078397005751
DP01940r002	21	0.0154734880271651
DP01308r001	35	0.0165674783041042
DP00709r021	25	0.0178871671943022
DP00807r001	52	0.0175322188367093
DP02328r001	26	0.0127731858462178
DP00011r006	46	0.0149476209550595
DP02736r002	123	0.021363299002252
DP01043r001	30	0.0162951934504857
DP02633r001	28	0.0163560302324602
DP02191r001	40	0.0122308786883206
DP02815r001	23	0.0156096388214583
DP01141r001	29	0.0108922674074546
DP01465r001	22	0.0172589835910162
DP01280r001	40	0.0157536995260826
DP01457r001	53	0.0197606694671768
DP01325r001	27	0.0223652901012349
DP00559r002	31	0.0155565617632926
DP01171r001	68	0.0158151254602415
DP02855r001	37	0.0173306899061553
DP00702r001	71	0.0140041491392955
DP00717r005	23	0.0215965073244661
DP01054r001	67	0.0130142762185627
DP02746r003	82	0.0144567075446418
DP00954r003	22	0.0183652739192371
DP01867r002	29	0.0139510621744281
DP00709r006	63	0.0201399140032518
DP01616r001	113	0.011583541420606
DP01589r007	21	0.0184655817676052
DP01971r001	181	0.0157301565689338
DP02414r001	20	0.0145320671146364
DP00231r001	200	0.0297437239689258
DP01319r001	24	0.0163148610786465
DP03317r001	25	0.014022134693256
DP00023r005	43	0.0165314309037297
DP02170r003	32	0.0187001710891731
DP01012r001	37	0.0165906781052852
DP01305r001	29	0.0210405854693287
DP00314r003	27	0.0145317744182157
DP00353r005	22	0.0138369864291103
DP03310r001	45	0.0181956037462542
DP01670r001	31	0.0168372444000401
DP02155r002	124	0.0140081991775053
DP02264r001	23	0.011349863535156
DP02049r002	56	0.0115190344096561
DP02460r002	50	0.012274575099075
DP02590r004	88	0.0142071418767696
DP00462r004	64	0.0155101334875742
DP00457r002	25	0.0162421126239609
DP01429r002	25	0.0116144407582481
DP01173r001	119	0.0130753864642636
DP01361r001	42	0.0154670251128808
DP00372r001	106	0.0109211421173918
DP00200r003	33	0.0108257113670302
DP00030r001	186	0.054488631987951
DP01281r004	21	0.0186135148029275
DP02162r001	141	0.0200961374836309
DP01401r001	42	0.0140512726367717
DP02452r001	58	0.0211061882567859
DP01177r001	31	0.0183910252515264
DP00778r001	26	0.0119262516988538
DP01074r001	86	0.0218453167572986
DP01105r001	67	0.0199852140717584
DP02042r001	54	0.0123576300741605
DP02796r001	23	0.0164579232283471
DP00903r003	27	0.0177963637363996
DP03353r002	23	0.0141909976993223
DP00162r001	26	0.0131856581926681
DP01884r001	30	0.0143776797313757
DP00968r001	98	0.0115872337023347
DP00152r007	25	0.0171669347890841
DP00083r009	34	0.0123882413414905
DP02050r002	101	0.0179081157083256
DP02633r002	30	0.0139815459944867
DP01581r001	40	0.0120195124647722
DP01474r001	130	0.015812813624859
DP00931r002	34	0.0153176703732515
DP01475r010	27	0.018212176874094
DP03311r001	47	0.0117148484034665
DP02511r001	41	0.0138469180533998
DP02509r001	72	0.0127470255727537
DP02883r001	22	0.0198702286581045
DP02596r001	44	0.0111506657907532
DP00769r001	57	0.0150592027233292
DP01768r001	21	0.0186804807734521
DP02142r001	30	0.0174124922744545
DP01240r001	25	0.0186762349384531
DP02869r002	63	0.0171553921102915
DP00822r001	31	0.0242264401117924
DP00134r001	142	0.0151025334758174
DP01134r001	131	0.0110646320956251
DP01118r001	84	0.012877306581853
DP00796r005	20	0.0135842985878429
DP00549r005	39	0.0171087322530467
DP02931r001	21	0.0204782290050584
DP00314r001	24	0.014296719081789
DP00719r001	50	0.0195297082469544
DP01703r001	21	0.0215401037311841
DP00063r001	50	0.0154364703808016
DP01863r002	47	0.0109039342284393
DP00222r017	159	0.0134530333121016
DP01874r001	61	0.0125951474362397
DP01117r001	23	0.0112082700188945
DP02086r001	142	0.0140698464714899
DP02698r001	21	0.0196382472433927
DP03294r002	24	0.0183402684814474
DP00407r001	35	0.0155656437939236
DP01874r002	20	0.0178891208039549
DP02138r007	31	0.0305838258818991
DP00387r001	116	0.0121792024293062
DP00806r001	73	0.0125421918435551
DP00853r001	72	0.0264146328503728
DP02608r001	35	0.0186712328250761
DP02803r002	51	0.0146940384244825
DP02764r001	75	0.0127049358016653
DP00239r001	27	0.0157203219874341
DP00448r001	61	0.0174995769616825
DP00262r006	51	0.0135730713786153
DP00995r001	23	0.0156953587632254
DP00145r001	27	0.011324754454599
DP00645r001	185	0.0138519209108088
DP02926r001	26	0.0180631053684596
DP02159r001	166	0.061366703515238
DP00468r001	66	0.0102201312867109
DP00719r003	61	0.0114871906496596
DP01022r001	47	0.0210559780191946
DP01772r001	42	0.0121925252321383
DP00075r001	174	0.0371303645213393
DP01770r002	104	0.0176279659599945
DP00575r001	20	0.0127927126608095
DP01455r001	51	0.0183381385722086
DP00073r001	25	0.0170165920742832
DP00156r001	82	0.0115590096457067
DP02271r002	92	0.0138615410651848
DP02956r002	24	0.0157811391294065
DP00088r001	111	0.0104744437037066
DP02067r001	31	0.011995031537187
DP00797r001	77	0.0139153877241393
DP00120r001	136	0.0285496761309109
DP03006r004	22	0.0130856550552763
DP00469r001	77	0.0122035687361564
DP00962r002	31	0.0147150624449605
DP01176r001	67	0.0163882697017595
DP00894r002	29	0.0128445149057468
DP03254r001	21	0.0155095019531977
DP01863r005	151	0.0121485403429856
DP01779r001	54	0.0209042848891378
DP02123r001	149	0.0227013755410199
DP02346r001	44	0.0140640503351468
DP01611r001	193	0.0414331041739513
DP01933r001	20	0.0191524087320237
DP02170r001	21	0.0204802137257254
DP02226r001	24	0.0145924132531416
DP00725r001	42	0.0129205637729308
DP00136r008	89	0.0125212324308631
DP00892r001	37	0.0161751862915906
DP01878r001	23	0.0146844557773758
DP01195r001	53	0.0135349415211378
DP01292r001	77	0.0164188533243913
DP01180r001	42	0.0159146240465326
DP02356r001	23	0.0143328655816935
DP00314r004	24	0.0195116571328821
DP03299r005	21	0.0139568838629808
DP02729r001	27	0.0169114222537105
DP01941r001	45	0.0141062276254572
DP01475r011	53	0.0146092179274133
DP02946r001	37	0.0164972991044334
DP01426r005	25	0.0175670500561732
DP00518r027	33	0.0139040213766076
DP02726r006	57	0.0161996592922945
DP02790r003	30	0.0125472011879173
DP01607r001	84	0.011760568872941
DP01559r001	104	0.0117148020987542
DP02590r001	38	0.016683965599878
DP02908r001	39	0.0222854656602811
DP00583r001	21	0.0204623840236598
DP02538r001	99	0.0190060389755262
DP02463r001	22	0.0139914948270846
DP00132r002	20	0.014496459186267
DP00055r002	73	0.0122070336431965
DP00537r001	119	0.012712640346525
DP01928r002	99	0.0359403897670015
DP01624r001	35	0.0158664200199481
DP00217r003	81	0.124627945875531
DP00378r006	63	0.0139949400088263
DP02901r002	45	0.0188353036617224
DP00488r001	51	0.01290084834761
DP00694r009	35	0.0153946720759529
DP00081r001	67	0.0136873627272809
DP01316r001	135	0.0200285089787274
DP01157r004	33	0.0166195592901017
DP00718r033	20	0.0178055246583267
DP01052r001	61	0.0177613482051988
DP00231r007	25	0.0144220015365544
DP03354r001	62	0.0125129917247993
DP02267r001	24	0.0159368219869928
DP01490r001	133	0.0381509317873087
DP02143r001	29	0.0168499849927055
DP02373r001	198	0.0347285898707914
DP00055r004	38	0.0225264959224017
DP00323r002	20	0.0186940828538239
DP02253r001	56	0.014460761127668
DP01542r004	25	0.0210286029416633
DP02000r001	117	0.0125106143664416
DP02145r002	26	0.013736945816273
DP01330r001	112	0.0100360212171763
DP02588r001	22	0.0167127492163852
DP00278r001	62	0.0136619320122149
DP01669r001	25	0.0197972545546112
DP02523r002	45	0.0133455912476714
DP00771r001	71	0.0130786851807037
DP00420r004	79	0.0138922404667675
DP00999r001	142	0.0178720387309993
DP01361r002	96	0.0145158414015188
DP02624r003	20	0.0126569838635778
DP00724r001	103	0.0127318414527756
DP00168r001	48	0.0122160442020887
DP02730r002	78	0.0170445400054009
DP01446r001	28	0.0156555214082707
DP00718r027	41	0.0108135140253268
DP01091r001	22	0.0192166796132717
DP00993r003	21	0.0184937375917002
DP00699r021	100	0.0159205997697695
DP01877r003	34	0.0146554622199695
DP00067r001	32	0.0126839474402547
DP00748r009	56	0.0163742132950779
DP01775r005	103	0.0139815907368391
DP00020r013	81	0.0151174073541847
DP02094r001	54	0.014039093734409
DP02694r001	20	0.0209959356458827
DP00154r002	23	0.017953761897982
DP01804r001	60	0.0128771437958229
DP02669r003	21	0.0271244978424923
DP03312r001	40	0.0108741110145822
DP02715r001	25	0.020537955063375
DP02687r002	24	0.0132947886123757
DP01808r001	31	0.0184672157373977
DP01250r001	26	0.0170588744512245
DP00499r004	125	0.013323569045512
DP01629r003	81	0.0138584348935382
DP01323r002	23	0.0170835931315869
DP00238r011	166	0.0160040655904854
DP01622r002	29	0.013344810152336
DP02271r003	23	0.018828430230312
DP00180r003	77	0.0208870870053898
DP00854r001	79	0.017152734958149
DP00245r001	22	0.0236101535193958
DP00054r002	39	0.0126369061060513
DP02832r001	54	0.0150951488355213
DP01239r002	41	0.0139967912074638
DP00841r001	71	0.0126834987472476
DP00863r001	72	0.0131795614161772
DP00474r001	176	0.0257076185813991
DP02224r001	177	0.0206473903171236
DP00839r005	33	0.0152711553149229
DP02451r001	30	0.0123442958081787
DP00872r003	28	0.0158720732940669
DP01937r001	73	0.0178866770115819
DP00653r003	30	0.0121704631695446
DP02819r001	26	0.0155510826383872
DP00389r001	62	0.0138603802604331
DP01248r001	125	0.0139281292864487
DP00849r001	32	0.0112209365808135
DP02196r001	65	0.0129600999939236
DP01594r004	26	0.0169889719260131
DP01844r001	33	0.0136692761066545
DP02369r001	43	0.0184873312818332
DP02073r001	20	0.013933710374168
DP02446r001	30	0.0165837369423788
DP03005r001	56	0.0120988658801189
DP02700r001	34	0.0147218763538297
DP02399r001	29	0.0142645821656888
DP01791r001	94	0.0177368918587307
DP00774r001	124	0.0133600201271905
DP00482r001	29	0.0150191827569927
DP00152r008	63	0.0119136523842093
DP01437r001	66	0.0144114152287417
DP02195r001	30	0.0228761295032137
DP01392r003	67	0.0134247604258982
DP00899r001	35	0.017587374602065
DP00157r010	27	0.0160096728490699
DP02785r003	30	0.0106085172582617
DP00965r002	136	0.0129355675486926
DP01805r006	20	0.0171631411483051
DP02896r001	38	0.0166385686659957
DP00719r007	71	0.0131165374439867
DP00110r001	37	0.0214527993498575
DP00654r002	21	0.012976619746978
DP02145r001	97	0.0104326384734656
DP02991r002	25	0.0177208664524785
DP02693r005	163	0.0141582038056117
DP00873r001	107	0.0124748577723358
DP00790r001	31	0.016999197906351
DP00693r001	172	0.0147771088521022
DP01724r003	24	0.0180518559140937
DP02705r001	20	0.0201277640454139
DP02954r002	28	0.0196187392108448
DP00238r026	98	0.0127283857754904
DP01873r001	34	0.0158470661572816
DP00062r013	21	0.013979928736648
DP02138r001	27	0.013461715208084
DP01118r002	23	0.0137351865541023
DP01494r001	22	0.0155464868711567
DP00328r010	77	0.011516507803088
DP00623r003	52	0.0137440954125821
DP01588r003	22	0.0184756848813236
DP01181r002	29	0.0150542931063213
DP01182r001	26	0.0142044699846062
DP01449r001	25	0.0172383834098785
DP01544r001	46	0.0124404897554258
DP00953r001	99	0.0147986378599933
DP02197r001	35	0.0135350225741587
DP03018r001	34	0.0121875664288119
DP01475r003	109	0.0141788105657213
DP01861r001	94	0.0191049238047456
DP03100r001	73	0.0144626236958121
DP00182r004	21	0.0206131745824902
DP02010r004	29	0.0139776048029171
DP00997r004	49	0.0222327193926652
DP01716r002	23	0.0213629655364824
DP02458r002	107	0.0128967281163047
DP00223r001	78	0.0130611058533366
DP01799r001	78	0.0148898594419235
DP00136r001	30	0.0183824816079521
DP02005r001	185	0.0173523081725421
DP01174r001	130	0.0127279792384254
DP02010r003	108	0.0149405937123504
DP00398r002	41	0.0192328870346879
DP00155r005	22	0.0218003680575734
DP01201r001	30	0.0140806430632589
DP01562r001	32	0.0148124676070545
DP00761r002	22	0.020714094485919
DP01330r003	26	0.0193437762005488
DP02742r001	30	0.0127739667608034
DP01330r002	65	0.0216939004525914
DP00705r023	109	0.0137980496958631
DP02607r001	72	0.0146952054230763
DP01762r001	24	0.0171856363407089
DP01979r002	26	0.0175713101282386
DP01246r001	56	0.0156779925033657
DP01513r001	35	0.0174660497185147
