# Supplementary material for: Direct generation of protein conformational ensembles via machine learning
Source: Nat Commun. 2023 Feb 11;14:774. doi: 10.1038/s41467-023-36443-x (PMC9922302; doi:10.1038/s41467-023-36443-x)
Supplement: Supplementary file 4 — Source Data [file 41467_2023_36443_MOESM4_ESM.zip › source_data/si_fig_12/panel_b.csv]

molecule_name	n_residues	idpgan
DP00468r002	42	0.00180685089435428
DP00776r001	33	0.00383506575599313
DP00088r003	51	0.00953621696680784
DP00661r001	105	0.0821656361222267
DP01420r003	36	0.000217012348002754
DP01147r001	81	0.0420068725943565
DP00437r001	23	0.000674646580591798
DP02476r004	99	0.0786301791667938
DP02787r002	100	0.0320796221494675
DP02642r001	28	0.00404009921476245
DP00754r001	33	0.000438955292338505
DP02738r001	20	0.00056396471336484
DP00736r001	22	0.000668657245114446
DP00896r001	187	0.990025699138641
DP00835r001	54	0.0111866947263479
DP00992r001	35	0.000658117700368166
DP02408r002	148	0.0231401529163122
DP00485r005	23	0.000469668215373531
DP00102r005	30	0.00101868354249746
DP02641r001	27	0.00240325951017439
DP02359r001	31	0.00100050878245384
DP02463r003	138	0.0722189098596573
DP02682r001	20	0.00119274249300361
DP02679r001	96	0.00748348142951727
DP02463r004	28	0.000320778868626803
DP00078r001	165	0.176263526082039
DP01648r003	36	0.00127400970086455
DP00475r002	22	0.00170370098203421
DP02049r001	155	0.0435328558087349
DP02890r002	31	0.0018873184453696
DP00014r001	20	0.000865792157128453
DP00037r002	54	0.00637749535962939
DP01946r001	158	0.00788164418190718
DP01424r001	117	0.0216161794960499
DP01299r001	97	0.0363685265183449
DP02833r001	48	0.00503122620284557
DP00553r001	118	0.00703508919104934
DP02327r002	72	0.02315210737288
DP01920r002	33	0.0012722690589726
DP00947r002	35	0.00276933680288494
DP03299r001	25	0.00022446627554018
DP00435r009	24	0.00133139954414219
DP01160r001	81	0.00336236180737615
DP00238r012	122	0.0752799063920975
DP01507r001	21	0.00199434952810407
DP01165r001	38	0.00345287146046758
DP00734r003	26	0.00245222682133317
DP02547r001	136	0.0166795253753662
DP02711r003	72	0.0310234110802412
DP01526r006	92	0.00567845394834876
DP01534r001	160	0.0226729605346918
DP02605r001	37	0.000485305616166443
DP02790r002	21	0.00138094241265208
DP01938r002	21	0.00358211528509855
DP02536r002	33	0.00622499966993928
DP02795r001	24	0.000785165175329894
DP00020r001	123	0.0614982508122921
DP00721r001	156	0.209193095564842
DP01313r001	61	0.00429408205673099
DP02373r002	56	0.0357575565576553
DP00026r001	40	0.00134994753170758
DP00965r003	49	0.0053709982894361
DP00798r001	34	0.00397715019062161
DP01434r001	28	0.00405283691361547
DP02703r001	113	0.0153510505333543
DP01201r007	88	0.0143975969403982
DP01249r001	26	0.000753813365008682
DP01478r005	51	0.00202313438057899
DP01817r006	38	0.0142508354038
DP02616r001	21	0.000576355727389455
DP01069r001	101	0.038034800440073
DP02138r003	20	0.0033102841116488
DP01618r005	20	0.00198573083616793
DP01047r001	150	0.834908664226532
DP01849r005	27	0.011422211304307
DP02653r001	64	0.00190626783296466
DP01930r001	21	0.00085201789624989
DP02128r003	33	0.0041773677803576
DP00815r017	37	0.00611904077231884
DP01304r001	74	0.0184779968112707
DP02356r002	152	0.355806589126587
DP02860r001	46	0.00787930376827717
DP01329r001	43	0.00313350628130138
DP00625r001	116	0.0381229780614376
DP00573r001	39	0.000844691472593695
DP02477r001	102	0.00657092174515128
DP00138r010	77	0.0674712657928467
DP01475r007	23	0.00297494139522314
DP01474r005	71	0.0056766658090055
DP02481r005	169	0.243947565555572
DP01608r002	26	0.00652148388326168
DP00961r001	31	0.00188073818571866
DP02417r004	59	0.000910710077732801
DP00872r001	50	0.00847242679446936
DP01475r008	81	0.00920067261904478
DP00287r004	59	0.00500280363485217
DP01654r003	20	0.00099097890779376
DP02602r001	25	0.00185107812285423
DP02990r001	28	0.000985335907898843
DP01562r003	51	0.00208623823709786
DP01485r001	25	0.000383708626031876
DP00752r001	71	0.0134339053183794
DP01396r004	40	0.0120119610801339
DP01999r009	32	0.000782016199082136
DP00073r005	22	0.000490526959765703
DP00808r001	51	0.000525266339536756
DP00636r001	71	0.0108340587466955
DP01968r001	86	0.0434601493179798
DP00205r001	117	0.0352107919752598
DP02474r001	37	0.00333760515786707
DP00329r001	25	0.00133441784419119
DP01327r001	34	0.00429140916094184
DP02831r001	46	0.00928122457116842
DP02635r001	35	0.0016180535312742
DP01203r001	119	0.0223224852234125
DP01606r001	35	0.00133971741888672
DP01759r001	68	0.0320116579532623
DP01590r001	89	0.0124949039891362
DP02634r001	26	0.00129643001127988
DP02652r001	21	0.0010022078640759
DP00282r001	52	0.00135540799237788
DP01088r001	89	0.0185747761279345
DP01499r001	78	0.0592033863067627
DP00094r001	71	0.0176322497427464
DP03121r001	32	0.00295103434473276
DP01163r001	40	0.00259686703793704
DP01920r001	77	0.0151575729250908
DP02164r001	50	0.00739554362371564
DP01094r001	30	0.00145843613427132
DP03345r001	22	0.00167863350361586
DP01240r002	40	0.0069984975270927
DP01184r001	60	0.0206924695521593
DP00994r008	27	0.000663336075376719
DP01464r001	68	0.00722757633775473
DP02334r001	53	0.0162433516234159
DP02493r003	30	0.00139392982237041
DP03353r001	60	0.0248585976660252
DP02539r001	35	0.000298212864436209
DP00517r001	96	0.00448596430942416
DP00839r004	22	0.00043752821511589
DP00677r001	42	0.00248779077082872
DP02919r001	73	0.0634890794754028
DP00060r010	38	0.00279524270445108
DP02922r001	25	0.00382068636827171
DP02382r001	70	0.0366812013089657
DP01005r002	33	0.00252113817259669
DP00356r001	50	0.0177960246801376
DP02826r001	20	0.000583210261538625
DP01603r002	20	0.0017584617016837
DP01883r001	26	0.0038361931219697
DP02735r001	32	0.00625850213691592
DP01835r001	23	0.000450838007964194
DP01044r003	22	0.00107248406857252
DP00346r001	32	0.00080753379734233
DP01311r001	29	0.00234458595514297
DP00134r004	117	0.027341078966856
DP00869r001	87	0.00400700839236379
DP01026r004	25	0.000692362315021455
DP00020r007	31	0.000405247265007347
DP01458r002	20	0.00010451582056703
DP00809r001	50	0.00628035143017769
DP01456r001	115	0.0260354056954384
DP02869r001	68	0.00413335906341672
DP00899r002	20	0.000473973952466622
DP00064r001	64	0.0127600124105811
DP00122r005	162	0.0480018705129623
DP01724r005	22	0.00132901920005679
DP00352r002	36	0.00129549822304398
DP02638r001	20	0.000671254121698439
DP01944r002	23	0.000582961016334593
DP02548r001	89	0.0068149003200233
DP02148r001	26	0.00146470963954926
DP02985r001	33	0.00373108964413404
DP01943r001	62	0.00178872467949986
DP01095r001	30	0.00242014857940376
DP01155r001	60	0.00884332600980997
DP01430r001	23	0.000793467275798321
DP01113r001	168	0.0108658373355865
DP03361r001	33	0.00190662348177284
DP00004r001	37	0.00726545881479979
DP00926r003	24	0.0032828242983669
DP01774r001	70	0.0126101588830352
DP01479r001	35	0.0008004269329831
DP02783r001	24	0.000879862171132118
DP01162r001	96	0.00379854929633439
DP02597r001	33	0.0029717234428972
DP01169r001	105	0.0212142076343298
DP00768r001	86	0.00773660046979785
DP02982r001	26	0.00164297898299992
DP03280r001	20	0.00380248832516372
DP01450r005	27	0.00123303895816207
DP01467r001	80	0.00831897743046284
DP00111r005	21	0.00038261100417003
DP00678r001	65	0.0068538123741746
DP01979r001	39	0.00559663446620107
DP01464r004	35	0.00111581454984844
DP00823r001	36	0.00273742969147861
DP01560r001	37	0.00267539243213832
DP00716r002	98	0.0442235618829727
DP01857r003	93	0.00314926053397357
DP00578r001	22	0.000487901939777657
DP02127r002	30	0.00191095727495849
DP02079r001	33	0.0015773904742673
DP02555r001	41	0.0083059798926115
DP00153r021	20	0.000798284774646163
DP00458r001	101	0.00992160476744175
DP01196r001	193	0.0234055519104004
DP01070r001	79	0.00507066678255796
DP01268r001	22	0.000849326315801591
DP02456r002	29	0.00310267065651715
DP00443r013	29	0.001547034480609
DP02353r001	78	0.00795500073581934
DP00628r001	39	0.000711168686393648
DP01399r001	65	0.0198261346668005
DP00118r004	25	0.00030123203760013
DP02008r001	80	0.0329785346984863
DP01086r001	76	0.025988606736064
DP01651r006	33	0.0115354787558317
DP02520r002	40	0.00377242965623736
DP00933r001	44	0.00392107805237174
DP02929r001	26	0.00094947061734274
DP01310r003	85	0.012018627487123
DP02025r003	108	0.00833525881171227
DP02296r001	22	0.00424050679430366
DP01202r001	125	0.0183172598481178
DP00151r001	106	0.0568863563239574
DP00898r001	31	0.00372599833644927
DP00611r004	20	0.00320304580964148
DP01993r001	179	0.0204478036612272
DP01579r003	81	0.0347700491547585
DP01538r001	84	0.0131108658388257
DP03020r001	39	0.00552062829956412
DP01080r001	53	0.0264530256390572
DP00765r002	41	0.00123232544865459
DP02375r001	25	0.0002035410143435
DP02836r005	135	0.0100108115002513
DP00107r001	35	0.000498121022246778
DP01108r001	149	0.0424095951020718
DP01524r002	20	0.00126793887466192
DP02193r001	23	0.00197382504120469
DP02071r001	81	0.00925408955663443
DP01644r001	22	0.00162500166334212
DP01049r001	37	0.00410626782104373
DP00990r001	77	0.0205911360681057
DP01389r001	35	0.000858082086779177
DP01102r010	86	0.00780484220013022
DP00796r001	23	0.000520320958457887
DP00974r001	51	0.00213238480500877
DP01114r001	42	0.00114869140088558
DP00193r001	178	0.0130798537284136
DP02495r002	53	0.0143810492008924
DP01594r001	43	0.0069365631788969
DP01645r001	22	0.00200562924146652
DP00026r005	65	0.00830268301069737
DP00749r006	33	0.00438302103430033
DP02644r001	41	0.00177867279853672
DP02921r001	28	0.000686878338456154
DP00233r001	26	0.00340300519019365
DP01510r001	30	0.00295045902021229
DP02208r001	33	0.000963117578066886
DP02986r001	25	0.00141598959453404
DP02341r001	39	0.00223284983076155
DP01588r001	48	0.0193120613694191
DP02583r001	23	0.00165461504366249
DP00674r001	154	0.0313972420990467
DP02660r001	46	0.00394987780600786
DP00904r001	110	0.0113173658028245
DP01059r002	20	0.000417230156017467
DP00177r001	83	0.00817355699837208
DP01282r001	21	0.00146983494050801
DP01705r003	30	0.00401712767779827
DP02703r004	23	0.00204095290973783
DP00463r004	82	0.00619053561240435
DP00726r001	21	0.000297733902698383
DP00435r003	71	0.0334672033786774
DP02987r002	32	0.000427664956077933
DP02576r001	29	0.00275570643134415
DP00974r002	38	0.0162229668349028
DP03335r001	37	0.0136033166199923
DP01400r003	86	0.0274094063788652
DP02782r001	24	0.000867712893523276
DP00399r005	20	0.000301710650091991
DP01561r001	169	0.0690019801259041
DP00148r001	55	0.00273783644661307
DP00672r001	61	0.00696300435811281
DP00141r001	89	0.0284496080130339
DP00787r001	124	0.023826789110899
DP01741r001	39	0.00492784986272454
DP01554r001	104	0.015012881718576
DP02591r001	80	0.0410939790308476
DP00943r001	78	0.0050881034694612
DP02481r001	142	0.0175182111561298
DP00902r001	101	0.00425245752558112
DP01109r001	152	0.0156337525695562
DP02683r002	32	0.000668408640194684
DP01479r004	59	0.00228476570919156
DP01994r001	24	0.00136061001103371
DP00226r004	52	0.00117227109149098
DP00827r003	22	0.00124180316925049
DP00720r007	99	0.00540434289723635
DP02892r001	41	0.00201732362620533
DP01584r001	23	0.000339158577844501
DP00836r001	110	0.0168567039072514
DP00006r002	104	0.00878366269171238
DP03019r003	24	0.00121514499187469
DP01578r001	110	0.0488674081861973
DP00427r002	55	0.00158468855079263
DP02158r001	55	0.0177255179733038
DP01783r001	30	0.00146995962131768
DP01841r001	51	0.00759694259613752
DP01654r004	59	0.0313896909356117
DP02881r001	56	0.0141184469684958
DP02722r001	61	0.0122038489207625
DP00954r001	31	0.00350689888000488
DP00607r004	45	0.00264282943680882
DP00214r018	32	0.0305828955024481
DP02772r030	23	0.000154225679580122
DP02554r001	75	0.0389553569257259
DP00878r001	29	0.000573643133975565
DP01675r001	62	0.00288940407335758
DP02936r001	40	0.00122713146265596
DP01167r001	54	0.00914780236780643
DP01255r001	20	0.000644267129246146
DP02160r001	37	0.0019093252485618
DP00473r001	104	0.00510690174996853
DP01404r001	25	0.000443070690380409
DP00130r001	20	0.000957079231739044
DP01870r001	81	0.00919362157583237
DP01172r006	97	0.0356773622334003
DP00685r001	24	0.00755941588431597
DP02617r001	21	0.0008688626694493
DP00377r001	44	0.000713454384822398
DP01438r001	67	0.0537398383021355
DP01996r003	23	0.00107252958696336
DP02357r001	46	0.00848618615418673
DP03021r001	77	0.0257432460784912
DP02006r003	42	0.001480643870309
DP02704r001	76	0.0224911235272884
DP02761r001	106	0.0183141771703959
DP00834r007	23	0.00206356169655919
DP00446r001	36	0.000747512327507138
DP01077r010	110	0.00945295859128237
DP02619r001	185	0.0856924578547478
DP00987r001	22	0.000364199018804356
DP01405r001	70	0.00951388385146856
DP00910r001	28	0.0027689291164279
DP00764r002	20	0.00152385677210987
DP00519r012	66	0.00469896057620645
DP02772r006	20	0.000831015349831432
DP02697r001	23	0.00121595337986946
DP01825r002	20	0.00120571663137525
DP00656r011	43	0.0104030324146152
DP00043r001	49	0.0160666462033987
DP02533r001	44	0.0103556718677282
DP00063r002	27	0.00337746646255255
DP00976r005	35	0.000434244080679491
DP02882r001	26	0.00245797913521528
DP01131r001	56	0.00436132261529565
DP00644r001	23	0.000949241511989385
DP01016r001	21	0.000884902838151902
DP01317r001	93	0.018435837700963
DP02050r003	26	0.000841687724459916
DP02615r001	28	0.00382927712053061
DP00662r001	124	0.062592126429081
DP00835r002	61	0.0219294857233763
DP03338r001	133	0.10676259547472
DP00190r001	173	0.017599131911993
DP01045r001	26	0.00100416748318821
DP02552r001	84	0.0235620830208063
DP01970r001	86	0.00604789424687624
DP00764r001	29	0.0107636107131839
DP01123r001	45	0.0144238453358412
DP01336r001	39	0.00271075498312712
DP01985r001	84	0.0307004190981388
DP01287r001	148	0.0367882177233696
DP00104r002	31	0.000889040587935597
DP01987r001	25	0.000210774640436284
DP02587r001	29	0.00014504163118545
DP02709r001	28	0.00430682906880975
DP01472r001	100	0.0056915651075542
DP02733r001	32	0.00500707561150193
DP02316r001	154	0.0506966821849346
DP01055r001	103	0.00597767578437924
DP01482r001	189	0.260865330696106
DP01102r008	163	0.393690258264542
DP01465r003	62	0.0512372627854347
DP01561r004	139	0.101487353444099
DP01496r003	21	0.00349110062234104
DP00706r001	112	0.00779324350878596
DP01855r009	33	0.00177470769267529
DP00839r002	121	0.00731037743389607
DP02345r003	198	0.534197986125946
DP00707r001	74	0.0206955149769783
DP02673r002	40	0.000790360267274082
DP01480r001	78	0.00519962422549725
DP02651r001	26	0.00305524142459035
DP02928r001	22	0.00478367507457733
DP00487r001	41	0.000966866035014391
DP00567r001	20	0.000448225648142397
DP01064r001	44	0.0342182889580727
DP00450r003	26	7.79931142460555E-05
DP01082r001	47	0.00185080745723099
DP02027r007	28	0.000645849679131061
DP00307r001	36	0.00638996297493577
DP01015r001	57	0.00795531086623669
DP00766r001	44	0.0465187765657902
DP00759r001	30	0.00329332798719406
DP00646r001	105	0.0127086890861392
DP01429r003	24	0.00534840021282434
DP01073r001	58	0.000842617941088975
DP02862r001	46	0.00360114756040275
DP02805r001	41	0.00917752459645271
DP00303r006	20	0.00127449992578477
DP02143r003	59	0.0194628424942493
DP02509r002	92	0.0152433291077614
DP00250r010	194	0.0220713801681995
DP00641r001	31	0.000678779382724315
DP00778r004	30	0.00194739433936775
DP02075r003	147	0.0239974241703749
DP00527r001	70	0.00674763694405556
DP01153r001	75	0.00567467138171196
DP00985r001	89	0.00438178656622767
DP02463r002	63	0.00605394411832094
DP01186r001	31	0.00103834480978549
DP01300r001	98	0.103993661701679
DP01602r005	36	0.00436925236135721
DP00966r001	23	0.00287178251892328
DP00616r001	22	0.0023614289239049
DP00340r001	137	0.0177266970276833
DP02061r002	31	0.000528103846590966
DP00656r019	21	0.0017484372947365
DP00238r018	91	0.00717400200664997
DP02481r003	86	0.00784132722765207
DP01733r002	25	0.00548766041174531
DP01009r001	190	0.188264966011047
DP00902r002	92	0.00484672840684652
DP00325r001	166	0.0290200803428888
DP02703r003	36	0.00195584585890174
DP00931r001	27	0.00123810139484704
DP00768r014	72	0.0198786351829767
DP01739r001	23	0.00144985946826637
DP01111r001	46	0.0105096232146025
DP02015r001	30	0.00254863710142672
DP01938r001	24	0.00115102890413255
DP02209r003	168	0.174286767840385
DP02327r008	38	0.00639474438503385
DP00810r001	30	0.000570443924516439
DP00173r001	116	0.0236165653914213
DP00220r001	63	0.0393540784716606
DP01996r002	30	0.00125860574189574
DP00075r007	40	0.00432506063953042
DP01315r001	79	0.00533218821510673
DP00297r001	23	0.00204326794482768
DP02233r001	106	0.0477777160704136
DP00349r011	23	0.000535116123501211
DP02580r001	153	0.0276650078594685
DP00079r001	103	0.00818971265107393
DP01261r001	26	0.00146458728704602
DP01427r001	102	0.0159855037927628
DP01199r001	47	0.0165334586054087
DP02623r001	42	0.000779092079028487
DP01122r001	24	0.00540494220331311
DP00592r001	62	0.0232514925301075
DP00161r001	100	0.0430771447718143
DP00551r001	77	0.0225626435130835
DP01948r001	42	0.00613165274262428
DP01610r001	33	0.00782735738903284
DP01475r016	41	0.00246758083812892
DP02838r001	52	0.0127075044438243
DP01600r001	31	0.0095591964200139
DP01875r001	80	0.00906267296522856
DP00089r007	26	0.00369677832350135
DP01085r001	88	0.00753126153722405
DP00122r001	135	0.142444089055061
DP00144r008	79	0.00475913425907493
DP00728r009	44	0.00220531038939953
DP00458r004	36	0.00155718124005944
DP00588r001	82	0.0380107276141644
DP00422r003	23	0.000674727372825146
DP02826r011	34	0.00265555921941996
DP01855r010	40	0.008736627176404
DP01454r001	65	0.0266574267297983
DP01281r001	27	0.00532255554571748
DP00020r003	150	0.312877595424652
DP01817r002	35	0.0144120771437883
DP01269r002	26	0.000527807220350951
DP03003r002	37	0.000470800878247246
DP02192r001	167	0.0207539033144712
DP01806r001	108	0.0054924264550209
DP01097r001	22	0.000454338209237903
DP00862r001	71	0.028759403154254
DP02333r001	47	0.0413449741899967
DP02791r002	32	0.0127577343955636
DP00786r001	38	0.00181989383418113
DP00949r005	41	0.0011913146590814
DP01611r005	29	0.0034076829906553
DP00659r001	153	0.335885256528854
DP00861r001	29	7.50248582335189E-05
DP00014r003	32	0.000995509792119265
DP00669r001	71	0.00925566535443068
DP02920r001	195	0.0860896036028862
DP00077r009	29	0.000772230385337025
DP01364r003	29	0.00341294310055673
DP01364r002	22	0.000454312888905406
DP02987r001	31	0.00164100877009332
DP02478r001	199	0.0237079858779907
DP00229r001	83	0.036253560334444
DP00683r001	184	0.0592326149344444
DP00278r015	37	0.0050395387224853
DP02400r001	68	0.0334527976810932
DP00462r001	38	0.00748714525252581
DP00200r001	113	0.00938023719936609
DP01520r001	75	0.00369375082664192
DP01084r001	63	0.0162920448929071
DP01750r001	28	0.00101044890470803
DP00044r002	21	0.00385282305069268
DP00621r001	113	0.0339006185531616
DP00099r001	26	0.00051612441893667
DP00358r001	38	0.0159538295120001
DP01553r001	71	0.00826595537364483
DP02744r002	54	0.0043498994782567
DP01592r001	21	0.00298917712643743
DP00729r001	25	0.000397651252569631
DP00393r001	21	0.00149380078073591
DP02170r004	38	0.00146366353146732
DP02609r001	55	0.0201215036213398
DP01491r001	34	0.00828508008271456
DP02476r002	61	0.00293355691246688
DP00509r001	21	0.00104585522785783
DP00799r002	21	0.000610342191066593
DP00748r003	32	0.0052158534526825
DP00544r001	120	0.0129168322309852
DP03026r001	26	0.0065697985701263
DP02657r002	31	0.00559409707784653
DP00856r003	30	0.00620665168389678
DP00382r003	24	0.00096287252381444
DP00949r001	25	0.000668399559799582
DP02345r001	32	0.000442243966972455
DP00021r005	28	0.000518168788403273
DP01154r001	43	0.00839360244572163
DP00133r021	50	0.00107304006814957
DP00156r005	34	0.00270365551114082
DP00858r003	21	0.00116611132398248
DP00848r001	49	0.00347899086773396
DP00655r002	25	0.00185549771413207
DP00736r003	21	0.000650104193482548
DP02848r001	45	0.0201932210475206
DP00915r001	27	0.00587498163804412
DP02960r001	63	0.0107410028576851
DP01277r001	27	0.00451027508825064
DP00082r001	98	0.0178518947213888
DP00491r001	97	0.0275540109723806
DP01817r001	79	0.00718888221308589
DP01447r001	38	0.00369772431440651
DP02002r001	89	0.00165761169046164
DP01584r003	86	0.00933456979691982
DP01135r001	153	0.0958310663700104
DP00718r001	103	0.0230272505432367
DP02292r001	81	0.0119676981121302
DP00135r001	167	0.0505777113139629
DP00419r001	45	0.00566948484629393
DP01855r021	192	0.164939939975739
DP02822r001	66	0.0284373462200165
DP01097r013	58	0.00220222841016948
DP00225r001	152	0.0118918195366859
DP00720r002	36	0.0107609499245882
DP00140r001	85	0.00679059699177742
DP00090r001	62	0.0125931380316615
DP02372r001	22	0.00428783940151334
DP00786r002	42	0.00484866090118885
DP01254r001	77	0.0188046339899302
DP01526r002	23	0.000121924298582599
DP01951r006	70	0.00177115108817816
DP00912r001	36	0.00188164121937007
DP02741r001	110	0.0277057737112045
DP00718r047	25	0.000274408841505647
DP01157r001	27	0.00448056077584624
DP00348r001	40	0.00880295783281326
DP00794r001	23	0.00347000709734857
DP01102r012	35	0.000647148990537971
DP00089r006	32	0.000791991595178843
DP01628r002	100	0.123555034399033
DP01033r001	92	0.00489388266578317
DP00986r001	28	0.00222790613770485
DP00407r003	30	0.00117331650108099
DP03359r001	171	0.0268932655453682
DP02204r001	26	0.0017404961399734
DP00953r003	28	0.00130497245118022
DP00774r002	32	0.00730125978589058
DP00808r004	93	0.00897013675421476
DP00996r007	33	0.00450858101248741
DP00034r003	22	0.000918638543225825
DP01647r001	40	0.00118408317212015
DP01764r001	26	0.000381757447030395
DP02806r007	21	0.000326468521961942
DP00801r001	20	0.00222097686491907
DP02772r010	26	0.00437905173748732
DP00761r001	28	0.000780922477133572
DP01451r002	22	0.00320228841155767
DP01004r001	32	0.00211823615245521
DP00390r001	28	0.000313685450237244
DP03359r002	41	0.000566732604056597
DP00256r001	110	0.0443944931030273
DP02518r004	27	0.000734792149160057
DP02163r001	39	0.00547730829566717
DP00144r001	27	0.000749088998418301
DP02055r001	44	0.0117226038128138
DP00803r001	58	0.0145411109551787
DP00897r008	22	0.000119266638648696
DP00874r003	27	0.000483085255837068
DP00871r001	121	0.00618018256500363
DP00230r001	75	0.00739998882636428
DP02410r001	24	0.0103122889995575
DP01934r001	30	0.000629984366241843
DP00566r001	35	0.000693679496180266
DP02520r001	72	0.0174298714846373
DP00049r006	120	0.0570839121937752
DP02656r001	36	0.00589776271954179
DP03034r001	35	0.00176266301423311
DP00633r001	166	0.0499758534133434
DP00623r001	174	0.0280111506581306
DP02632r001	23	0.00117109692655504
DP00074r001	184	0.013251842930913
DP02157r001	23	0.00186392874456942
DP01116r001	21	0.000754522625356913
DP02097r006	66	0.00915953796356916
DP02227r001	21	0.000155667075887322
DP00207r011	35	0.0046433424577117
DP00858r002	50	0.00538112875074148
DP01398r001	25	0.000299715116852894
DP01344r001	164	0.0136536136269569
DP01429r001	73	0.0186791270971298
DP01303r001	60	0.0236916411668062
DP00392r001	26	0.00228775292634964
DP00607r001	41	0.0108808130025864
DP03022r002	40	0.00470427004620433
DP02027r006	37	0.00211227289400995
DP03092r001	41	0.00699425954371691
DP00768r020	50	0.00175562489312142
DP02171r002	33	0.000355777330696583
DP00345r001	70	0.0409066192805767
DP01426r012	25	0.0059930426068604
DP00277r001	27	0.00156746781431139
DP00238r014	129	0.0845736041665077
DP01013r001	22	0.000373761926312
DP00130r005	25	0.000170763029018417
DP01428r001	80	0.0168423689901829
DP01356r001	29	0.00393806723877788
DP02262r001	32	0.0006837691180408
DP02009r001	182	0.1532281935215
DP00418r001	125	0.0682801157236099
DP02359r004	51	0.0379965603351593
DP00932r001	76	0.00409574899822474
DP00184r001	45	0.0082231480628252
DP01629r001	71	0.0030322540551424
DP02173r002	22	0.00557637261226773
DP00788r001	67	0.0126889729872346
DP02381r001	52	0.0101456819102168
DP00549r002	42	0.00120049680117518
DP00878r005	27	0.00517711462453008
DP02772r002	21	0.00289294891990721
DP00750r002	59	0.0175142213702202
DP02630r001	29	0.00377751654013991
DP02819r002	20	0.00124959682580084
DP01161r001	26	0.00738409487530589
DP01524r001	41	0.000472932850243524
DP00623r005	43	0.00315750087611377
DP01141r003	52	0.00708006741479039
DP01629r007	45	0.0239868480712175
DP02545r001	62	0.0164567586034536
DP02521r009	86	0.0102637382224202
DP01449r003	27	0.000644433312118053
DP00196r001	141	0.0905472189188004
DP01700r001	20	0.000955495808739215
DP02109r001	60	0.00240893266163766
DP00100r001	35	0.00147935817949474
DP01339r001	73	0.00203289184719324
DP00811r004	40	0.00998418591916561
DP01023r001	20	0.00186544982716441
DP00054r001	33	0.00344307138584554
DP00850r001	116	0.0164347775280476
DP01175r001	101	0.051820982247591
DP00546r001	129	0.0276439916342497
DP01306r001	112	0.0149724585935473
DP01540r001	108	0.0131556801497936
DP01654r002	35	0.0103182010352612
DP02317r001	62	0.0131527995690703
DP00486r002	90	0.0395453609526157
DP02234r001	28	0.000153068307554349
DP01104r001	131	0.0543317310512066
DP01139r013	32	0.00999067164957523
DP01495r001	143	0.121379993855953
DP00851r001	80	0.0117907347157598
DP00436r001	45	0.0287514161318541
DP00903r002	21	0.00166486226953566
DP02593r004	24	0.00213681347668171
DP00901r001	22	0.00140165211632848
DP01604r001	22	0.000982411322183907
DP02173r001	31	0.000652529823128134
DP00989r001	20	0.00213382998481393
DP00252r017	21	7.57231537136249E-05
DP00393r002	36	0.00807689782232046
DP01527r001	56	0.0256289523094892
DP00961r004	22	0.00133846001699567
DP01794r001	34	0.00113738200161606
DP03121r002	31	0.000477503461297601
DP02598r001	25	0.00180596963036805
DP02061r001	27	0.00147321983240545
DP00174r001	149	0.106023468077183
DP02577r001	42	0.000607894908171147
DP01440r003	31	0.00740426825359464
DP01106r013	161	0.0415899567306042
DP00136r013	98	0.0799142792820931
DP00156r003	31	0.00213259388692677
DP01969r001	200	0.304112762212753
DP01531r001	101	0.00805343501269817
DP02739r001	20	0.00110221840441227
DP00003r002	41	0.00183740421198308
DP01243r001	20	0.00132406665943563
DP01512r001	53	0.0050928951241076
DP00882r001	40	0.00383885600604117
DP01068r001	119	0.028656268492341
DP02740r001	23	0.0111389048397541
DP01144r001	100	0.0538399927318096
DP00202r001	26	0.00214744079858065
DP02419r002	41	0.00114832504186779
DP02477r003	51	0.00215617078356445
DP02392r001	35	0.00537867750972509
DP00552r001	96	0.0312319099903107
DP02614r004	31	0.000251343881245702
DP00775r004	81	0.0235495772212744
DP00192r001	21	0.000576956837903708
DP02850r001	187	0.294478923082352
DP01420r001	26	0.00121380307246
DP01064r003	31	0.00114284583833069
DP00519r011	74	0.0138809308409691
DP01574r001	33	0.000613837502896786
DP00262r001	169	0.0706490129232407
DP00624r001	53	0.0191472973674536
DP03262r001	22	0.000335522403474897
DP02203r001	21	0.000240951834712178
DP02706r001	23	0.00242272042669356
DP02120r001	31	0.00124377210158855
DP02471r001	59	0.0218606479465961
DP02011r001	38	0.00107709353324026
DP01973r003	51	0.00389109854586422
DP00839r001	21	0.000678796786814928
DP00626r001	139	0.00676577445119619
DP01628r001	122	0.0299429781734943
DP00057r001	62	0.033694751560688
DP02132r001	38	0.00132197351194918
DP00937r001	82	0.0136339608579874
DP01785r001	125	0.0375549271702766
DP01505r001	24	0.00602640258148313
DP01769r001	105	0.024608688428998
DP00008r023	65	0.0326161719858646
DP00257r009	37	0.00485700741410255
DP00815r005	26	0.000455101544503123
DP00720r001	82	0.0527766831219196
DP01550r001	70	0.00363802467472851
DP02616r002	42	0.0119069302454591
DP02949r001	30	0.00159972149413079
DP02476r005	82	0.0557886585593224
DP00559r003	25	0.00652494467794895
DP01453r001	60	0.0106835542246699
DP00554r001	20	0.00210919906385243
DP00557r001	33	0.00358403823338449
DP00840r004	35	0.00351674458943307
DP02295r002	29	0.00437286170199513
DP00796r003	22	0.00100241624750197
DP00943r004	154	0.00386771350167692
DP02337r003	164	0.155101388692856
DP01342r001	43	0.0202925093472004
DP02714r001	26	0.00209905067458749
DP00666r001	114	0.0346007496118546
DP01011r001	65	0.0341212972998619
DP00122r003	170	0.188834756612778
DP02599r001	21	0.00217122538015246
DP00828r001	21	0.00722185987979174
DP00605r001	27	0.00316522340290248
DP01461r001	114	0.00792984943836927
DP00219r001	126	0.0268299449235201
DP02128r001	79	0.0229613110423088
DP01168r001	22	0.00120200915262103
DP01285r001	122	0.0090791080147028
DP00238r015	79	0.0206603463739157
DP00656r001	64	0.00752935186028481
DP02589r001	25	0.000502726878039539
DP01599r001	20	0.000762486481107771
DP02420r004	21	0.000557922874577343
DP01539r001	50	0.009009700268507
DP00271r002	22	0.000776801549363881
DP02799r001	32	0.002819994231686
DP00014r004	62	0.00228209281340241
DP01110r001	175	0.0231272280216217
DP01431r002	94	0.0150839257985353
DP00847r001	39	0.0128881707787514
DP02373r003	39	0.0047064395621419
DP00918r001	29	0.000687800406012684
DP00908r001	46	0.000586037058383226
DP03006r003	24	0.00102734402753413
DP02355r002	41	0.00547574087977409
DP00811r001	28	0.00106257013976574
DP01825r003	25	0.002299360698089
DP00332r011	60	0.00838835909962654
DP01259r001	22	0.00148745009209961
DP01180r002	22	0.00398157024756074
DP00798r002	83	0.00888547208160162
DP00747r001	68	0.0191317163407803
DP01394r003	60	0.0171553026884794
DP02068r002	20	0.00196933769620955
DP00708r001	174	0.197594881057739
DP02593r001	20	0.000141957643791102
DP02696r001	24	0.000614890828728676
DP00108r001	24	0.00245465710759163
DP00900r001	36	0.00322512001730502
DP01279r001	21	0.00113588233944029
DP01060r001	118	0.049459170550108
DP01050r001	28	0.00171064934693277
DP02210r001	129	0.0166558343917131
DP02225r003	20	0.000176827452378348
DP02854r001	37	0.0103536797687411
DP02247r001	22	0.000541986839380115
DP01795r001	62	0.0105153741315007
DP01112r001	30	0.000175750217749737
DP02127r003	57	0.0112850861623883
DP01597r001	80	0.0159268472343683
DP02463r005	33	0.0159893687814474
DP01458r001	26	0.00485874013975263
DP01500r001	64	0.021368620917201
DP01200r001	38	0.00741917779669166
DP01807r002	21	0.00134852272458375
DP00728r015	22	0.000851207179948688
DP02251r001	32	0.0126016940921545
DP02207r001	43	0.0111170839518309
DP01271r001	20	0.00038067318382673
DP00365r001	129	0.0139577127993107
DP01443r005	61	0.011523274704814
DP01478r006	42	0.0107123721390963
DP00792r001	42	0.00358371203765273
DP00116r001	49	0.00366410310380161
DP02704r002	26	0.000459469651104882
DP02808r002	40	0.00252599385567009
DP00103r001	32	0.0103602940216661
DP01094r005	33	0.0043655470944941
DP00775r001	21	0.00274803536012769
DP00998r001	29	0.000703911646269262
DP02033r001	43	0.00792305264621973
DP02384r001	26	0.000631909526418895
DP01944r001	103	0.0241133291274309
DP01947r001	127	0.0337927341461182
DP00980r001	83	0.0066682924516499
DP01481r001	94	0.104871287941933
DP01252r001	22	0.00499340193346143
DP02471r002	179	0.0599558725953102
DP02823r001	28	0.000563575187698007
DP01825r001	48	0.00240322668105364
DP02768r002	31	0.00442437315359712
DP01939r001	96	0.0131480153650045
DP00549r001	35	0.00282803829759359
DP02269r004	43	0.00108252861537039
DP01940r002	21	0.000641856924630702
DP01308r001	35	0.00113331736065447
DP00709r021	25	0.00188727711793035
DP00807r001	52	0.00875247456133366
DP02328r001	26	0.0012528708903119
DP00011r006	46	0.0133091760799289
DP02736r002	123	0.0855124592781067
DP01043r001	30	0.000527693307958543
DP02633r001	28	0.000365785846952349
DP02191r001	40	0.000981747987680137
DP02815r001	23	0.00297127058729529
DP01141r001	29	0.00107785279396921
DP01465r001	22	0.000504947965964675
DP01280r001	40	0.00879379920661449
DP01457r001	53	0.013388903811574
DP01325r001	27	0.0117226680740714
DP00559r002	31	0.00193596817553043
DP01171r001	68	0.0147132119163871
DP02855r001	37	0.0106051005423069
DP00702r001	71	0.00200132024474442
DP00717r005	23	0.00566733768209815
DP01054r001	67	0.0106856329366565
DP02746r003	82	0.00578579539433122
DP00954r003	22	0.00162645883392543
DP01867r002	29	0.000233730344916694
DP00709r006	63	0.0295406561344862
DP01616r001	113	0.0202395394444466
DP01589r007	21	0.000132343062432483
DP01971r001	181	0.0210431478917599
DP02414r001	20	0.000352095259586349
DP00231r001	200	0.0542594976723194
DP01319r001	24	0.000946216634474695
DP03317r001	25	0.00072391313733533
DP00023r005	43	0.0016325117321685
DP02170r003	32	0.00434028636664152
DP01012r001	37	0.00150636443868279
DP01305r001	29	0.00558486301451921
DP00314r003	27	0.00187596189789474
DP00353r005	22	0.000178139496711083
DP03310r001	45	0.00482877530157566
DP01670r001	31	0.000608758593443781
DP02155r002	124	0.0299119930714369
DP02264r001	23	7.01840690453537E-05
DP02049r002	56	0.00462538003921509
DP02460r002	50	0.00621029594913125
DP02590r004	88	0.0258834380656481
DP00462r004	64	0.0134879695251584
DP00457r002	25	0.000413380301324651
DP01429r002	25	0.000353487732354552
DP01173r001	119	0.00800975039601326
DP01361r001	42	0.000703534751664847
DP00372r001	106	0.01016347669065
DP00200r003	33	0.000790343387052417
DP00030r001	186	0.41913452744484
DP01281r004	21	0.00194639945402741
DP02162r001	141	0.0556859150528908
DP01401r001	42	0.00326299387961626
DP02452r001	58	0.0409487821161747
DP01177r001	31	0.00801940821111202
DP00778r001	26	0.000135119946207851
DP01074r001	86	0.0608069971203804
DP01105r001	67	0.0309405978769064
DP02042r001	54	0.00407303683459759
DP02796r001	23	0.0014184289611876
DP00903r003	27	0.00260338699445128
DP03353r002	23	0.000345117936376482
DP00162r001	26	0.00194028799887747
DP01884r001	30	0.00126049970276654
DP00968r001	98	0.00481643993407488
DP00152r007	25	0.0082658939063549
DP00083r009	34	0.00295232119970024
DP02050r002	101	0.0509837493300438
DP02633r002	30	0.00146462803240865
DP01581r001	40	0.000860069529153407
DP01474r001	130	0.0196438115090132
DP00931r002	34	0.00563656259328127
DP01475r010	27	0.00212846440263093
DP03311r001	47	0.00210577435791492
DP02511r001	41	0.000652036862447858
DP02509r001	72	0.00946315377950668
DP02883r001	22	0.00292086810804904
DP02596r001	44	0.000871012511197478
DP00769r001	57	0.0102212158963084
DP01768r001	21	0.00328302918933332
DP02142r001	30	0.00660073244944215
DP01240r001	25	0.000811762176454067
DP02869r002	63	0.00458419788628817
DP00822r001	31	0.0187220703810453
DP00134r001	142	0.0199949759989977
DP01134r001	131	0.00672970758751035
DP01118r001	84	0.0161589663475752
DP00796r005	20	0.00120491231791675
DP00549r005	39	0.0048643690533936
DP02931r001	21	0.00453853933140636
DP00314r001	24	0.000896708224900067
DP00719r001	50	0.0221269279718399
DP01703r001	21	0.00704310508444905
DP00063r001	50	0.00725083705037832
DP01863r002	47	0.00266142538748682
DP00222r017	159	0.0208655931055546
DP01874r001	61	0.0102387070655823
DP01117r001	23	0.000252090714639053
DP02086r001	142	0.0287465825676918
DP02698r001	21	0.00185590295586735
DP03294r002	24	0.000489334634039551
DP00407r001	35	0.00320043321698904
DP01874r002	20	0.00104821403510869
DP02138r007	31	0.00633841054514051
DP00387r001	116	0.0151859018951654
DP00806r001	73	0.00853684730827808
DP00853r001	72	0.0547919124364853
DP02608r001	35	0.0161262638866901
DP02803r002	51	0.0109202759340405
DP02764r001	75	0.00230723270215094
DP00239r001	27	0.000440775300376117
DP00448r001	61	0.0111217647790909
DP00262r006	51	0.00164957041852176
DP00995r001	23	0.00183543935418129
DP00145r001	27	0.00115971325431019
DP00645r001	185	0.0155186029151082
DP02926r001	26	0.00445310072973371
DP02159r001	166	0.576350688934326
DP00468r001	66	0.00413739262148738
DP00719r003	61	0.00138645258266479
DP01022r001	47	0.021584041416645
DP01772r001	42	0.00153659307397902
DP00075r001	174	0.227224826812744
DP01770r002	104	0.0535956472158432
DP00575r001	20	0.000928039546124637
DP01455r001	51	0.0121481204405427
DP00073r001	25	0.00492095155641437
DP00156r001	82	0.00157530594151467
DP02271r002	92	0.0242583528161049
DP02956r002	24	0.000830749049782753
DP00088r001	111	0.00675766170024872
DP02067r001	31	0.000989265507087112
DP00797r001	77	0.0173319056630135
DP00120r001	136	0.139972567558289
DP03006r004	22	0.000616559758782387
DP00469r001	77	0.0100289424881339
DP00962r002	31	0.000419336749473587
DP01176r001	67	0.027171665802598
DP00894r002	29	0.00208328710868955
DP03254r001	21	0.00311415479518473
DP01863r005	151	0.0185730569064617
DP01779r001	54	0.0231142193078995
DP02123r001	149	0.134203910827637
DP02346r001	44	0.00818763393908739
DP01611r001	193	0.219323813915253
DP01933r001	20	0.000505438598338515
DP02170r001	21	0.00222463440150022
DP02226r001	24	0.00206480850465596
DP00725r001	42	0.000953077455051243
DP00136r008	89	0.00991401448845863
DP00892r001	37	0.00567189604043961
DP01878r001	23	0.000554454047232866
DP01195r001	53	0.0105390157550573
DP01292r001	77	0.0355586484074593
DP01180r001	42	0.00377353420481086
DP02356r001	23	0.000472412910312414
DP00314r004	24	0.00114826462231576
DP03299r005	21	0.000276511651463807
DP02729r001	27	0.00187042087782174
DP01941r001	45	0.00930993724614382
DP01475r011	53	0.0107588600367308
DP02946r001	37	0.00681830756366253
DP01426r005	25	0.00206564576365054
DP00518r027	33	0.00662454217672348
DP02726r006	57	0.0111161572858691
DP02790r003	30	0.000284462235867977
DP01607r001	84	0.00724340137094259
DP01559r001	104	0.0123466989025474
DP02590r001	38	0.003715441795066
DP02908r001	39	0.0137127693742514
DP00583r001	21	0.00304163130931556
DP02538r001	99	0.0208838507533073
DP02463r001	22	0.000275735859759152
DP00132r002	20	0.00109159993007779
DP00055r002	73	0.00643003359436989
DP00537r001	119	0.0113553386181593
DP01928r002	99	0.129702284932137
DP01624r001	35	0.00252693425863981
DP00217r003	81	0.488319516181946
DP00378r006	63	0.00487111741676927
DP02901r002	45	0.023438073694706
DP00488r001	51	0.002360999584198
DP00694r009	35	0.0068600419908762
DP00081r001	67	0.0124316914007068
DP01316r001	135	0.0432378798723221
DP01157r004	33	0.00573590397834778
DP00718r033	20	0.00164560438133776
DP01052r001	61	0.0209963377565145
DP00231r007	25	0.000557403778657317
DP03354r001	62	0.00270481361076236
DP02267r001	24	0.000624397012870759
DP01490r001	133	0.208756759762764
DP02143r001	29	0.0075073754414916
DP02373r001	198	0.155980631709099
DP00055r004	38	0.0214001182466745
DP00323r002	20	0.0012874020030722
DP02253r001	56	0.013752494007349
DP01542r004	25	0.0080932043492794
DP02000r001	117	0.0303644277155399
DP02145r002	26	0.0017572115175426
DP01330r001	112	0.00756809441372752
DP02588r001	22	0.00072202505543828
DP00278r001	62	0.00317628122866154
DP01669r001	25	0.00422132341191173
DP02523r002	45	0.00275732204318047
DP00771r001	71	0.00463718362152576
DP00420r004	79	0.022854533046484
DP00999r001	142	0.0487836562097073
DP01361r002	96	0.0308786928653717
DP02624r003	20	0.000667802814859897
DP00724r001	103	0.00935177318751812
DP00168r001	48	0.0048596328124404
DP02730r002	78	0.0180943608283997
DP01446r001	28	0.0042017144151032
DP00718r027	41	0.00378080923110247
DP01091r001	22	0.00127611320931464
DP00993r003	21	0.00318180723115802
DP00699r021	100	0.0496729463338852
DP01877r003	34	0.00363525445573032
DP00067r001	32	0.000637739489320666
DP00748r009	56	0.00968761462718248
DP01775r005	103	0.00790802016854286
DP00020r013	81	0.0143831595778465
DP02094r001	54	0.00439051818102598
DP02694r001	20	0.00242325197905302
DP00154r002	23	0.00414758501574397
DP01804r001	60	0.00451059034094214
DP02669r003	21	0.00669829780235887
DP03312r001	40	0.00373757281340659
DP02715r001	25	0.000653099908959121
DP02687r002	24	0.000916597084142268
DP01808r001	31	0.0059194378554821
DP01250r001	26	0.00230461824685335
DP00499r004	125	0.0165207162499428
DP01629r003	81	0.00482058385387063
DP01323r002	23	0.00110423332080245
DP00238r011	166	0.0553723610937595
DP01622r002	29	0.000590478652156889
DP02271r003	23	0.000483695766888559
DP00180r003	77	0.0362416170537472
DP00854r001	79	0.00410342216491699
DP00245r001	22	0.00198288890533149
DP00054r002	39	0.000343229447025806
DP02832r001	54	0.00848638545721769
DP01239r002	41	0.00656330678611994
DP00841r001	71	0.00335608189925551
DP00863r001	72	0.00507559860125184
DP00474r001	176	0.122759915888309
DP02224r001	177	0.0331029295921326
DP00839r005	33	0.00383960199542344
DP02451r001	30	0.00149890058673918
DP00872r003	28	0.00426743226125836
DP01937r001	73	0.0108881779015064
DP00653r003	30	0.00196022004820406
DP02819r001	26	0.00215223175473511
DP00389r001	62	0.00424044346436858
DP01248r001	125	0.0141410976648331
DP00849r001	32	0.00068641162943095
DP02196r001	65	0.00261340197175741
DP01594r004	26	0.00178057781886309
DP01844r001	33	0.00052231177687645
DP02369r001	43	0.00985052809119225
DP02073r001	20	0.000280866050161421
DP02446r001	30	0.00754149910062552
DP03005r001	56	0.00155143393203616
DP02700r001	34	0.00404701195657253
DP02399r001	29	0.000708706211298704
DP01791r001	94	0.0354312248528004
DP00774r001	124	0.0175290573388338
DP00482r001	29	0.00257596583105624
DP00152r008	63	0.00256174081005156
DP01437r001	66	0.0215555429458618
DP02195r001	30	0.00316771375946701
DP01392r003	67	0.0100124729797244
DP00899r001	35	0.00453298864886165
DP00157r010	27	0.00462996494024992
DP02785r003	30	0.000499527552165091
DP00965r002	136	0.0235592219978571
DP01805r006	20	0.000326385255903006
DP02896r001	38	0.00241272151470184
DP00719r007	71	0.00318100419826806
DP00110r001	37	0.0154412863776088
DP00654r002	21	0.000366297084838152
DP02145r001	97	0.00460480619221926
DP02991r002	25	0.00608838303014636
DP02693r005	163	0.00945289898663759
DP00873r001	107	0.00790337100625038
DP00790r001	31	0.00107110338285565
DP00693r001	172	0.0271665472537279
DP01724r003	24	0.00347468652762473
DP02705r001	20	0.00132671615574509
DP02954r002	28	0.00539556425064802
DP00238r026	98	0.0243526846170425
DP01873r001	34	0.00149889232125133
DP00062r013	21	0.000658147619105876
DP02138r001	27	0.000623395957518369
DP01118r002	23	0.00114887149538845
DP01494r001	22	0.00232837907969952
DP00328r010	77	0.00359787954948843
DP00623r003	52	0.00165343983098865
DP01588r003	22	0.00489728897809982
DP01181r002	29	0.000335681106662378
DP01182r001	26	0.000548458774574101
DP01449r001	25	0.0012824988225475
DP01544r001	46	0.0024397352244705
DP00953r001	99	0.00741811329498887
DP02197r001	35	0.000222931266762316
DP03018r001	34	0.00143115525133908
DP01475r003	109	0.00981432944536209
DP01861r001	94	0.0405350215733051
DP03100r001	73	0.0172618571668863
DP00182r004	21	0.00143799104262143
DP02010r004	29	0.00234190467745066
DP00997r004	49	0.032121229916811
DP01716r002	23	0.00576829165220261
DP02458r002	107	0.0097016217187047
DP00223r001	78	0.0052878656424582
DP01799r001	78	0.020393218845129
DP00136r001	30	0.000721070682629943
DP02005r001	185	0.0191257614642382
DP01174r001	130	0.00736983260139823
DP02010r003	108	0.0197375118732452
DP00398r002	41	0.0101308533921838
DP00155r005	22	0.00362602807581425
DP01201r001	30	0.000300293118925765
DP01562r001	32	0.000602810527198017
DP00761r002	22	0.000642481201793999
DP01330r003	26	0.00144526676740497
DP02742r001	30	0.000444219913333654
DP01330r002	65	0.0428267493844032
DP00705r023	109	0.016681008040905
DP02607r001	72	0.0192395728081465
DP01762r001	24	0.000581257918383926
DP01979r002	26	0.00491136824712157
DP01246r001	56	0.0136663895100355
DP01513r001	35	0.00279731559567153
