# Supplementary material for: Direct generation of protein conformational ensembles via machine learning
Source: Nat Commun. 2023 Feb 11;14:774. doi: 10.1038/s41467-023-36443-x (PMC9922302; doi:10.1038/s41467-023-36443-x)
Supplement: Supplementary file 4 — Source Data [file 41467_2023_36443_MOESM4_ESM.zip › source_data/si_fig_12/panel_a.csv]

molecule_name	n_residues	idpgan
DP00468r002	42	0.176667478277948
DP00776r001	33	0.0328632024062996
DP00088r003	51	0.0253552805541156
DP00661r001	105	0.136729311968556
DP01420r003	36	0.0483863514261513
DP01147r001	81	0.059735437000884
DP00437r001	23	0.0195420346200393
DP02476r004	99	0.301830059952719
DP02787r002	100	0.0892663874606972
DP02642r001	28	0.0594872057874561
DP00754r001	33	0.0328506501792927
DP02738r001	20	0.0146027130573333
DP00736r001	22	0.0214468613174067
DP00896r001	187	1.07842231336158
DP00835r001	54	0.0383598649921443
DP00992r001	35	0.0459738760486104
DP02408r002	148	0.276112771333153
DP00485r005	23	0.0250395215820138
DP00102r005	30	0.0300672417633031
DP02641r001	27	0.0557730176619792
DP02359r001	31	0.0579663277362064
DP02463r003	138	0.284773167195561
DP02682r001	20	0.0650349421484277
DP02679r001	96	0.090849227020824
DP02463r004	28	0.072859739343219
DP00078r001	165	0.0916853202938882
DP01648r003	36	0.038083048631313
DP00475r002	22	0.0396369301141685
DP02049r001	155	0.227031136971154
DP02890r002	31	0.0410506465766039
DP00014r001	20	0.0713055616625406
DP00037r002	54	0.0544205387558144
DP01946r001	158	0.313359751767297
DP01424r001	117	0.0810178295312067
DP01299r001	97	0.0797525373250327
DP02833r001	48	0.0795277986241889
DP00553r001	118	0.169529824875717
DP02327r002	72	0.0603556295309079
DP01920r002	33	0.0317616425102364
DP00947r002	35	0.0357019114211987
DP03299r001	25	0.0210226867472157
DP00435r009	24	0.0913115843385972
DP01160r001	81	0.126053939120614
DP00238r012	122	0.083131065472412
DP01507r001	21	0.0324340422609569
DP01165r001	38	0.0860218787792695
DP00734r003	26	0.0233850101231369
DP02547r001	136	0.227509180175589
DP02711r003	72	0.0464966307200687
DP01526r006	92	0.112011921126573
DP01534r001	160	0.112579268408278
DP02605r001	37	0.03404976196235
DP02790r002	21	0.0620817566150282
DP01938r002	21	0.0447097200697949
DP02536r002	33	0.0241821606487521
DP02795r001	24	0.0468197268263257
DP00020r001	123	0.30788922002904
DP00721r001	156	0.771518199485259
DP01313r001	61	0.177157005852277
DP02373r002	56	0.051967072897657
DP00026r001	40	0.0354352016190576
DP00965r003	49	0.170242061268065
DP00798r001	34	0.0782971383251444
DP01434r001	28	0.133587807181493
DP02703r001	113	0.097352336125328
DP01201r007	88	0.0626183378479147
DP01249r001	26	0.0608324789294467
DP01478r005	51	0.101766012040143
DP01817r006	38	0.221007942586395
DP02616r001	21	0.0180121395796052
DP01069r001	101	0.0964240610401715
DP02138r003	20	0.0566048486178411
DP01618r005	20	0.0283694530484482
DP01047r001	150	0.860632942414429
DP01849r005	27	0.0685312156947721
DP02653r001	64	0.065987221689389
DP01930r001	21	0.0656028400498317
DP02128r003	33	0.0350167844313152
DP00815r017	37	0.284274746723933
DP01304r001	74	0.0936116575710513
DP02356r002	152	0.353727174497128
DP02860r001	46	0.0441380781398478
DP01329r001	43	0.0366524984447526
DP00625r001	116	0.141709889209929
DP00573r001	39	0.041609341812391
DP02477r001	102	0.29537810520382
DP00138r010	77	0.13485418462887
DP01475r007	23	0.0600340762118003
DP01474r005	71	0.0792425678077142
DP02481r005	169	0.103510350709267
DP01608r002	26	0.0625294736818705
DP00961r001	31	0.0351627046754668
DP02417r004	59	0.0586263490077346
DP00872r001	50	0.0414504609046755
DP01475r008	81	0.0619425328926913
DP00287r004	59	0.375132246156081
DP01654r003	20	0.0890465515359028
DP02602r001	25	0.0399967033373599
DP02990r001	28	0.0493210509508399
DP01562r003	51	0.0424750191793991
DP01485r001	25	0.0518048776356084
DP00752r001	71	0.0467145359861951
DP01396r004	40	0.0449356104555108
DP01999r009	32	0.0238452116841464
DP00073r005	22	0.0475407762653501
DP00808r001	51	0.0375402611448811
DP00636r001	71	0.107344511663588
DP01968r001	86	0.26423953412942
DP00205r001	117	0.0822156635572384
DP02474r001	37	0.0713141943229775
DP00329r001	25	0.0175577878028652
DP01327r001	34	1.95313194685679
DP02831r001	46	0.0337288477495819
DP02635r001	35	0.0942476237567611
DP01203r001	119	0.107979854321278
DP01606r001	35	0.0281788308519224
DP01759r001	68	0.0880679034390901
DP01590r001	89	0.113072852456299
DP02634r001	26	0.0510631248036271
DP02652r001	21	0.0837867398607155
DP00282r001	52	0.0673671767676678
DP01088r001	89	0.113762813245442
DP01499r001	78	0.0520308028699042
DP00094r001	71	0.0486370412354968
DP03121r001	32	0.0322162386175869
DP01163r001	40	0.0883913692732946
DP01920r001	77	0.0731826239562568
DP02164r001	50	0.0403049439543913
DP01094r001	30	0.0455458757116049
DP03345r001	22	0.0614511925221283
DP01240r002	40	0.034713998533414
DP01184r001	60	0.0388589784548643
DP00994r008	27	0.0304121800604018
DP01464r001	68	0.0495461333690221
DP02334r001	53	0.0555137433238903
DP02493r003	30	0.0361466864719855
DP03353r001	60	0.0850629748414763
DP02539r001	35	0.0337298098363303
DP00517r001	96	0.108020000922127
DP00839r004	22	0.0766128669478041
DP00677r001	42	0.039488864715575
DP02919r001	73	0.405510877650054
DP00060r010	38	0.0607283133233441
DP02922r001	25	0.0284807459094655
DP02382r001	70	0.0701983457076318
DP01005r002	33	0.177328060773021
DP00356r001	50	0.0712929749216364
DP02826r001	20	0.0799500121773653
DP01603r002	20	0.0815547704884301
DP01883r001	26	0.0220982598803752
DP02735r001	32	0.0225257139168208
DP01835r001	23	0.0184638202522227
DP01044r003	22	0.0273795174948078
DP00346r001	32	0.0369083696653745
DP01311r001	29	0.0420475753377581
DP00134r004	117	0.122338948565664
DP00869r001	87	0.0669593932951238
DP01026r004	25	0.0528687918840111
DP00020r007	31	0.0391433042148487
DP01458r002	20	0.0224923713457126
DP00809r001	50	0.0758415460706711
DP01456r001	115	0.126149472439655
DP02869r001	68	0.150506552967898
DP00899r002	20	0.045896132229359
DP00064r001	64	0.211108385630945
DP00122r005	162	0.247158420805557
DP01724r005	22	0.0666943190336944
DP00352r002	36	0.096644973944271
DP02638r001	20	0.0186481870083061
DP01944r002	23	0.0288920353074505
DP02548r001	89	0.0591646064812019
DP02148r001	26	0.0415535571414684
DP02985r001	33	0.041684725137491
DP01943r001	62	0.092135544271083
DP01095r001	30	0.136719571242818
DP01155r001	60	0.070910581648812
DP01430r001	23	0.0173913676181778
DP01113r001	168	0.335081575834285
DP03361r001	33	0.219848551559169
DP00004r001	37	0.0639763940571927
DP00926r003	24	0.0537295467572423
DP01774r001	70	0.0582682918707827
DP01479r001	35	0.0337313156386319
DP02783r001	24	0.0629088482192619
DP01162r001	96	0.127273391308777
DP02597r001	33	0.0307323946283807
DP01169r001	105	0.173137721772668
DP00768r001	86	0.0773363915103313
DP02982r001	26	0.0486721281697729
DP03280r001	20	0.0467563672635331
DP01450r005	27	0.096631905047115
DP01467r001	80	0.0529930670783066
DP00111r005	21	0.0250393408077872
DP00678r001	65	0.0709714280007624
DP01979r001	39	0.0368329708556001
DP01464r004	35	0.0607222188483349
DP00823r001	36	0.0509601715099074
DP01560r001	37	0.0231556819449348
DP00716r002	98	0.124353661501521
DP01857r003	93	0.0411442923294356
DP00578r001	22	0.0376717802117405
DP02127r002	30	0.0388817141818929
DP02079r001	33	0.104154253138406
DP02555r001	41	0.135211493755141
DP00153r021	20	0.0319382749105449
DP00458r001	101	0.117440315483818
DP01196r001	193	0.270438428749384
DP01070r001	79	0.0597548110388225
DP01268r001	22	0.0216838071812252
DP02456r002	29	0.0545852526792874
DP00443r013	29	0.0538339182086939
DP02353r001	78	0.117967766519505
DP00628r001	39	0.0492323002403942
DP01399r001	65	0.0644803098770669
DP00118r004	25	0.0535042974806598
DP02008r001	80	0.0734014236424544
DP01086r001	76	0.0344199557824124
DP01651r006	33	0.118131771574606
DP02520r002	40	0.0544317479330541
DP00933r001	44	0.069885661737859
DP02929r001	26	0.0187697201453703
DP01310r003	85	0.0542356543541616
DP02025r003	108	0.0936057662075656
DP02296r001	22	0.0376810387513411
DP01202r001	125	0.136689639242341
DP00151r001	106	5.15965003387871
DP00898r001	31	0.0551302895984055
DP00611r004	20	0.156646482075835
DP01993r001	179	0.21487311432808
DP01579r003	81	0.155341900193334
DP01538r001	84	0.0793539862965652
DP03020r001	39	0.0340837328526806
DP01080r001	53	0.189638750653045
DP00765r002	41	0.0303383200600959
DP02375r001	25	0.0240540565600384
DP02836r005	135	0.197522443501688
DP00107r001	35	0.0575116142042488
DP01108r001	149	0.149083342007635
DP01524r002	20	0.0298745444481812
DP02193r001	23	0.024185424613724
DP02071r001	81	0.0661862303256586
DP01644r001	22	0.0298637998838402
DP01049r001	37	0.0259693816178171
DP00990r001	77	0.0671372091851548
DP01389r001	35	0.146323101068827
DP01102r010	86	0.0739062175273536
DP00796r001	23	0.0222376710436411
DP00974r001	51	0.0507548783831176
DP01114r001	42	0.0580523684224876
DP00193r001	178	0.244644331075917
DP02495r002	53	0.0650323762408505
DP01594r001	43	0.0303887954652839
DP01645r001	22	0.0308756222302692
DP00026r005	65	0.0411287411238213
DP00749r006	33	0.0335624134165075
DP02644r001	41	0.0456838084411977
DP02921r001	28	0.0387324617445563
DP00233r001	26	0.027454327050339
DP01510r001	30	0.175193616523111
DP02208r001	33	0.030074660629819
DP02986r001	25	0.0531340667102904
DP02341r001	39	0.0604121928243916
DP01588r001	48	0.13286904916668
DP02583r001	23	0.0312766357295546
DP00674r001	154	0.165802707885483
DP02660r001	46	0.0420654759235748
DP00904r001	110	0.158797593779715
DP01059r002	20	0.02492655405362
DP00177r001	83	0.212391574945421
DP01282r001	21	0.0247673559645122
DP01705r003	30	0.0483140882179506
DP02703r004	23	0.0231705244918769
DP00463r004	82	0.0822791625393495
DP00726r001	21	0.023779915195011
DP00435r003	71	0.0668135758903966
DP02987r002	32	0.0382300422436422
DP02576r001	29	0.0291998681676955
DP00974r002	38	0.0378136295805986
DP03335r001	37	0.0550709493265431
DP01400r003	86	0.0519269662106247
DP02782r001	24	0.0278821517542272
DP00399r005	20	0.026686636293108
DP01561r001	169	0.113277745954264
DP00148r001	55	0.114419172767009
DP00672r001	61	0.074832072998873
DP00141r001	89	0.0996042916337751
DP00787r001	124	0.0867911375467566
DP01741r001	39	0.104247058178866
DP01554r001	104	0.0912050762577081
DP02591r001	80	0.0614332522671597
DP00943r001	78	0.152676235580801
DP02481r001	142	0.203913913066753
DP00902r001	101	0.135292995793122
DP01109r001	152	0.166790745966829
DP02683r002	32	0.0346339610089046
DP01479r004	59	0.110216141995018
DP01994r001	24	0.0431727403230665
DP00226r004	52	0.0811190916322382
DP00827r003	22	0.0303107042391358
DP00720r007	99	0.390626484151811
DP02892r001	41	0.0900073450315267
DP01584r001	23	0.0457625649304399
DP00836r001	110	0.152743346502721
DP00006r002	104	0.103690360928288
DP03019r003	24	0.0327825707383025
DP01578r001	110	0.0876190491644005
DP00427r002	55	0.0879058541947357
DP02158r001	55	0.0482556458683876
DP01783r001	30	0.0457297754080546
DP01841r001	51	0.0529863517310348
DP01654r004	59	0.199653329253831
DP02881r001	56	0.0683324741375581
DP02722r001	61	0.0631166031566288
DP00954r001	31	0.0366467878329459
DP00607r004	45	0.0772194479230711
DP00214r018	32	4.16285537237497
DP02772r030	23	0.0319673271262091
DP02554r001	75	0.0602055279890181
DP00878r001	29	0.0244669826074037
DP01675r001	62	0.104826504928059
DP02936r001	40	0.113155381855547
DP01167r001	54	0.769188555303556
DP01255r001	20	0.0244174502807267
DP02160r001	37	0.0523312288059805
DP00473r001	104	0.104926974828897
DP01404r001	25	0.041343045147866
DP00130r001	20	0.0663069412734555
DP01870r001	81	0.101439267805145
DP01172r006	97	0.0769522831660583
DP00685r001	24	0.0190343525627177
DP02617r001	21	0.0359102905436249
DP00377r001	44	0.11516109249573
DP01438r001	67	0.0384383852269722
DP01996r003	23	0.0330463686756173
DP02357r001	46	0.0560434844172483
DP03021r001	77	0.0698375200270407
DP02006r003	42	0.0293014452764047
DP02704r001	76	0.127939960528934
DP02761r001	106	0.0608936019462245
DP00834r007	23	0.0842425917530279
DP00446r001	36	0.0185880170850037
DP01077r010	110	0.0857363618237408
DP02619r001	185	0.334770524773607
DP00987r001	22	0.0220951149138131
DP01405r001	70	0.102225126984887
DP00910r001	28	0.0170654838889494
DP00764r002	20	0.127330052269193
DP00519r012	66	0.0460169531836877
DP02772r006	20	0.0417004599887636
DP02697r001	23	0.0237641734476801
DP01825r002	20	0.0422602647752787
DP00656r011	43	0.0783181119555543
DP00043r001	49	0.0441697731065202
DP02533r001	44	0.0296267330410203
DP00063r002	27	0.0184287822367376
DP00976r005	35	0.0622714193047147
DP02882r001	26	0.0304013578441764
DP01131r001	56	0.0451138510756614
DP00644r001	23	0.050837439922705
DP01016r001	21	0.040321494023091
DP01317r001	93	0.0660564176340656
DP02050r003	26	0.0228014971509013
DP02615r001	28	0.0274097492913794
DP00662r001	124	0.206440321704761
DP00835r002	61	0.0519905141310511
DP03338r001	133	0.190567134268364
DP00190r001	173	0.182012577919793
DP01045r001	26	0.0541700179680608
DP02552r001	84	0.104432710699867
DP01970r001	86	0.0967530175019269
DP00764r001	29	0.118588333462324
DP01123r001	45	0.0271405528525174
DP01336r001	39	0.179770240725942
DP01985r001	84	0.379033390261239
DP01287r001	148	0.280688489269054
DP00104r002	31	0.172882927481014
DP01987r001	25	0.056845039915029
DP02587r001	29	0.0414112271109492
DP02709r001	28	0.0708639356420302
DP01472r001	100	0.124514952722923
DP02733r001	32	0.0278888608795453
DP02316r001	154	0.170555576859706
DP01055r001	103	0.112715598826607
DP01482r001	189	0.138668706395828
DP01102r008	163	0.119313965466683
DP01465r003	62	0.373232389385465
DP01561r004	139	0.165151590799972
DP01496r003	21	0.0314975583801328
DP00706r001	112	0.294986149699954
DP01855r009	33	0.0242131653389523
DP00839r002	121	0.293315069922676
DP02345r003	198	0.143966049911981
DP00707r001	74	0.0936407932796949
DP02673r002	40	0.0571219720851231
DP01480r001	78	0.239629549562142
DP02651r001	26	0.0278820500024232
DP02928r001	22	0.0953273140852408
DP00487r001	41	0.0494677014396946
DP00567r001	20	0.0332254437456625
DP01064r001	44	0.172295506284172
DP00450r003	26	0.04583177905424
DP01082r001	47	0.037058231236223
DP02027r007	28	0.0236793367497666
DP00307r001	36	0.23460815927072
DP01015r001	57	0.0621571284958728
DP00766r001	44	0.0517625614795551
DP00759r001	30	0.0211011686055745
DP00646r001	105	0.091628193053999
DP01429r003	24	0.0213494620120473
DP01073r001	58	0.0665089013931402
DP02862r001	46	0.0408000674529456
DP02805r001	41	0.0319691004957605
DP00303r006	20	0.055125783766054
DP02143r003	59	0.307159581266909
DP02509r002	92	0.0847738859540874
DP00250r010	194	0.167870048669702
DP00641r001	31	0.0225113923337519
DP00778r004	30	0.0489156684001787
DP02075r003	147	0.347231317426076
DP00527r001	70	0.0506240246078963
DP01153r001	75	0.0964427879955887
DP00985r001	89	0.110030944972323
DP02463r002	63	0.13201008345042
DP01186r001	31	0.0494118101952925
DP01300r001	98	0.104618806755775
DP01602r005	36	0.0233295617733789
DP00966r001	23	0.085753284862498
DP00616r001	22	0.125727162895917
DP00340r001	137	0.143836414388713
DP02061r002	31	0.0347381582237971
DP00656r019	21	0.0628778443376118
DP00238r018	91	0.060005560033087
DP02481r003	86	0.0526548917485991
DP01733r002	25	0.0644868628233218
DP01009r001	190	0.0875576844549477
DP00902r002	92	0.106154391856413
DP00325r001	166	0.157739249350561
DP02703r003	36	0.0303096835476907
DP00931r001	27	0.0566082806486191
DP00768r014	72	0.0482481407094588
DP01739r001	23	0.0307072333588244
DP01111r001	46	0.0307748541336386
DP02015r001	30	0.0780748158362389
DP01938r001	24	0.0879481778865553
DP02209r003	168	0.115013029244624
DP02327r008	38	0.0403474015390842
DP00810r001	30	0.0343300735050602
DP00173r001	116	0.148922577322481
DP00220r001	63	0.0782915211328763
DP01996r002	30	0.0353424858143613
DP00075r007	40	0.108081891727568
DP01315r001	79	0.126264648555494
DP00297r001	23	0.02124719325773
DP02233r001	106	0.238215317056162
DP00349r011	23	0.0205499029975279
DP02580r001	153	0.288145272681522
DP00079r001	103	0.0672240942846448
DP01261r001	26	0.097154723978864
DP01427r001	102	0.0786223256684955
DP01199r001	47	0.034109158461645
DP02623r001	42	0.048107126222438
DP01122r001	24	0.0515278957218249
DP00592r001	62	0.0674203896532011
DP00161r001	100	0.0387015147162993
DP00551r001	77	0.0651075065656832
DP01948r001	42	0.0412993852662736
DP01610r001	33	0.0592712530712992
DP01475r016	41	0.0543619435216857
DP02838r001	52	0.0331604661518736
DP01600r001	31	0.0322388630740404
DP01875r001	80	0.144493997199451
DP00089r007	26	0.0384147909759202
DP01085r001	88	0.0701099377445597
DP00122r001	135	0.10187091832283
DP00144r008	79	0.10892359688189
DP00728r009	44	0.0351624652831832
DP00458r004	36	0.0517520774632702
DP00588r001	82	0.36958294571516
DP00422r003	23	0.0412125327359664
DP02826r011	34	0.131103485822524
DP01855r010	40	0.0444601235172377
DP01454r001	65	6.68115712900838
DP01281r001	27	0.0573830618470117
DP00020r003	150	0.185959135109492
DP01817r002	35	0.162131697559246
DP01269r002	26	0.0453270048703433
DP03003r002	37	0.0703607329064783
DP02192r001	167	0.272767540029225
DP01806r001	108	0.0932361801056262
DP01097r001	22	0.0370340949349297
DP00862r001	71	0.101085193190574
DP02333r001	47	0.0711603431639205
DP02791r002	32	0.109112697178822
DP00786r001	38	0.0996869225970235
DP00949r005	41	0.0340159626270138
DP01611r005	29	0.0177148319179549
DP00659r001	153	0.935006954926573
DP00861r001	29	0.0381039954404968
DP00014r003	32	0.055916889290435
DP00669r001	71	0.0484450939854237
DP02920r001	195	0.369356313698489
DP00077r009	29	0.0406748239437704
DP01364r003	29	0.0356703248253781
DP01364r002	22	0.134685057087626
DP02987r001	31	0.0722041624015574
DP02478r001	199	0.166967009888294
DP00229r001	83	0.208656555061223
DP00683r001	184	0.298241301953593
DP00278r015	37	0.0361931766093993
DP02400r001	68	0.0548694724318028
DP00462r001	38	0.0332658103863157
DP00200r001	113	0.160929484993396
DP01520r001	75	0.0548393537824443
DP01084r001	63	0.0593834724589767
DP01750r001	28	0.0410793745534649
DP00044r002	21	0.0291108959435964
DP00621r001	113	0.066393496676399
DP00099r001	26	0.0392201181545725
DP00358r001	38	0.132821623769536
DP01553r001	71	0.0481307273416572
DP02744r002	54	0.0566989554878739
DP01592r001	21	0.0200292021202389
DP00729r001	25	0.0198179362600143
DP00393r001	21	0.0184024307705061
DP02170r004	38	0.0757010447313855
DP02609r001	55	0.0480916411728673
DP01491r001	34	0.0539828866272522
DP02476r002	61	0.0796365327369689
DP00509r001	21	0.0292952748393036
DP00799r002	21	0.0387802710135068
DP00748r003	32	0.0213467736562115
DP00544r001	120	0.341976564678306
DP03026r001	26	0.0411880098981491
DP02657r002	31	0.0238807444100309
DP00856r003	30	0.0338368959472052
DP00382r003	24	0.0404682197012702
DP00949r001	25	0.0366026959941155
DP02345r001	32	0.0500768708246635
DP00021r005	28	0.0352458733079763
DP01154r001	43	0.0663797145409659
DP00133r021	50	0.0518698868044186
DP00156r005	34	0.0313918893184142
DP00858r003	21	0.0677053884772253
DP00848r001	49	0.194182317902932
DP00655r002	25	0.0566798975785758
DP00736r003	21	0.0342136665167041
DP02848r001	45	0.067521490816531
DP00915r001	27	0.0893931719115866
DP02960r001	63	0.0627253666042991
DP01277r001	27	0.0644900262491528
DP00082r001	98	0.144301728755515
DP00491r001	97	0.0885274880933721
DP01817r001	79	0.101777188138424
DP01447r001	38	0.036314911528835
DP02002r001	89	0.104108858937097
DP01584r003	86	0.0670399921349369
DP01135r001	153	0.523908561758953
DP00718r001	103	0.0966148935375914
DP02292r001	81	0.0564395272137199
DP00135r001	167	0.158265342237226
DP00419r001	45	0.0597979287665548
DP01855r021	192	0.140871942103974
DP02822r001	66	0.0618925420130138
DP01097r013	58	0.102106588969612
DP00225r001	152	0.169873634707945
DP00720r002	36	0.637480624007059
DP00140r001	85	0.120484603187458
DP00090r001	62	0.0592473575693786
DP02372r001	22	0.0584621251107081
DP00786r002	42	0.0618457903624608
DP01254r001	77	0.0746926233432597
DP01526r002	23	0.0153536673415806
DP01951r006	70	0.075846630585846
DP00912r001	36	0.294076963937909
DP02741r001	110	0.103048128798326
DP00718r047	25	0.0477049970160211
DP01157r001	27	0.0526952846180331
DP00348r001	40	0.0201758405970396
DP00794r001	23	0.0409440917278188
DP01102r012	35	0.0412713199381714
DP00089r006	32	0.0536464216423679
DP01628r002	100	0.335207658674958
DP01033r001	92	0.0879802099013629
DP00986r001	28	0.0220595815816406
DP00407r003	30	0.0448019993857166
DP03359r001	171	0.23031858904234
DP02204r001	26	0.0369495095178488
DP00953r003	28	0.0493097872171732
DP00774r002	32	0.0384146460380427
DP00808r004	93	0.137965626520051
DP00996r007	33	0.0643942010057585
DP00034r003	22	0.0727130870044138
DP01647r001	40	0.0256970880302637
DP01764r001	26	0.048991719245063
DP02806r007	21	0.0268992327399928
DP00801r001	20	0.0410264766976555
DP02772r010	26	0.0221015809056613
DP00761r001	28	0.0597822441815981
DP01451r002	22	0.0476502950579364
DP01004r001	32	0.0440668864670842
DP00390r001	28	0.0412947236429068
DP03359r002	41	0.0830547413384982
DP00256r001	110	0.0857232873069486
DP02518r004	27	0.0492205109937856
DP02163r001	39	0.040947317615878
DP00144r001	27	0.0875844644235716
DP02055r001	44	0.0589571266370259
DP00803r001	58	0.0354014766388204
DP00897r008	22	0.0454895911955453
DP00874r003	27	0.040136412772949
DP00871r001	121	0.159227043638456
DP00230r001	75	0.0988512911231909
DP02410r001	24	0.0885824265953297
DP01934r001	30	0.0679845608608407
DP00566r001	35	0.0471539294751988
DP02520r001	72	0.051699278177098
DP00049r006	120	0.07438010081291
DP02656r001	36	0.0300026994051447
DP03034r001	35	0.0549574050757932
DP00633r001	166	0.104769305336606
DP00623r001	174	0.227007179269987
DP02632r001	23	0.0461447794365664
DP00074r001	184	0.128236387151721
DP02157r001	23	0.0285646297752326
DP01116r001	21	0.0954123205368052
DP02097r006	66	0.19213404619861
DP02227r001	21	0.0261172468162047
DP00207r011	35	0.0522026358586894
DP00858r002	50	0.0333994732236598
DP01398r001	25	0.057138534558525
DP01344r001	164	0.307914274453285
DP01429r001	73	0.176857137319669
DP01303r001	60	0.0418090769028995
DP00392r001	26	0.233848970628718
DP00607r001	41	0.0359226749705045
DP03022r002	40	0.070690284355391
DP02027r006	37	0.0367327238346236
DP03092r001	41	0.0428466721665082
DP00768r020	50	0.110081931351349
DP02171r002	33	0.0504295435517903
DP00345r001	70	0.0397471105240645
DP01426r012	25	0.0686713507307942
DP00277r001	27	0.062452917386488
DP00238r014	129	0.112102937707117
DP01013r001	22	0.078586106918978
DP00130r005	25	0.0219876360954308
DP01428r001	80	0.0763137069888736
DP01356r001	29	0.0315439721997648
DP02262r001	32	0.0354777298697668
DP02009r001	182	0.286815361175814
DP00418r001	125	0.128502288239804
DP02359r004	51	3.07201936982134
DP00932r001	76	0.12059914306479
DP00184r001	45	0.0469286959515109
DP01629r001	71	0.0827293673743321
DP02173r002	22	0.0366427637257363
DP00788r001	67	0.128049650640901
DP02381r001	52	0.0680757729183685
DP00549r002	42	0.0542239044977874
DP00878r005	27	0.0772937197184241
DP02772r002	21	0.0330245652220797
DP00750r002	59	0.043015300200692
DP02630r001	29	6.51907460011835
DP02819r002	20	0.0809755426935707
DP01161r001	26	0.0547757406417158
DP01524r001	41	0.0500005963269758
DP00623r005	43	0.164508654262423
DP01141r003	52	0.0632742809785417
DP01629r007	45	0.0744782280327149
DP02545r001	62	0.0836249971212437
DP02521r009	86	0.0771920000849298
DP01449r003	27	0.0310772713297569
DP00196r001	141	0.137062791916542
DP01700r001	20	0.0789736495483267
DP02109r001	60	0.563971334025686
DP00100r001	35	0.0450200600407851
DP01339r001	73	0.0874071191458747
DP00811r004	40	1.20039177803556
DP01023r001	20	0.0281884566910805
DP00054r001	33	0.101067817131175
DP00850r001	116	0.0857215242733009
DP01175r001	101	0.0717441937894152
DP00546r001	129	0.18305795266258
DP01306r001	112	0.218015372535871
DP01540r001	108	0.0965881484472327
DP01654r002	35	0.0687746070126085
DP02317r001	62	0.0519053793956288
DP00486r002	90	0.154795847921522
DP02234r001	28	0.0437291544675531
DP01104r001	131	0.237076341486591
DP01139r013	32	0.0526219086450052
DP01495r001	143	0.146368953110451
DP00851r001	80	0.145176141872093
DP00436r001	45	0.0328560256453565
DP00903r002	21	0.24144752684828
DP02593r004	24	0.0415005884987353
DP00901r001	22	0.0416288406938085
DP01604r001	22	0.0836899338320595
DP02173r001	31	0.0447662154855262
DP00989r001	20	0.0593193030127971
DP00252r017	21	0.0213585738779031
DP00393r002	36	0.0353977047586315
DP01527r001	56	0.0605950563913787
DP00961r004	22	0.027022765037805
DP01794r001	34	0.0623749362918586
DP03121r002	31	0.0513178722822816
DP02598r001	25	0.0829883994828345
DP02061r001	27	0.0429798028856719
DP00174r001	149	0.0767556142188035
DP02577r001	42	0.0656613599995363
DP01440r003	31	0.0212947898593779
DP01106r013	161	0.169407650132573
DP00136r013	98	3.28027423586357
DP00156r003	31	0.0651707417226466
DP01969r001	200	0.219616553286731
DP01531r001	101	0.181867081641937
DP02739r001	20	0.0421498065779722
DP00003r002	41	0.0806485546440644
DP01243r001	20	0.0371870192867751
DP01512r001	53	0.0493021405133286
DP00882r001	40	0.177135602155486
DP01068r001	119	0.0817260094905821
DP02740r001	23	0.0533962571670417
DP01144r001	100	0.0697653881065125
DP00202r001	26	0.0668725880296239
DP02419r002	41	0.069555992209906
DP02477r003	51	0.119003792331579
DP02392r001	35	0.0944249496184114
DP00552r001	96	0.0791867072837487
DP02614r004	31	0.0377337689548595
DP00775r004	81	0.061827086458698
DP00192r001	21	0.0593486810442799
DP02850r001	187	0.134464945239024
DP01420r001	26	0.0853099918371134
DP01064r003	31	0.0387242354816582
DP00519r011	74	0.0890031499787183
DP01574r001	33	0.0758174996614527
DP00262r001	169	0.187818989596809
DP00624r001	53	0.0503026086087863
DP03262r001	22	0.0400381475118024
DP02203r001	21	0.0178910605892954
DP02706r001	23	0.0274802067700379
DP02120r001	31	0.0310392439420607
DP02471r001	59	0.0280365790878398
DP02011r001	38	0.10324404225468
DP01973r003	51	0.0894765569300319
DP00839r001	21	0.0462825438953359
DP00626r001	139	0.150918631543919
DP01628r001	122	0.274481750388249
DP00057r001	62	5.57648059570937
DP02132r001	38	0.0526842250410831
DP00937r001	82	0.254517587366438
DP01785r001	125	0.0900680127387244
DP01505r001	24	0.0308305963585261
DP01769r001	105	0.0926729383080803
DP00008r023	65	0.0545522380483031
DP00257r009	37	0.0218484974730691
DP00815r005	26	0.0362505579909231
DP00720r001	82	3.85732174428545
DP01550r001	70	0.0478096258907717
DP02616r002	42	0.0663800370313988
DP02949r001	30	0.0371488784460356
DP02476r005	82	0.0932572848477894
DP00559r003	25	0.0751124408582012
DP01453r001	60	0.060797181748657
DP00554r001	20	0.0749252780579406
DP00557r001	33	0.0466736567170809
DP00840r004	35	0.0476836324122538
DP02295r002	29	0.0654298022339363
DP00796r003	22	0.0675039787772095
DP00943r004	154	0.25411480740202
DP02337r003	164	0.137346649077877
DP01342r001	43	0.0554411452772438
DP02714r001	26	0.0547736434831056
DP00666r001	114	0.0967987615804186
DP01011r001	65	0.0801593452806229
DP00122r003	170	0.148291095109726
DP02599r001	21	0.0771998650654595
DP00828r001	21	0.0317465507681086
DP00605r001	27	0.0187168833135074
DP01461r001	114	0.260173659026603
DP00219r001	126	0.212687345837662
DP02128r001	79	0.108965358543801
DP01168r001	22	0.0759147388952852
DP01285r001	122	0.190160035422821
DP00238r015	79	0.138468200847657
DP00656r001	64	0.09454987185782
DP02589r001	25	0.0447067383672087
DP01599r001	20	0.0419986311865823
DP02420r004	21	0.118835178464138
DP01539r001	50	0.0514231124479804
DP00271r002	22	0.0394529997898204
DP02799r001	32	0.0899386235786329
DP00014r004	62	0.0683965350742204
DP01110r001	175	0.197719593921209
DP01431r002	94	0.0827767787044552
DP00847r001	39	0.0297971074424063
DP02373r003	39	0.0716814058408787
DP00918r001	29	0.0347432309339055
DP00908r001	46	0.0418247690038066
DP03006r003	24	0.0397389753759634
DP02355r002	41	0.339962307581297
DP00811r001	28	0.0398894188955455
DP01825r003	25	0.022870731289427
DP00332r011	60	0.102234503453421
DP01259r001	22	0.175051140315096
DP01180r002	22	0.0153059173959683
DP00798r002	83	0.231764786731919
DP00747r001	68	0.0484449039428247
DP01394r003	60	0.0880011858421679
DP02068r002	20	0.0501133856639541
DP00708r001	174	0.127764102229414
DP02593r001	20	0.0209689289643775
DP02696r001	24	0.0226376884603205
DP00108r001	24	0.0414828550969095
DP00900r001	36	0.0743286547526681
DP01279r001	21	0.0325680604546589
DP01060r001	118	0.107355342150972
DP01050r001	28	0.0591035756393207
DP02210r001	129	0.166739491357962
DP02225r003	20	0.0607754218766925
DP02854r001	37	0.0436435532426213
DP02247r001	22	0.048083779733851
DP01795r001	62	0.0983754297712007
DP01112r001	30	0.0319816440784475
DP02127r003	57	0.0526893973534345
DP01597r001	80	0.0959285122481437
DP02463r005	33	0.0337785331399929
DP01458r001	26	0.0644585296360794
DP01500r001	64	0.0833927389586254
DP01200r001	38	0.0345654673981
DP01807r002	21	0.028684079072342
DP00728r015	22	0.115416289642738
DP02251r001	32	0.098201230288271
DP02207r001	43	0.032678866935762
DP01271r001	20	0.0717872109112702
DP00365r001	129	0.102077298708279
DP01443r005	61	0.0339863099113937
DP01478r006	42	0.0416910903868136
DP00792r001	42	0.0623062643691968
DP00116r001	49	0.0583033510701886
DP02704r002	26	0.0237575504166153
DP02808r002	40	0.0842850737897618
DP00103r001	32	0.0413948332995141
DP01094r005	33	0.0420048332030345
DP00775r001	21	0.0360553191347575
DP00998r001	29	0.0383709405304544
DP02033r001	43	0.0452809616695656
DP02384r001	26	0.0335953960362847
DP01944r001	103	0.104849885195042
DP01947r001	127	0.109995005509492
DP00980r001	83	0.0868571446989278
DP01481r001	94	0.551158791216363
DP01252r001	22	0.0273616298840495
DP02471r002	179	0.336846624995325
DP02823r001	28	0.0525073251185142
DP01825r001	48	0.131674298078295
DP02768r002	31	0.0597201838543406
DP01939r001	96	0.0897238590342849
DP00549r001	35	0.140186774793454
DP02269r004	43	0.0373385913026132
DP01940r002	21	0.0183636086636534
DP01308r001	35	0.0621522644733427
DP00709r021	25	0.0264504046191567
DP00807r001	52	0.0306662464549469
DP02328r001	26	0.0456721221344033
DP00011r006	46	0.0362398547578915
DP02736r002	123	0.0982035938192177
DP01043r001	30	0.0230080312676285
DP02633r001	28	0.0528150210039069
DP02191r001	40	0.0377554636652725
DP02815r001	23	0.0262297440015384
DP01141r001	29	0.0317262629562057
DP01465r001	22	0.0760835813872706
DP01280r001	40	0.0291889719716218
DP01457r001	53	0.649671390926672
DP01325r001	27	0.0380425352545339
DP00559r002	31	0.0445771633852131
DP01171r001	68	0.0756053847064647
DP02855r001	37	0.0309221809077492
DP00702r001	71	0.0969209174037992
DP00717r005	23	0.0551515921230397
DP01054r001	67	0.0480216962571685
DP02746r003	82	0.122746140449181
DP00954r003	22	0.0420436215815424
DP01867r002	29	0.0398103305130075
DP00709r006	63	0.0401125643933882
DP01616r001	113	0.0823789493807239
DP01589r007	21	0.0221566197346827
DP01971r001	181	0.203599176036993
DP02414r001	20	0.0148215760930659
DP00231r001	200	0.213670318728711
DP01319r001	24	0.0403568577872175
DP03317r001	25	0.0230270343342487
DP00023r005	43	0.0976546716055441
DP02170r003	32	0.0497379535924926
DP01012r001	37	0.0552782688276237
DP01305r001	29	0.0474643580425189
DP00314r003	27	0.0411673609549657
DP00353r005	22	0.02259647817445
DP03310r001	45	0.0536662408052114
DP01670r001	31	0.0913554361262978
DP02155r002	124	0.151953448919185
DP02264r001	23	0.0305312910348247
DP02049r002	56	0.0422409175010645
DP02460r002	50	0.053586985938935
DP02590r004	88	0.0850323201413527
DP00462r004	64	0.0608331881124326
DP00457r002	25	0.0352063156559621
DP01429r002	25	0.0464236274685792
DP01173r001	119	0.180850841403307
DP01361r001	42	0.0457366963144537
DP00372r001	106	0.120587968611427
DP00200r003	33	0.0272745233015028
DP00030r001	186	0.129609382359199
DP01281r004	21	0.149501966372191
DP02162r001	141	0.310036956816226
DP01401r001	42	0.077326741745736
DP02452r001	58	0.0931042104828866
DP01177r001	31	0.0247533270826038
DP00778r001	26	0.0533314739606487
DP01074r001	86	0.121669688213023
DP01105r001	67	0.0386927575964114
DP02042r001	54	0.102561156753935
DP02796r001	23	0.0600827316777404
DP00903r003	27	0.137824372860978
DP03353r002	23	0.0272080510166416
DP00162r001	26	0.0307446026757597
DP01884r001	30	0.0579939980484985
DP00968r001	98	0.0926085577438806
DP00152r007	25	0.0574249691382955
DP00083r009	34	0.0554492007665843
DP02050r002	101	0.0969551237681458
DP02633r002	30	0.0495777065837419
DP01581r001	40	0.0318017309784463
DP01474r001	130	0.216802519048133
DP00931r002	34	0.0274543309659504
DP01475r010	27	0.0336350592854881
DP03311r001	47	0.0499087232599636
DP02511r001	41	0.0447955956178052
DP02509r001	72	0.0775900855967183
DP02883r001	22	0.0324783309095548
DP02596r001	44	0.0429314277078712
DP00769r001	57	0.0687138553970256
DP01768r001	21	0.0887162971197114
DP02142r001	30	0.0355680016351962
DP01240r001	25	0.0216118166176583
DP02869r002	63	0.0632264491477272
DP00822r001	31	0.14016504386634
DP00134r001	142	0.106559768223403
DP01134r001	131	0.132806457969048
DP01118r001	84	0.0682258047122065
DP00796r005	20	0.0379072825246124
DP00549r005	39	0.0609267883161104
DP02931r001	21	0.0265376411448238
DP00314r001	24	0.0683873174260554
DP00719r001	50	0.0305619360478919
DP01703r001	21	0.0477855951162758
DP00063r001	50	0.088706628996396
DP01863r002	47	0.0485670203191692
DP00222r017	159	0.199610290300961
DP01874r001	61	0.0603363830459761
DP01117r001	23	0.0313274364950079
DP02086r001	142	0.171161807258559
DP02698r001	21	0.0733364889634387
DP03294r002	24	0.0943863051111116
DP00407r001	35	0.0579842580214895
DP01874r002	20	0.144711614416377
DP02138r007	31	8.4746982352847
DP00387r001	116	0.149968378187159
DP00806r001	73	0.0443307849285268
DP00853r001	72	5.32014307483572
DP02608r001	35	0.0334852896423569
DP02803r002	51	0.0376894138063474
DP02764r001	75	0.0645647517315569
DP00239r001	27	0.0538954091309888
DP00448r001	61	0.147871670728289
DP00262r006	51	0.0576016158639108
DP00995r001	23	0.0408959566540092
DP00145r001	27	0.0390443864653921
DP00645r001	185	0.204642098323869
DP02926r001	26	0.0552000796853577
DP02159r001	166	0.265076737550249
DP00468r001	66	0.0400259965055389
DP00719r003	61	0.167996527001588
DP01022r001	47	0.0534132023632021
DP01772r001	42	0.0314464230631365
DP00075r001	174	0.192473134624151
DP01770r002	104	0.099312247602503
DP00575r001	20	0.0212273605983527
DP01455r001	51	0.0360446658996283
DP00073r001	25	0.039530784345082
DP00156r001	82	0.0874279303586213
DP02271r002	92	0.0905882464224509
DP02956r002	24	0.0742468436709459
DP00088r001	111	0.110530456685689
DP02067r001	31	0.0457415166991302
DP00797r001	77	0.0484358292911965
DP00120r001	136	0.0647996220934373
DP03006r004	22	0.0214787835848602
DP00469r001	77	0.149259430135774
DP00962r002	31	0.056710679996116
DP01176r001	67	0.0914901561354681
DP00894r002	29	0.032075912420653
DP03254r001	21	0.0359056226692645
DP01863r005	151	0.232857368550592
DP01779r001	54	0.0651643602802639
DP02123r001	149	0.101640069019193
DP02346r001	44	0.0389001686177287
DP01611r001	193	0.099052274738316
DP01933r001	20	0.0709007349404395
DP02170r001	21	0.0639463249664524
DP02226r001	24	0.0318119304565278
DP00725r001	42	0.0504816747292255
DP00136r008	89	0.0785258667474613
DP00892r001	37	0.043976318794771
DP01878r001	23	0.0630970508396028
DP01195r001	53	0.0282217543425381
DP01292r001	77	0.0942873893345417
DP01180r001	42	0.0305771559948274
DP02356r001	23	0.0199846822322162
DP00314r004	24	0.0242105396376609
DP03299r005	21	0.0408704644921894
DP02729r001	27	0.0205401214047251
DP01941r001	45	0.044950645183516
DP01475r011	53	0.0295741132485733
DP02946r001	37	0.0416983890316042
DP01426r005	25	0.082955010976343
DP00518r027	33	0.0311627781018106
DP02726r006	57	0.0398835025081339
DP02790r003	30	0.0673091364343271
DP01607r001	84	0.0772381199172849
DP01559r001	104	0.0638156688426163
DP02590r001	38	0.0413037474729963
DP02908r001	39	0.149434232821709
DP00583r001	21	0.0475938567758776
DP02538r001	99	0.519710853332865
DP02463r001	22	0.0351556838948753
DP00132r002	20	0.478047072583763
DP00055r002	73	0.0757075111756638
DP00537r001	119	0.110605947177225
DP01928r002	99	0.120748560834283
DP01624r001	35	0.0279685516766223
DP00217r003	81	1.17417705213352
DP00378r006	63	0.0507029667602451
DP02901r002	45	0.0540415080886518
DP00488r001	51	0.042197923087278
DP00694r009	35	0.055008192960548
DP00081r001	67	0.0591053300862192
DP01316r001	135	0.265932001358854
DP01157r004	33	0.0364332543549365
DP00718r033	20	0.039045920196181
DP01052r001	61	0.0357562660395144
DP00231r007	25	0.0456608719619239
DP03354r001	62	0.086454719056162
DP02267r001	24	0.0373576153794674
DP01490r001	133	0.0674018270161841
DP02143r001	29	0.0324400877579994
DP02373r001	198	0.496004043198766
DP00055r004	38	0.0404220369785581
DP00323r002	20	0.036544825468963
DP02253r001	56	0.0792779325938128
DP01542r004	25	0.0727482720832505
DP02000r001	117	0.0980053060659576
DP02145r002	26	0.0263163924964066
DP01330r001	112	0.0812124299315851
DP02588r001	22	0.0389423018305196
DP00278r001	62	0.0642759648793026
DP01669r001	25	0.06084137926056
DP02523r002	45	0.0793813945820927
DP00771r001	71	0.18955950971687
DP00420r004	79	0.0654769949266557
DP00999r001	142	0.0679816186442163
DP01361r002	96	0.083037024069223
DP02624r003	20	0.0666575969112065
DP00724r001	103	0.0985186446795443
DP00168r001	48	0.035753746449912
DP02730r002	78	0.152500328002353
DP01446r001	28	0.0414086303467849
DP00718r027	41	0.0359141114048388
DP01091r001	22	0.0949268571495559
DP00993r003	21	0.0318311797053682
DP00699r021	100	0.0880681053710006
DP01877r003	34	0.0673216137609863
DP00067r001	32	0.03235056065406
DP00748r009	56	0.058893853680549
DP01775r005	103	0.222966087822836
DP00020r013	81	0.177409280732044
DP02094r001	54	0.37522586574313
DP02694r001	20	0.110712352564575
DP00154r002	23	0.027069588321239
DP01804r001	60	0.180252913133357
DP02669r003	21	1.68096292585002
DP03312r001	40	0.0468900409596174
DP02715r001	25	0.0283462461598607
DP02687r002	24	0.0363131917808801
DP01808r001	31	0.463830330791589
DP01250r001	26	0.20595480345303
DP00499r004	125	0.0918912246322789
DP01629r003	81	0.0935051972833733
DP01323r002	23	0.0618971419348067
DP00238r011	166	0.254362554154844
DP01622r002	29	0.039324205589726
DP02271r003	23	0.0723579496011235
DP00180r003	77	0.0649709439520079
DP00854r001	79	0.237069987591222
DP00245r001	22	0.0869525283437643
DP00054r002	39	0.0535630485795928
DP02832r001	54	0.0451461385100117
DP01239r002	41	0.0613487866079135
DP00841r001	71	0.0640264596579691
DP00863r001	72	0.0700013114610302
DP00474r001	176	0.166677168016364
DP02224r001	177	0.163957928048811
DP00839r005	33	0.102527414642085
DP02451r001	30	0.0390486841931542
DP00872r003	28	0.0388226318685069
DP01937r001	73	0.125433871029769
DP00653r003	30	0.0570668811154304
DP02819r001	26	0.0230412412741324
DP00389r001	62	0.0448163603078169
DP01248r001	125	0.096046020806608
DP00849r001	32	0.0547862994231779
DP02196r001	65	0.13967954162088
DP01594r004	26	0.0437087650550069
DP01844r001	33	0.0311651393814414
DP02369r001	43	0.0224057863011775
DP02073r001	20	0.0318491753856056
DP02446r001	30	0.0282680755065094
DP03005r001	56	0.09244439530462
DP02700r001	34	0.0702292563140092
DP02399r001	29	0.0982174146264844
DP01791r001	94	0.233701314541511
DP00774r001	124	0.107313218586147
DP00482r001	29	0.0326222818655087
DP00152r008	63	0.123427322464602
DP01437r001	66	0.0450111903613598
DP02195r001	30	0.187161688186881
DP01392r003	67	0.048657979625052
DP00899r001	35	0.0349736109620118
DP00157r010	27	0.0200743965326133
DP02785r003	30	0.0355535801176857
DP00965r002	136	0.132724660366764
DP01805r006	20	0.0394059290710312
DP02896r001	38	0.052844789689645
DP00719r007	71	0.0926461631893757
DP00110r001	37	0.0325974534875467
DP00654r002	21	0.038708584301549
DP02145r001	97	0.0758812678200423
DP02991r002	25	0.0508098407709304
DP02693r005	163	0.183279452497069
DP00873r001	107	0.118298139464684
DP00790r001	31	0.0401732006556198
DP00693r001	172	0.175680125941487
DP01724r003	24	0.0406590957450768
DP02705r001	20	0.0976298207823803
DP02954r002	28	0.0407099323390669
DP00238r026	98	0.239139078104739
DP01873r001	34	0.0938703979213304
DP00062r013	21	0.0246913688787766
DP02138r001	27	0.0389858474405996
DP01118r002	23	0.0294697661068567
DP01494r001	22	0.0416023595319987
DP00328r010	77	0.0666725689991443
DP00623r003	52	0.0464067086752865
DP01588r003	22	0.0312482849953588
DP01181r002	29	0.0446106864051158
DP01182r001	26	0.0258713547409353
DP01449r001	25	0.103644204493762
DP01544r001	46	0.0773093629132698
DP00953r001	99	0.146447779368489
DP02197r001	35	0.0499597598600482
DP03018r001	34	0.0214287466654848
DP01475r003	109	0.112866219470803
DP01861r001	94	0.120158601256973
DP03100r001	73	0.0578508705530986
DP00182r004	21	0.107063287258924
DP02010r004	29	0.0453006863828742
DP00997r004	49	0.0569675729827633
DP01716r002	23	0.0547544226360105
DP02458r002	107	0.206599531142541
DP00223r001	78	0.0826095468626336
DP01799r001	78	0.0864375251191695
DP00136r001	30	0.0358915643052136
DP02005r001	185	0.165231150778846
DP01174r001	130	0.205129953399487
DP02010r003	108	0.275887629678529
DP00398r002	41	0.051204798661854
DP00155r005	22	0.0492347548108551
DP01201r001	30	0.0368654755737882
DP01562r001	32	0.121821342500515
DP00761r002	22	0.0467251570997023
DP01330r003	26	0.0576681052070742
DP02742r001	30	0.0399926527929981
DP01330r002	65	0.372593241416758
DP00705r023	109	0.121995147321705
DP02607r001	72	0.0695347508875667
DP01762r001	24	0.0481072458855131
DP01979r002	26	0.135247301751147
DP01246r001	56	0.0518432906787021
DP01513r001	35	0.125372529512002
