# Supplementary material for: Direct generation of protein conformational ensembles via machine learning
Source: Nat Commun. 2023 Feb 11;14:774. doi: 10.1038/s41467-023-36443-x (PMC9922302; doi:10.1038/s41467-023-36443-x)
Supplement: Supplementary file 4 — Source Data [file 41467_2023_36443_MOESM4_ESM.zip › source_data/si_fig_12/panel_e.csv]

molecule_name	n_residues	idpgan
DP00468r002	42	0.00941279975260835
DP00776r001	33	0.0175848539738341
DP00088r003	51	0.0206597691143053
DP00661r001	105	0.0611059416454556
DP01420r003	36	0.0131629576897404
DP01147r001	81	0.0404042925427415
DP00437r001	23	0.0143652416104513
DP02476r004	99	0.0405836485542415
DP02787r002	100	0.0341391339752486
DP02642r001	28	0.0269049591974364
DP00754r001	33	0.0117980317075075
DP02738r001	20	0.00771945956352576
DP00736r001	22	0.0108471826753885
DP00896r001	187	0.438189665869136
DP00835r001	54	0.0231351739183069
DP00992r001	35	0.0119194020949784
DP02408r002	148	0.0191989510410498
DP00485r005	23	0.0116698325899074
DP00102r005	30	0.00763973018680014
DP02641r001	27	0.0247215680573983
DP02359r001	31	0.00590199819592896
DP02463r003	138	0.0861585381778227
DP02682r001	20	0.0124320034253423
DP02679r001	96	0.0106676337922572
DP02463r004	28	0.00812964686940968
DP00078r001	165	0.0995224828015095
DP01648r003	36	0.0155226018607784
DP00475r002	22	0.00937574718903831
DP02049r001	155	0.0542486340006404
DP02890r002	31	0.0229709956825323
DP00014r001	20	0.0163641661972139
DP00037r002	54	0.00934284752216836
DP01946r001	158	0.0156097516835202
DP01424r001	117	0.02386290901468
DP01299r001	97	0.027723647820027
DP02833r001	48	0.0208155097775684
DP00553r001	118	0.0175434609493559
DP02327r002	72	0.0333321161325488
DP01920r002	33	0.00786887377849482
DP00947r002	35	0.00691217265492298
DP03299r001	25	0.0197595767049909
DP00435r009	24	0.0273907489960128
DP01160r001	81	0.00713185690527632
DP00238r012	122	0.0567391023392262
DP01507r001	21	0.012146955317745
DP01165r001	38	0.0147367727090239
DP00734r003	26	0.0108148377580979
DP02547r001	136	0.011361677995548
DP02711r003	72	0.0342135004509655
DP01526r006	92	0.0106321447784358
DP01534r001	160	0.025654136433979
DP02605r001	37	0.0127152081552952
DP02790r002	21	0.00954168713414653
DP01938r002	21	0.0159246162856374
DP02536r002	33	0.0183233016673144
DP02795r001	24	0.00901753242797583
DP00020r001	123	0.0253801535428651
DP00721r001	156	0.134477699047364
DP01313r001	61	0.00436589033011398
DP02373r002	56	0.0452832207512216
DP00026r001	40	0.00577377319469758
DP00965r003	49	0.0106445441657412
DP00798r001	34	0.0203890003664285
DP01434r001	28	0.00869441164863985
DP02703r001	113	0.00945121523753592
DP01201r007	88	0.0138951192560344
DP01249r001	26	0.00807124958244744
DP01478r005	51	0.0129991300254516
DP01817r006	38	0.0453066790070517
DP02616r001	21	0.00912762250602779
DP01069r001	101	0.0327550335747572
DP02138r003	20	0.0277314593103677
DP01618r005	20	0.0150575711812664
DP01047r001	150	0.514606429884736
DP01849r005	27	0.0289077134085796
DP02653r001	64	0.00758785040529398
DP01930r001	21	0.00986716762366658
DP02128r003	33	0.0158135310776356
DP00815r017	37	0.0211480576377332
DP01304r001	74	0.0184533358846556
DP02356r002	152	0.174207119340193
DP02860r001	46	0.0140250717725229
DP01329r001	43	0.0155835727759919
DP00625r001	116	0.0271060746812051
DP00573r001	39	0.00668898911523895
DP02477r001	102	0.0156204340926707
DP00138r010	77	0.0592467079418518
DP01475r007	23	0.0280588182911755
DP01474r005	71	0.0109288228060018
DP02481r005	169	0.145218826751941
DP01608r002	26	0.0239887522265184
DP00961r001	31	0.00992345077643589
DP02417r004	59	0.0055592982227975
DP00872r001	50	0.0149519554398659
DP01475r008	81	0.0117105612249517
DP00287r004	59	0.0119732635898603
DP01654r003	20	0.00660993767154515
DP02602r001	25	0.0078696548491949
DP02990r001	28	0.00834594795166358
DP01562r003	51	0.0146037124050416
DP01485r001	25	0.0118205583753939
DP00752r001	71	0.018319823724824
DP01396r004	40	0.0230014240239554
DP01999r009	32	0.0108051675433087
DP00073r005	22	0.00931037051361418
DP00808r001	51	0.00638781530660342
DP00636r001	71	0.0199388853202107
DP01968r001	86	0.0246910261657824
DP00205r001	117	0.017797786225035
DP02474r001	37	0.0114100599118028
DP00329r001	25	0.0196157946798683
DP01327r001	34	0.00717911374853965
DP02831r001	46	0.0215638681408047
DP02635r001	35	0.00868221680261632
DP01203r001	119	0.0302255384413317
DP01606r001	35	0.00744719340595025
DP01759r001	68	0.0333597833757854
DP01590r001	89	0.0208969289861032
DP02634r001	26	0.0226665658938057
DP02652r001	21	0.0120464868993752
DP00282r001	52	0.0128580972712106
DP01088r001	89	0.0224313789418926
DP01499r001	78	0.0547874326462252
DP00094r001	71	0.0203681703524204
DP03121r001	32	0.0110691076505196
DP01163r001	40	0.00878319024538463
DP01920r001	77	0.0158652172298148
DP02164r001	50	0.01214141819821
DP01094r001	30	0.01943354799383
DP03345r001	22	0.0238701275252865
DP01240r002	40	0.0217086885268612
DP01184r001	60	0.0275968414575255
DP00994r008	27	0.0161046715885725
DP01464r001	68	0.0108371515967516
DP02334r001	53	0.0229334536227215
DP02493r003	30	0.018536845852508
DP03353r001	60	0.0251961869500758
DP02539r001	35	0.0108377043909884
DP00517r001	96	0.0088439225221536
DP00839r004	22	0.0199957080107821
DP00677r001	42	0.0141722428575722
DP02919r001	73	0.0395576752693599
DP00060r010	38	0.00950187950945691
DP02922r001	25	0.0156120903940662
DP02382r001	70	0.0364372802931839
DP01005r002	33	0.0171192018421601
DP00356r001	50	0.0229965266258108
DP02826r001	20	0.0130631107982604
DP01603r002	20	0.0228160302730712
DP01883r001	26	0.0146709344798178
DP02735r001	32	0.0169035849994314
DP01835r001	23	0.00919000934621003
DP01044r003	22	0.00915783976927367
DP00346r001	32	0.0112513879586962
DP01311r001	29	0.0104115415671423
DP00134r004	117	0.0159328292355179
DP00869r001	87	0.0120191824449739
DP01026r004	25	0.00797031287584496
DP00020r007	31	0.0119169773734411
DP01458r002	20	0.00924937701666676
DP00809r001	50	0.0149068629025435
DP01456r001	115	0.0292324079095886
DP02869r001	68	0.0184200030624658
DP00899r002	20	0.00967873354922928
DP00064r001	64	0.0165103979163957
DP00122r005	162	0.0231342746601175
DP01724r005	22	0.0140286010291593
DP00352r002	36	0.0191590070256859
DP02638r001	20	0.0132151865428687
DP01944r002	23	0.00676091909642962
DP02548r001	89	0.00846782763600866
DP02148r001	26	0.0106078552423734
DP02985r001	33	0.0109197562359119
DP01943r001	62	0.00592159137689597
DP01095r001	30	0.0292093696252655
DP01155r001	60	0.0161967464999226
DP01430r001	23	0.0127875443196186
DP01113r001	168	0.0259266653991004
DP03361r001	33	0.0141762987404848
DP00004r001	37	0.0120387371960717
DP00926r003	24	0.0113536487444024
DP01774r001	70	0.0144963707332763
DP01479r001	35	0.0105838234341904
DP02783r001	24	0.0105850847366184
DP01162r001	96	0.0205250063560836
DP02597r001	33	0.0133912365957916
DP01169r001	105	0.0163148919775661
DP00768r001	86	0.0133926099705732
DP02982r001	26	0.00810540738792861
DP03280r001	20	0.0193341345472723
DP01450r005	27	0.0110567801990068
DP01467r001	80	0.0143934367665405
DP00111r005	21	0.00932482934515637
DP00678r001	65	0.0119573791151066
DP01979r001	39	0.0175212977110404
DP01464r004	35	0.00744758298630799
DP00823r001	36	0.00840829830080961
DP01560r001	37	0.013242987530933
DP00716r002	98	0.0323580235387683
DP01857r003	93	0.00923227001329834
DP00578r001	22	0.0120779551257083
DP02127r002	30	0.0146567255585979
DP02079r001	33	0.028384141933219
DP02555r001	41	0.023319771133388
DP00153r021	20	0.0109206133660599
DP00458r001	101	0.0107634235053922
DP01196r001	193	0.0796402768861132
DP01070r001	79	0.00754226756588506
DP01268r001	22	0.0085462127341538
DP02456r002	29	0.0159012711220434
DP00443r013	29	0.00814365796841427
DP02353r001	78	0.0172867104325107
DP00628r001	39	0.00853341587368724
DP01399r001	65	0.0246631733470663
DP00118r004	25	0.013961883282093
DP02008r001	80	0.0299582835815924
DP01086r001	76	0.0278862216603952
DP01651r006	33	0.029198337767343
DP02520r002	40	0.0110913564650648
DP00933r001	44	0.0106486798271969
DP02929r001	26	0.0161448966814935
DP01310r003	85	0.0147297380249447
DP02025r003	108	0.0183530016889517
DP02296r001	22	0.0176299446100698
DP01202r001	125	0.0201900422077273
DP00151r001	106	0.0399056576897266
DP00898r001	31	0.0161730344241472
DP00611r004	20	0.0264520649127336
DP01993r001	179	0.0290526610069856
DP01579r003	81	0.0368829941566849
DP01538r001	84	0.0180857158074098
DP03020r001	39	0.0160161094132523
DP01080r001	53	0.0270191640507695
DP00765r002	41	0.00719812199943792
DP02375r001	25	0.0103719700842081
DP02836r005	135	0.0146538891123791
DP00107r001	35	0.0131121580798519
DP01108r001	149	0.0220460997358954
DP01524r002	20	0.0165023445957141
DP02193r001	23	0.0117023829251396
DP02071r001	81	0.0160324682037906
DP01644r001	22	0.0104985990126141
DP01049r001	37	0.016968003019358
DP00990r001	77	0.0210164981335457
DP01389r001	35	0.0067484085446656
DP01102r010	86	0.00675306416027906
DP00796r001	23	0.0105006629334404
DP00974r001	51	0.00774760506172308
DP01114r001	42	0.00903760695210615
DP00193r001	178	0.0138151719981998
DP02495r002	53	0.0212194230798254
DP01594r001	43	0.014260952842679
DP01645r001	22	0.0142606494743233
DP00026r005	65	0.015885311036256
DP00749r006	33	0.0102530540868434
DP02644r001	41	0.0106233984708509
DP02921r001	28	0.00905870157435828
DP00233r001	26	0.0142623610906212
DP01510r001	30	0.0170193373727598
DP02208r001	33	0.0112696026653892
DP02986r001	25	0.0114449040913902
DP02341r001	39	0.0130697035634418
DP01588r001	48	0.0180032384861702
DP02583r001	23	0.0106754592635353
DP00674r001	154	0.030374305747645
DP02660r001	46	0.0117912877583538
DP00904r001	110	0.031504840728051
DP01059r002	20	0.0130564982169214
DP00177r001	83	0.0156149443264516
DP01282r001	21	0.0102428610293746
DP01705r003	30	0.0120426253173343
DP02703r004	23	0.00988034687449488
DP00463r004	82	0.0167792387812207
DP00726r001	21	0.0135918616731824
DP00435r003	71	0.0360775883214592
DP02987r002	32	0.0156009266894661
DP02576r001	29	0.016326265557398
DP00974r002	38	0.0303659302236428
DP03335r001	37	0.0325089192988071
DP01400r003	86	0.0229186821065531
DP02782r001	24	0.0128400885669723
DP00399r005	20	0.0148190323535738
DP01561r001	169	0.0458689377916811
DP00148r001	55	0.00639213532072479
DP00672r001	61	0.015392205916181
DP00141r001	89	0.0283152334508609
DP00787r001	124	0.0222694934131149
DP01741r001	39	0.0175302552775277
DP01554r001	104	0.0220099122373134
DP02591r001	80	0.0331287137922133
DP00943r001	78	0.00628591301081882
DP02481r001	142	0.0211539834720637
DP00902r001	101	0.020735582145059
DP01109r001	152	0.0310562832014433
DP02683r002	32	0.00724667453947188
DP01479r004	59	0.00347886130555344
DP01994r001	24	0.0104835035677912
DP00226r004	52	0.00481172768982274
DP00827r003	22	0.0153340098661862
DP00720r007	99	0.00928647014512899
DP02892r001	41	0.0136013187068655
DP01584r001	23	0.00772921344731392
DP00836r001	110	0.0116661662888717
DP00006r002	104	0.0177565749310754
DP03019r003	24	0.0101381023873313
DP01578r001	110	0.0466483503123902
DP00427r002	55	0.0112645554654439
DP02158r001	55	0.0315967244292828
DP01783r001	30	0.00891071386610347
DP01841r001	51	0.0101109251177939
DP01654r004	59	0.0329601388385805
DP02881r001	56	0.0253715934164688
DP02722r001	61	0.0265253788728138
DP00954r001	31	0.0141798632266981
DP00607r004	45	0.00792381271913414
DP00214r018	32	0.0731349287399912
DP02772r030	23	0.00832767354128836
DP02554r001	75	0.0377257302179168
DP00878r001	29	0.016615908155148
DP01675r001	62	0.0114176153570514
DP02936r001	40	0.0193225609334785
DP01167r001	54	0.0174854642844357
DP01255r001	20	0.0088439126057503
DP02160r001	37	0.00779806915592584
DP00473r001	104	0.00985124056607771
DP01404r001	25	0.00925513315322179
DP00130r001	20	0.00857146985285696
DP01870r001	81	0.0203907527321749
DP01172r006	97	0.0333831867436264
DP00685r001	24	0.031171356463889
DP02617r001	21	0.00959996985618345
DP00377r001	44	0.0177507233495126
DP01438r001	67	0.0552555099173044
DP01996r003	23	0.0187224679813745
DP02357r001	46	0.0175970864881521
DP03021r001	77	0.028215449615058
DP02006r003	42	0.0117575792989714
DP02704r001	76	0.0205391115917479
DP02761r001	106	0.0126887653271793
DP00834r007	23	0.0104555862077819
DP00446r001	36	0.0110404577633192
DP01077r010	110	0.0101672947764788
DP02619r001	185	0.0665385711378875
DP00987r001	22	0.0126188365499967
DP01405r001	70	0.0135551219062586
DP00910r001	28	0.0118861329254517
DP00764r002	20	0.0211916337450733
DP00519r012	66	0.0113477949395469
DP02772r006	20	0.0126831492807018
DP02697r001	23	0.0135961763344657
DP01825r002	20	0.01190964828836
DP00656r011	43	0.019431855835329
DP00043r001	49	0.0229353898593556
DP02533r001	44	0.0247134706484622
DP00063r002	27	0.0163181877408234
DP00976r005	35	0.0118730595241866
DP02882r001	26	0.00972649140475792
DP01131r001	56	0.0111643556400273
DP00644r001	23	0.0102387079245018
DP01016r001	21	0.00925517459884232
DP01317r001	93	0.0284471042444794
DP02050r003	26	0.0117360328725747
DP02615r001	28	0.0149854475922942
DP00662r001	124	0.00989523899432806
DP00835r002	61	0.0300991958225962
DP03338r001	133	0.051643975248457
DP00190r001	173	0.0176160190557002
DP01045r001	26	0.010663557000519
DP02552r001	84	0.0304026860193037
DP01970r001	86	0.00964963518135986
DP00764r001	29	0.0238390969064334
DP01123r001	45	0.0256372095224087
DP01336r001	39	0.0130529065093041
DP01985r001	84	0.0169101030945098
DP01287r001	148	0.0184464426025975
DP00104r002	31	0.00586532744201762
DP01987r001	25	0.0307752342278154
DP02587r001	29	0.0121089331744032
DP02709r001	28	0.0140288741938886
DP01472r001	100	0.00827816713449156
DP02733r001	32	0.0145694078847371
DP02316r001	154	0.028694374961575
DP01055r001	103	0.0133312646195013
DP01482r001	189	0.168513343978476
DP01102r008	163	0.155114098131522
DP01465r003	62	0.0618704910131006
DP01561r004	139	0.0469318618590531
DP01496r003	21	0.0256652478964693
DP00706r001	112	0.0109206622093931
DP01855r009	33	0.0131557863335186
DP00839r002	121	0.0071897830851191
DP02345r003	198	0.231408530319152
DP00707r001	74	0.0235087686099406
DP02673r002	40	0.0051007432816713
DP01480r001	78	0.0140779790572394
DP02651r001	26	0.0192717525035787
DP02928r001	22	0.0249393401795271
DP00487r001	41	0.0102995735639518
DP00567r001	20	0.0103852033993403
DP01064r001	44	0.0429390037883895
DP00450r003	26	0.0115143418122721
DP01082r001	47	0.00849241688979308
DP02027r007	28	0.00929715408633483
DP00307r001	36	0.0161060100859516
DP01015r001	57	0.0182124668294202
DP00766r001	44	0.0661368570834672
DP00759r001	30	0.0224797849651813
DP00646r001	105	0.0143537890121445
DP01429r003	24	0.0317926609040839
DP01073r001	58	0.00400808355609482
DP02862r001	46	0.0119164054825103
DP02805r001	41	0.0204407267884893
DP00303r006	20	0.0112998549471278
DP02143r003	59	0.0408923034960596
DP02509r002	92	0.023908392795028
DP00250r010	194	0.0167740176841255
DP00641r001	31	0.0130697387675352
DP00778r004	30	0.0148727778259155
DP02075r003	147	0.0257288549980044
DP00527r001	70	0.0121582631357463
DP01153r001	75	0.0108391980314808
DP00985r001	89	0.0112091773031255
DP02463r002	63	0.00735799090047771
DP01186r001	31	0.0120067399767914
DP01300r001	98	0.0642833088780951
DP01602r005	36	0.0137249833047346
DP00966r001	23	0.0173212259272246
DP00616r001	22	0.0137297685656482
DP00340r001	137	0.0231896053121843
DP02061r002	31	0.00685708076346265
DP00656r019	21	0.0118024788024748
DP00238r018	91	0.0101834445949555
DP02481r003	86	0.0122973054185721
DP01733r002	25	0.0160523374818881
DP01009r001	190	0.136684157678202
DP00902r002	92	0.00577210690552057
DP00325r001	166	0.0141996880537386
DP02703r003	36	0.0150567187402863
DP00931r001	27	0.00963418839116019
DP00768r014	72	0.0228625191924898
DP01739r001	23	0.0107022696329208
DP01111r001	46	0.0191085510616742
DP02015r001	30	0.016845719379547
DP01938r001	24	0.0106473818771576
DP02209r003	168	0.079172390120079
DP02327r008	38	0.0153649099693666
DP00810r001	30	0.0121803378989521
DP00173r001	116	0.0310679178293848
DP00220r001	63	0.0482178954784788
DP01996r002	30	0.0160433760377538
DP00075r007	40	0.0162513414268369
DP01315r001	79	0.0133130940792005
DP00297r001	23	0.016216015889093
DP02233r001	106	0.0401198642570158
DP00349r011	23	0.0103459875586643
DP02580r001	153	0.0303262038670944
DP00079r001	103	0.00769187516038495
DP01261r001	26	0.00681320638798487
DP01427r001	102	0.0134549223590817
DP01199r001	47	0.022980239540733
DP02623r001	42	0.00644218981027293
DP01122r001	24	0.017175647627175
DP00592r001	62	0.0383608857194834
DP00161r001	100	0.0374554328030998
DP00551r001	77	0.0261503640972246
DP01948r001	42	0.018315173230797
DP01610r001	33	0.0204838766405593
DP01475r016	41	0.00957783574192251
DP02838r001	52	0.0269303965996766
DP01600r001	31	0.0224024981345731
DP01875r001	80	0.00964899322367541
DP00089r007	26	0.0135969126644313
DP01085r001	88	0.0241833845027673
DP00122r001	135	0.063386916163464
DP00144r008	79	0.00806911364393596
DP00728r009	44	0.010113141447492
DP00458r004	36	0.00811606101243161
DP00588r001	82	0.0481124067747422
DP00422r003	23	0.00981765656830846
DP02826r011	34	0.0343702009961134
DP01855r010	40	0.0149297547850895
DP01454r001	65	0.0317661292253155
DP01281r001	27	0.018963504240918
DP00020r003	150	0.12063020151075
DP01817r002	35	0.0305916831331952
DP01269r002	26	0.0136604310948636
DP03003r002	37	0.0137571674874535
DP02192r001	167	0.015989580148229
DP01806r001	108	0.0102203150514666
DP01097r001	22	0.0218131424850014
DP00862r001	71	0.0292886012346549
DP02333r001	47	0.0638004177439427
DP02791r002	32	0.0326922801321142
DP00786r001	38	0.00596851997296576
DP00949r005	41	0.0110416280738769
DP01611r005	29	0.0120204739866631
DP00659r001	153	0.164792364321568
DP00861r001	29	0.0122828054356482
DP00014r003	32	0.0138748262393408
DP00669r001	71	0.0115999736994156
DP02920r001	195	0.0570030657349832
DP00077r009	29	0.0129261573665072
DP01364r003	29	0.0139750891813068
DP01364r002	22	0.0135164591960084
DP02987r001	31	0.0146199685881981
DP02478r001	199	0.0117174319381378
DP00229r001	83	0.0161236531362847
DP00683r001	184	0.056871778443987
DP00278r015	37	0.0162492943838912
DP02400r001	68	0.0403107396659434
DP00462r001	38	0.0257973972413355
DP00200r001	113	0.00925467422959853
DP01520r001	75	0.00994186724529182
DP01084r001	63	0.0240290790973979
DP01750r001	28	0.0184902895374083
DP00044r002	21	0.0224638293763668
DP00621r001	113	0.0306441210678137
DP00099r001	26	0.00933586887997447
DP00358r001	38	0.0250198263259912
DP01553r001	71	0.0162530016390453
DP02744r002	54	0.00647120554043636
DP01592r001	21	0.0175025165195958
DP00729r001	25	0.0113949418159422
DP00393r001	21	0.0145778805898404
DP02170r004	38	0.0053855845363431
DP02609r001	55	0.0300081637646565
DP01491r001	34	0.0234275179620214
DP02476r002	61	0.00689633907443516
DP00509r001	21	0.00705331616540649
DP00799r002	21	0.0159847565308107
DP00748r003	32	0.0172229511453563
DP00544r001	120	0.0196870890294503
DP03026r001	26	0.0190781717660232
DP02657r002	31	0.0160173360313087
DP00856r003	30	0.0186594024549188
DP00382r003	24	0.0128008538125254
DP00949r001	25	0.0118531940757208
DP02345r001	32	0.005537448753763
DP00021r005	28	0.0108960511058121
DP01154r001	43	0.0167152050941755
DP00133r021	50	0.00734914612895536
DP00156r005	34	0.0172620655709376
DP00858r003	21	0.0178879764741387
DP00848r001	49	0.0138128022255389
DP00655r002	25	0.0113722125456656
DP00736r003	21	0.0189633156638094
DP02848r001	45	0.0299567310688469
DP00915r001	27	0.0173696382714013
DP02960r001	63	0.0223165453925325
DP01277r001	27	0.0250701019833579
DP00082r001	98	0.0194179976914615
DP00491r001	97	0.0322156182314129
DP01817r001	79	0.0077368418224731
DP01447r001	38	0.0108361793742906
DP02002r001	89	0.00964433432722955
DP01584r003	86	0.0106678944493293
DP01135r001	153	0.0401060824054138
DP00718r001	103	0.016698586075024
DP02292r001	81	0.0142592281015097
DP00135r001	167	0.041495344016315
DP00419r001	45	0.0157216651290016
DP01855r021	192	0.126815161357364
DP02822r001	66	0.0345251945431412
DP01097r013	58	0.0061685504550357
DP00225r001	152	0.0247165705926597
DP00720r002	36	0.0313722263717209
DP00140r001	85	0.00584346821881827
DP00090r001	62	0.0169806315361017
DP02372r001	22	0.022050979875939
DP00786r002	42	0.0216088149380348
DP01254r001	77	0.0192532586939464
DP01526r002	23	0.00886857202505824
DP01951r006	70	0.0082137222563009
DP00912r001	36	0.0106775730807693
DP02741r001	110	0.0193111840976772
DP00718r047	25	0.00625989219559209
DP01157r001	27	0.0171352614720326
DP00348r001	40	0.016131161357188
DP00794r001	23	0.0150900334794102
DP01102r012	35	0.00866043603705544
DP00089r006	32	0.00742362436311752
DP01628r002	100	0.0648342917339398
DP01033r001	92	0.014822515735432
DP00986r001	28	0.0106904234610756
DP00407r003	30	0.00902600614830696
DP03359r001	171	0.0511035433609053
DP02204r001	26	0.0101243318957712
DP00953r003	28	0.0108459433665504
DP00774r002	32	0.018861619930988
DP00808r004	93	0.00696417939524599
DP00996r007	33	0.0192690837931858
DP00034r003	22	0.0267034829907164
DP01647r001	40	0.00798356222032091
DP01764r001	26	0.00726640617121611
DP02806r007	21	0.0168717157630997
DP00801r001	20	0.0226435773096452
DP02772r010	26	0.0144184330935749
DP00761r001	28	0.0337922163196483
DP01451r002	22	0.0187005207708563
DP01004r001	32	0.0124766528520289
DP00390r001	28	0.0109463626838431
DP03359r002	41	0.0109071688233695
DP00256r001	110	0.0307046460753526
DP02518r004	27	0.0100524278278534
DP02163r001	39	0.0128160822045603
DP00144r001	27	0.0119449497124863
DP02055r001	44	0.0198344400637329
DP00803r001	58	0.0171110198572492
DP00897r008	22	0.0141829172452512
DP00874r003	27	0.00626416299112501
DP00871r001	121	0.0150133166640511
DP00230r001	75	0.0174228733001041
DP02410r001	24	0.0238174273450456
DP01934r001	30	0.0114171377447296
DP00566r001	35	0.00932470056447648
DP02520r001	72	0.0270018288935342
DP00049r006	120	0.0279031514628364
DP02656r001	36	0.0166119269178229
DP03034r001	35	0.0109945026027288
DP00633r001	166	0.0392171003376792
DP00623r001	174	0.0417213642912989
DP02632r001	23	0.0196078187200483
DP00074r001	184	0.01615430919579
DP02157r001	23	0.0153638770248344
DP01116r001	21	0.019418596084946
DP02097r006	66	0.0135819122501016
DP02227r001	21	0.0200349493776788
DP00207r011	35	0.0180496823450171
DP00858r002	50	0.0121792008485726
DP01398r001	25	0.00551337250734155
DP01344r001	164	0.0227294731550153
DP01429r001	73	0.0113888863969851
DP01303r001	60	0.0321729391167134
DP00392r001	26	0.0124122254339458
DP00607r001	41	0.019625738369928
DP03022r002	40	0.0104879994499035
DP02027r006	37	0.0107286158832333
DP03092r001	41	0.0112302747221755
DP00768r020	50	0.0172345466155109
DP02171r002	33	0.0170502250853841
DP00345r001	70	0.0422027129103921
DP01426r012	25	0.0187429126249007
DP00277r001	27	0.0125194863055318
DP00238r014	129	0.0384665294130001
DP01013r001	22	0.0128840757191636
DP00130r005	25	0.0140720176781164
DP01428r001	80	0.0190576061947275
DP01356r001	29	0.0148389975643058
DP02262r001	32	0.00809625693340127
DP02009r001	182	0.160518232152297
DP00418r001	125	0.040952629584389
DP02359r004	51	0.086084983820925
DP00932r001	76	0.0106340687668281
DP00184r001	45	0.0203426279687663
DP01629r001	71	0.00635137592887221
DP02173r002	22	0.0219953760771332
DP00788r001	67	0.0218913041112948
DP02381r001	52	0.0172620870418761
DP00549r002	42	0.0111124409497187
DP00878r005	27	0.0231398602325044
DP02772r002	21	0.0198862187754817
DP00750r002	59	0.0207939217821401
DP02630r001	29	0.0888563961347053
DP02819r002	20	0.0151980683603206
DP01161r001	26	0.022318000768913
DP01524r001	41	0.0081643522681481
DP00623r005	43	0.013605050297798
DP01141r003	52	0.0202502826592407
DP01629r007	45	0.0356069612826442
DP02545r001	62	0.0214758034095322
DP02521r009	86	0.0180884023711378
DP01449r003	27	0.0143558992325912
DP00196r001	141	0.050380147528157
DP01700r001	20	0.0115069929452816
DP02109r001	60	0.017462569271271
DP00100r001	35	0.0122742750937021
DP01339r001	73	0.0132114869119065
DP00811r004	40	0.0646820089556574
DP01023r001	20	0.0171968335804191
DP00054r001	33	0.015209095036993
DP00850r001	116	0.0247320076766782
DP01175r001	101	0.0465216980543882
DP00546r001	129	0.0312843309538913
DP01306r001	112	0.0255577195904498
DP01540r001	108	0.0140042646675926
DP01654r002	35	0.0271412582165338
DP02317r001	62	0.0234951687841731
DP00486r002	90	0.0378159351248224
DP02234r001	28	0.0115377293871784
DP01104r001	131	0.043404719444531
DP01139r013	32	0.0252747896967469
DP01495r001	143	0.0643629223845339
DP00851r001	80	0.0158820741476164
DP00436r001	45	0.0485073946554567
DP00903r002	21	0.0158718722353291
DP02593r004	24	0.0191719321738
DP00901r001	22	0.0181208713936521
DP01604r001	22	0.0103796254751237
DP02173r001	31	0.004718290574029
DP00989r001	20	0.0164670241087923
DP00252r017	21	0.0122093622204211
DP00393r002	36	0.0195769050484562
DP01527r001	56	0.0326416720319222
DP00961r004	22	0.00927417431964811
DP01794r001	34	0.0065636646317376
DP03121r002	31	0.00851523018321396
DP02598r001	25	0.0112669005925304
DP02061r001	27	0.0156486907180792
DP00174r001	149	0.075821012509063
DP02577r001	42	0.0093514431489288
DP01440r003	31	0.0199131114039118
DP01106r013	161	0.0151901079889991
DP00136r013	98	0.0611621416921317
DP00156r003	31	0.0220486947246652
DP01969r001	200	0.176335426145206
DP01531r001	101	0.0129755533815071
DP02739r001	20	0.0253848755695267
DP00003r002	41	0.00834887970677065
DP01243r001	20	0.0131232241115993
DP01512r001	53	0.017255931190466
DP00882r001	40	0.0119554373589766
DP01068r001	119	0.0223375843663026
DP02740r001	23	0.0369247055791068
DP01144r001	100	0.0386394367018188
DP00202r001	26	0.0158242204484519
DP02419r002	41	0.00982184459969181
DP02477r003	51	0.0169077966227928
DP02392r001	35	0.0108911887638412
DP00552r001	96	0.0322604960555754
DP02614r004	31	0.0161798604349562
DP00775r004	81	0.0212240337324099
DP00192r001	21	0.0121553781807544
DP02850r001	187	0.172161289652269
DP01420r001	26	0.011985387967468
DP01064r003	31	0.00514596797363055
DP00519r011	74	0.0166001856128254
DP01574r001	33	0.00671350603242043
DP00262r001	169	0.0584573349375152
DP00624r001	53	0.0280921958835718
DP03262r001	22	0.00880291379864121
DP02203r001	21	0.0131647961834726
DP02706r001	23	0.011963810469313
DP02120r001	31	0.00717575200423818
DP02471r001	59	0.0395690292091325
DP02011r001	38	0.00796018424301132
DP01973r003	51	0.00905820145036504
DP00839r001	21	0.0112632434976667
DP00626r001	139	0.0310503782206197
DP01628r001	122	0.010872311580913
DP00057r001	62	0.0364324227746554
DP02132r001	38	0.0181147417473134
DP00937r001	82	0.0289243435635868
DP01785r001	125	0.0212725320898512
DP01505r001	24	0.0251169241179847
DP01769r001	105	0.0266584482072935
DP00008r023	65	0.0360586031160026
DP00257r009	37	0.0117566088590275
DP00815r005	26	0.0105047928540174
DP00720r001	82	0.0305170088997471
DP01550r001	70	0.0117869397716988
DP02616r002	42	0.0216837067911489
DP02949r001	30	0.0110998160384949
DP02476r005	82	0.0411104326306487
DP00559r003	25	0.0248001862644748
DP01453r001	60	0.0171305580127189
DP00554r001	20	0.0256753016482933
DP00557r001	33	0.0122059651508466
DP00840r004	35	0.0219243069076053
DP02295r002	29	0.0146683801284128
DP00796r003	22	0.0113030910949077
DP00943r004	154	0.0100913827079608
DP02337r003	164	0.0866061227310053
DP01342r001	43	0.0295066708501517
DP02714r001	26	0.0114128320583692
DP00666r001	114	0.0191777143103991
DP01011r001	65	0.0403090327337243
DP00122r003	170	0.117228492703144
DP02599r001	21	0.0136847269205349
DP00828r001	21	0.0373790900584868
DP00605r001	27	0.0135566860458069
DP01461r001	114	0.0136313082157262
DP00219r001	126	0.0181589846605821
DP02128r001	79	0.0308862396808303
DP01168r001	22	0.0160899108650321
DP01285r001	122	0.00971945127478558
DP00238r015	79	0.0255420777758587
DP00656r001	64	0.00887181175620274
DP02589r001	25	0.00704997424332042
DP01599r001	20	0.0135130478273372
DP02420r004	21	0.00692198842660766
DP01539r001	50	0.0154240663584468
DP00271r002	22	0.0196449108456368
DP02799r001	32	0.0147410189465054
DP00014r004	62	0.00896620196881355
DP01110r001	175	0.031691496293395
DP01431r002	94	0.0179806147957294
DP00847r001	39	0.0240361441562024
DP02373r003	39	0.018334480646118
DP00918r001	29	0.00889320559538398
DP00908r001	46	0.0100875896140673
DP03006r003	24	0.0131378102822986
DP02355r002	41	0.0168297938740914
DP00811r001	28	0.00767978431126412
DP01825r003	25	0.0150931278971381
DP00332r011	60	0.0104548911960986
DP01259r001	22	0.00830011307240949
DP01180r002	22	0.0183505715790764
DP00798r002	83	0.0148646210548699
DP00747r001	68	0.0199875825855878
DP01394r003	60	0.0218285403878482
DP02068r002	20	0.0156326422916438
DP00708r001	174	0.108069530696473
DP02593r001	20	0.0146112210293394
DP02696r001	24	0.00872612727620188
DP00108r001	24	0.0105208500899131
DP00900r001	36	0.0189874687695265
DP01279r001	21	0.00913579309056019
DP01060r001	118	0.0242808989116553
DP01050r001	28	0.00832952352070416
DP02210r001	129	0.0420052527813634
DP02225r003	20	0.0145320238338813
DP02854r001	37	0.0265740228911883
DP02247r001	22	0.0123952200828175
DP01795r001	62	0.0178344620512924
DP01112r001	30	0.00912944918632217
DP02127r003	57	0.0144064886724728
DP01597r001	80	0.0260803840902391
DP02463r005	33	0.0380589443320115
DP01458r001	26	0.0177073593466755
DP01500r001	64	0.0343129986879317
DP01200r001	38	0.0170621639750629
DP01807r002	21	0.0217393358097405
DP00728r015	22	0.0188115716475732
DP02251r001	32	0.0208394041188088
DP02207r001	43	0.0281931219340434
DP01271r001	20	0.0216063943592049
DP00365r001	129	0.0185176848287587
DP01443r005	61	0.0180680899595267
DP01478r006	42	0.022418742720174
DP00792r001	42	0.0099028566380611
DP00116r001	49	0.0175859946672169
DP02704r002	26	0.0119308567947838
DP02808r002	40	0.00800972717983438
DP00103r001	32	0.0248781168018581
DP01094r005	33	0.0183241330466879
DP00775r001	21	0.0190522624942131
DP00998r001	29	0.00929941892182349
DP02033r001	43	0.0245554055649163
DP02384r001	26	0.0159134481496458
DP01944r001	103	0.0243003949164172
DP01947r001	127	0.0229920241527741
DP00980r001	83	0.01693522110463
DP01481r001	94	0.10685885027778
DP01252r001	22	0.0248208554269297
DP02471r002	179	0.0752762649931892
DP02823r001	28	0.0208952249295492
DP01825r001	48	0.00933507571377004
DP02768r002	31	0.0164549779150067
DP01939r001	96	0.0121685099448283
DP00549r001	35	0.0166476241071953
DP02269r004	43	0.00918755596607674
DP01940r002	21	0.0116092843117676
DP01308r001	35	0.0177400409268466
DP00709r021	25	0.0354410079257798
DP00807r001	52	0.016546776141787
DP02328r001	26	0.00798112739720388
DP00011r006	46	0.0213914048794353
DP02736r002	123	0.058129712607648
DP01043r001	30	0.0110048046563043
DP02633r001	28	0.0137221667846603
DP02191r001	40	0.00926401454800754
DP02815r001	23	0.0124556887312242
DP01141r001	29	0.00881897524504471
DP01465r001	22	0.0073222805401148
DP01280r001	40	0.0167130016749996
DP01457r001	53	0.0325077153847298
DP01325r001	27	0.0331069477378666
DP00559r002	31	0.0115760302951149
DP01171r001	68	0.0200725541595134
DP02855r001	37	0.020824609840905
DP00702r001	71	0.00688059277594496
DP00717r005	23	0.029965078339792
DP01054r001	67	0.0141203365533627
DP02746r003	82	0.0169884068836367
DP00954r003	22	0.0177968831279297
DP01867r002	29	0.0135656588103168
DP00709r006	63	0.0394369339548473
DP01616r001	113	0.0155321253783161
DP01589r007	21	0.00763433641275725
DP01971r001	181	0.0366503858682483
DP02414r001	20	0.0146454899957283
DP00231r001	200	0.100353498491161
DP01319r001	24	0.0104629386819042
DP03317r001	25	0.0113934805860575
DP00023r005	43	0.0143851375734114
DP02170r003	32	0.0166966994710234
DP01012r001	37	0.0177383180839832
DP01305r001	29	0.013319059580791
DP00314r003	27	0.0110663426728273
DP00353r005	22	0.00924713027471724
DP03310r001	45	0.0153996282509962
DP01670r001	31	0.00741767686609063
DP02155r002	124	0.0173350339435593
DP02264r001	23	0.0140189507198997
DP02049r002	56	0.00790758070465753
DP02460r002	50	0.0161467430145801
DP02590r004	88	0.0217516102521644
DP00462r004	64	0.0208790831416493
DP00457r002	25	0.0106489174395871
DP01429r002	25	0.00951944262473007
DP01173r001	119	0.0147307785313723
DP01361r001	42	0.00645682366618625
DP00372r001	106	0.0128932705104577
DP00200r003	33	0.00580853313988731
DP00030r001	186	0.194681766026443
DP01281r004	21	0.0146756661369152
DP02162r001	141	0.0570280673660145
DP01401r001	42	0.014288167879419
DP02452r001	58	0.0456172997450357
DP01177r001	31	0.0235336264438735
DP00778r001	26	0.0138175700813736
DP01074r001	86	0.0497498799605645
DP01105r001	67	0.0430751699637851
DP02042r001	54	0.0115631516850454
DP02796r001	23	0.010965704725476
DP00903r003	27	0.00992293314341992
DP03353r002	23	0.00876733804091851
DP00162r001	26	0.0125833899980301
DP01884r001	30	0.0123708316683862
DP00968r001	98	0.014071959449942
DP00152r007	25	0.0284986532591056
DP00083r009	34	0.00919299468909671
DP02050r002	101	0.0449717356922666
DP02633r002	30	0.0105467633612434
DP01581r001	40	0.00745106426364568
DP01474r001	130	0.0149760533247822
DP00931r002	34	0.0118001701783379
DP01475r010	27	0.0131243989383742
DP03311r001	47	0.00833291215304079
DP02511r001	41	0.0133825322006622
DP02509r001	72	0.0162098262120191
DP02883r001	22	0.0148690124738133
DP02596r001	44	0.0111939144105619
DP00769r001	57	0.015581513945338
DP01768r001	21	0.0227803018421523
DP02142r001	30	0.0162261287405813
DP01240r001	25	0.00698987081712204
DP02869r002	63	0.0134509757110391
DP00822r001	31	0.0475433544906902
DP00134r001	142	0.0284458175597934
DP01134r001	131	0.0102545161418403
DP01118r001	84	0.0218702482243153
DP00796r005	20	0.017202767054905
DP00549r005	39	0.018474821805652
DP02931r001	21	0.029997177617893
DP00314r001	24	0.00962394215606166
DP00719r001	50	0.0359282592640415
DP01703r001	21	0.0285481779540425
DP00063r001	50	0.0147761098814664
DP01863r002	47	0.0100318126806997
DP00222r017	159	0.0197815395329674
DP01874r001	61	0.0186872352583871
DP01117r001	23	0.00852574208086556
DP02086r001	142	0.00921912265169838
DP02698r001	21	0.0200426358123063
DP03294r002	24	0.0103309110967402
DP00407r001	35	0.0131704244820249
DP01874r002	20	0.018037251646457
DP02138r007	31	0.0169396977251085
DP00387r001	116	0.010799085490624
DP00806r001	73	0.0138283987134773
DP00853r001	72	0.0411109554668767
DP02608r001	35	0.0270177531928501
DP02803r002	51	0.0240159634529061
DP02764r001	75	0.00696882245877704
DP00239r001	27	0.00684297442309906
DP00448r001	61	0.0119002833073032
DP00262r006	51	0.00908398899705352
DP00995r001	23	0.0107507262740329
DP00145r001	27	0.00839767405116914
DP00645r001	185	0.0255167328111677
DP02926r001	26	0.0175562156730165
DP02159r001	166	0.222915980526365
DP00468r001	66	0.0105171235668762
DP00719r003	61	0.0128658889331028
DP01022r001	47	0.0305234483021005
DP01772r001	42	0.0064250395866567
DP00075r001	174	0.0890326340085709
DP01770r002	104	0.0400554146593319
DP00575r001	20	0.0152794021280224
DP01455r001	51	0.0246134393694102
DP00073r001	25	0.0184145608056259
DP00156r001	82	0.00806613602927872
DP02271r002	92	0.0205044556367053
DP02956r002	24	0.00723889417127863
DP00088r001	111	0.0128723691544468
DP02067r001	31	0.0094908444530325
DP00797r001	77	0.0149445436347693
DP00120r001	136	0.0815590076328517
DP03006r004	22	0.0114246438058961
DP00469r001	77	0.0142613324523886
DP00962r002	31	0.0181623709362964
DP01176r001	67	0.0307478766110069
DP00894r002	29	0.0169088320173925
DP03254r001	21	0.0158325740902995
DP01863r005	151	0.0172760185631061
DP01779r001	54	0.0374729977068426
DP02123r001	149	0.0561850638603526
DP02346r001	44	0.021424731270944
DP01611r001	193	0.134839467403306
DP01933r001	20	0.0141207568581537
DP02170r001	21	0.0305078565067543
DP02226r001	24	0.0112588708869895
DP00725r001	42	0.00999341084595321
DP00136r008	89	0.0108069760772019
DP00892r001	37	0.0120372770936903
DP01878r001	23	0.00961994122675573
DP01195r001	53	0.0215066195124867
DP01292r001	77	0.0348767480940265
DP01180r001	42	0.00920334813530295
DP02356r001	23	0.0152311171167544
DP00314r004	24	0.00812957858660565
DP03299r005	21	0.0149610746320839
DP02729r001	27	0.0100126426189607
DP01941r001	45	0.0185540089626455
DP01475r011	53	0.0233808593086483
DP02946r001	37	0.0177612774736719
DP01426r005	25	0.0141905003814908
DP00518r027	33	0.0134790924049002
DP02726r006	57	0.0274809698862507
DP02790r003	30	0.00908536260706946
DP01607r001	84	0.00768149557912876
DP01559r001	104	0.0125143413842295
DP02590r001	38	0.0128072058595702
DP02908r001	39	0.0300634322077155
DP00583r001	21	0.0176509674604689
DP02538r001	99	0.0213137294158296
DP02463r001	22	0.0141376208715665
DP00132r002	20	0.0156469293523598
DP00055r002	73	0.011532871222571
DP00537r001	119	0.0178537694179682
DP01928r002	99	0.105271934979798
DP01624r001	35	0.0100402695889876
DP00217r003	81	0.681989774628707
DP00378r006	63	0.0115648680020896
DP02901r002	45	0.0353462529998087
DP00488r001	51	0.0120152314934451
DP00694r009	35	0.0146218508584434
DP00081r001	67	0.0167074799751727
DP01316r001	135	0.0502071925648372
DP01157r004	33	0.015453531015485
DP00718r033	20	0.0151846916978082
DP01052r001	61	0.0262089304105739
DP00231r007	25	0.00940103770518559
DP03354r001	62	0.00719110139871991
DP02267r001	24	0.00659186424913858
DP01490r001	133	0.127201949281753
DP02143r001	29	0.0176759197188043
DP02373r001	198	0.114186123866305
DP00055r004	38	0.0384294982316094
DP00323r002	20	0.013185144374638
DP02253r001	56	0.0177301609486747
DP01542r004	25	0.0282952323899735
DP02000r001	117	0.0139572668090204
DP02145r002	26	0.0128803489296991
DP01330r001	112	0.00536263217058482
DP02588r001	22	0.00521472922790146
DP00278r001	62	0.0113257785939148
DP01669r001	25	0.0188978260333087
DP02523r002	45	0.0119620712751063
DP00771r001	71	0.00657637197176088
DP00420r004	79	0.0232633809144336
DP00999r001	142	0.0391403332709999
DP01361r002	96	0.0281874746201497
DP02624r003	20	0.0140850679415496
DP00724r001	103	0.00997678985590299
DP00168r001	48	0.0105973061497153
DP02730r002	78	0.0134189647610112
DP01446r001	28	0.0106021847925732
DP00718r027	41	0.00996593925382028
DP01091r001	22	0.0115514577240443
DP00993r003	21	0.0120371547137517
DP00699r021	100	0.0400996263912097
DP01877r003	34	0.0103504835127177
DP00067r001	32	0.0117197328009615
DP00748r009	56	0.0203425174216442
DP01775r005	103	0.00910319672596913
DP00020r013	81	0.0185807670550222
DP02094r001	54	0.00892391420058563
DP02694r001	20	0.0325584565023883
DP00154r002	23	0.0199175544788734
DP01804r001	60	0.0109872735950321
DP02669r003	21	0.0514176617160871
DP03312r001	40	0.014452079198876
DP02715r001	25	0.00978308961218734
DP02687r002	24	0.0127515497308305
DP01808r001	31	0.0148864774070678
DP01250r001	26	0.0171846033914382
DP00499r004	125	0.0185599020939944
DP01629r003	81	0.0109391975463529
DP01323r002	23	0.00931299752717879
DP00238r011	166	0.0336372661468753
DP01622r002	29	0.0116717405542959
DP02271r003	23	0.0187892906946569
DP00180r003	77	0.0395923736408378
DP00854r001	79	0.0176561914518007
DP00245r001	22	0.027711819938202
DP00054r002	39	0.0161882398817794
DP02832r001	54	0.0161986955498445
DP01239r002	41	0.0158747534887707
DP00841r001	71	0.00853617481877455
DP00863r001	72	0.0165232241687997
DP00474r001	176	0.0795031132536998
DP02224r001	177	0.0415261665813373
DP00839r005	33	0.017830361460477
DP02451r001	30	0.0100881227968596
DP00872r003	28	0.0155844800889409
DP01937r001	73	0.00874916799952175
DP00653r003	30	0.0104227934313435
DP02819r001	26	0.00970303469696396
DP00389r001	62	0.010069930426502
DP01248r001	125	0.0228250641067295
DP00849r001	32	0.00755540949411633
DP02196r001	65	0.0103149371137181
DP01594r004	26	0.0113408385645799
DP01844r001	33	0.0065347149526254
DP02369r001	43	0.0205105881554868
DP02073r001	20	0.0138752439105043
DP02446r001	30	0.0200330704530618
DP03005r001	56	0.0165887525705823
DP02700r001	34	0.0108176327342517
DP02399r001	29	0.0107814140286818
DP01791r001	94	0.0267162083665783
DP00774r001	124	0.0118321403964626
DP00482r001	29	0.0219246721467515
DP00152r008	63	0.00746859794609083
DP01437r001	66	0.027823007238733
DP02195r001	30	0.0343566392790882
DP01392r003	67	0.0170752531044147
DP00899r001	35	0.0172174721549772
DP00157r010	27	0.0176483946997386
DP02785r003	30	0.00846955725831096
DP00965r002	136	0.0118015817190056
DP01805r006	20	0.00877931448656263
DP02896r001	38	0.0147450951181169
DP00719r007	71	0.00983225767154724
DP00110r001	37	0.0349537447159121
DP00654r002	21	0.00667458227451818
DP02145r001	97	0.0053375671540952
DP02991r002	25	0.0333064164390337
DP02693r005	163	0.0294323762426574
DP00873r001	107	0.0141557134874729
DP00790r001	31	0.0105866679952587
DP00693r001	172	0.0509193874923622
DP01724r003	24	0.0220845317281365
DP02705r001	20	0.0193054874768874
DP02954r002	28	0.0263893914230377
DP00238r026	98	0.0119418617037216
DP01873r001	34	0.0117518768560746
DP00062r013	21	0.0110913228357671
DP02138r001	27	0.00876273578016152
DP01118r002	23	0.0148677971969308
DP01494r001	22	0.010496425409233
DP00328r010	77	0.0119248838363228
DP00623r003	52	0.00900833499529126
DP01588r003	22	0.0222283357687893
DP01181r002	29	0.0107325285234704
DP01182r001	26	0.00797728201086134
DP01449r001	25	0.00994886485618576
DP01544r001	46	0.00874581632715289
DP00953r001	99	0.00599701533809712
DP02197r001	35	0.00935812389925308
DP03018r001	34	0.00815587076655795
DP01475r003	109	0.0128550818900156
DP01861r001	94	0.0374097430651267
DP03100r001	73	0.021034246243667
DP00182r004	21	0.0165091569900655
DP02010r004	29	0.0123260460480505
DP00997r004	49	0.048801095946056
DP01716r002	23	0.0340130099688928
DP02458r002	107	0.015496233178587
DP00223r001	78	0.0187197685244131
DP01799r001	78	0.0246646814601494
DP00136r001	30	0.0111037518856206
DP02005r001	185	0.0201777893511275
DP01174r001	130	0.0192170258595113
DP02010r003	108	0.0100159434210553
DP00398r002	41	0.0258171490652471
DP00155r005	22	0.0175952929728555
DP01201r001	30	0.00656682981212986
DP01562r001	32	0.0167799605255217
DP00761r002	22	0.0126630138321383
DP01330r003	26	0.00681739922284105
DP02742r001	30	0.0137744612307138
DP01330r002	65	0.0459982642582727
DP00705r023	109	0.0216365263283099
DP02607r001	72	0.0179775937151375
DP01762r001	24	0.0116903720335451
DP01979r002	26	0.0251812007445332
DP01246r001	56	0.0273105717822222
DP01513r001	35	0.0187627369185317
