# Supplementary material for: Direct generation of protein conformational ensembles via machine learning
Source: Nat Commun. 2023 Feb 11;14:774. doi: 10.1038/s41467-023-36443-x (PMC9922302; doi:10.1038/s41467-023-36443-x)
Supplement: Supplementary file 4 — Source Data [file 41467_2023_36443_MOESM4_ESM.zip › source_data/si_fig_12/panel_d.csv]

molecule_name	n_residues	idpgan
DP00468r002	42	0.293375611305237
DP00776r001	33	0.238842695951462
DP00088r003	51	0.368025779724121
DP00661r001	105	0.671169340610504
DP01420r003	36	0.254385232925415
DP01147r001	81	0.546434462070465
DP00437r001	23	0.156634464859962
DP02476r004	99	0.648759841918945
DP02787r002	100	0.624646425247192
DP02642r001	28	0.197056233882904
DP00754r001	33	0.232105225324631
DP02738r001	20	0.128893703222275
DP00736r001	22	0.152567371726036
DP00896r001	187	1.20385992527008
DP00835r001	54	0.385688722133636
DP00992r001	35	0.250182807445526
DP02408r002	148	0.786522686481476
DP00485r005	23	0.156328782439232
DP00102r005	30	0.213601142168045
DP02641r001	27	0.190726757049561
DP02359r001	31	0.219317898154259
DP02463r003	138	0.766759872436523
DP02682r001	20	0.131777197122574
DP02679r001	96	0.598459243774414
DP02463r004	28	0.193609744310379
DP00078r001	165	0.901323258876801
DP01648r003	36	0.254564613103867
DP00475r002	22	0.149397954344749
DP02049r001	155	0.832610964775085
DP02890r002	31	0.217188283801079
DP00014r001	20	0.129239812493324
DP00037r002	54	0.381991028785706
DP01946r001	158	0.814605712890625
DP01424r001	117	0.677555739879608
DP01299r001	97	0.620303153991699
DP02833r001	48	0.341956049203873
DP00553r001	118	0.682068526744843
DP02327r002	72	0.492564260959625
DP01920r002	33	0.235170379281044
DP00947r002	35	0.251168787479401
DP03299r001	25	0.169785708189011
DP00435r009	24	0.167419478297234
DP01160r001	81	0.530508577823639
DP00238r012	122	0.729129612445831
DP01507r001	21	0.13994038105011
DP01165r001	38	0.268193453550339
DP00734r003	26	0.179306820034981
DP02547r001	136	0.75656521320343
DP02711r003	72	0.498929738998413
DP01526r006	92	0.57553106546402
DP01534r001	160	0.810783565044403
DP02605r001	37	0.263800621032715
DP02790r002	21	0.141555517911911
DP01938r002	21	0.14754544198513
DP02536r002	33	0.238548219203949
DP02795r001	24	0.160695672035217
DP00020r001	123	0.746819317340851
DP00721r001	156	0.926793456077576
DP01313r001	61	0.424775630235672
DP02373r002	56	0.411721587181091
DP00026r001	40	0.28376829624176
DP00965r003	49	0.352428942918777
DP00798r001	34	0.245393842458725
DP01434r001	28	0.202672019600868
DP02703r001	113	0.670890152454376
DP01201r007	88	0.569857239723206
DP01249r001	26	0.1746826171875
DP01478r005	51	0.360800236463547
DP01817r006	38	0.288490802049637
DP02616r001	21	0.139636412262917
DP01069r001	101	0.636504650115967
DP02138r003	20	0.130918279290199
DP01618r005	20	0.134055122733116
DP01047r001	150	1.08151090145111
DP01849r005	27	0.206019684672356
DP02653r001	64	0.439103424549103
DP01930r001	21	0.138318940997124
DP02128r003	33	0.237244144082069
DP00815r017	37	0.261139780282974
DP01304r001	74	0.50097918510437
DP02356r002	152	0.952523350715637
DP02860r001	46	0.323988765478134
DP01329r001	43	0.309640049934387
DP00625r001	116	0.701376736164093
DP00573r001	39	0.277551114559174
DP02477r001	102	0.633698403835297
DP00138r010	77	0.543864190578461
DP01475r007	23	0.156908646225929
DP01474r005	71	0.478427529335022
DP02481r005	169	0.943235337734222
DP01608r002	26	0.190306231379509
DP00961r001	31	0.218593046069145
DP02417r004	59	0.406651198863983
DP00872r001	50	0.353963613510132
DP01475r008	81	0.534541845321655
DP00287r004	59	0.399274468421936
DP01654r003	20	0.127536237239838
DP02602r001	25	0.170205160975456
DP02990r001	28	0.193360850214958
DP01562r003	51	0.359003603458405
DP01485r001	25	0.171602934598923
DP00752r001	71	0.48422172665596
DP01396r004	40	0.290444791316986
DP01999r009	32	0.225154638290405
DP00073r005	22	0.145131900906563
DP00808r001	51	0.358703792095184
DP00636r001	71	0.480971395969391
DP01968r001	86	0.574811398983002
DP00205r001	117	0.698451697826386
DP02474r001	37	0.26394984126091
DP00329r001	25	0.17410996556282
DP01327r001	34	0.216304391622543
DP02831r001	46	0.336084097623825
DP02635r001	35	0.251571357250214
DP01203r001	119	0.68957382440567
DP01606r001	35	0.248360738158226
DP01759r001	68	0.476832419633865
DP01590r001	89	0.568517446517944
DP02634r001	26	0.179534792900085
DP02652r001	21	0.138600543141365
DP00282r001	52	0.365602254867554
DP01088r001	89	0.578361332416534
DP01499r001	78	0.548592567443848
DP00094r001	71	0.482220411300659
DP03121r001	32	0.229946747422218
DP01163r001	40	0.286636412143707
DP01920r001	77	0.517474830150604
DP02164r001	50	0.357739746570587
DP01094r001	30	0.212792679667473
DP03345r001	22	0.147401869297028
DP01240r002	40	0.291495144367218
DP01184r001	60	0.425772607326508
DP00994r008	27	0.185972139239311
DP01464r001	68	0.46464404463768
DP02334r001	53	0.385161310434341
DP02493r003	30	0.211345821619034
DP03353r001	60	0.429393589496613
DP02539r001	35	0.249630495905876
DP00517r001	96	0.602085590362549
DP00839r004	22	0.147783279418945
DP00677r001	42	0.301738202571869
DP02919r001	73	0.519847393035889
DP00060r010	38	0.272181481122971
DP02922r001	25	0.175669118762016
DP02382r001	70	0.491918742656708
DP01005r002	33	0.241493672132492
DP00356r001	50	0.368032962083817
DP02826r001	20	0.128036662936211
DP01603r002	20	0.136131316423416
DP01883r001	26	0.183661907911301
DP02735r001	32	0.231282085180283
DP01835r001	23	0.154328867793083
DP01044r003	22	0.150461882352829
DP00346r001	32	0.224650830030441
DP01311r001	29	0.202953293919563
DP00134r004	117	0.708784282207489
DP00869r001	87	0.55631160736084
DP01026r004	25	0.168056294322014
DP00020r007	31	0.217206299304962
DP01458r002	20	0.130221262574196
DP00809r001	50	0.359258711338043
DP01456r001	115	0.689986884593964
DP02869r001	68	0.462297171354294
DP00899r002	20	0.129990831017494
DP00064r001	64	0.447404652833939
DP00122r005	162	0.848576843738556
DP01724r005	22	0.146047383546829
DP00352r002	36	0.256531178951263
DP02638r001	20	0.129656836390495
DP01944r002	23	0.154977008700371
DP02548r001	89	0.567503154277802
DP02148r001	26	0.180075898766518
DP02985r001	33	0.233074322342873
DP01943r001	62	0.426074862480164
DP01095r001	30	0.221570268273354
DP01155r001	60	0.422440081834793
DP01430r001	23	0.153841376304626
DP01113r001	168	0.85531085729599
DP03361r001	33	0.237489983439445
DP00004r001	37	0.268791407346725
DP00926r003	24	0.169812545180321
DP01774r001	70	0.480076372623444
DP01479r001	35	0.250636577606201
DP02783r001	24	0.163883417844772
DP01162r001	96	0.607005476951599
DP02597r001	33	0.234364911913872
DP01169r001	105	0.654983997344971
DP00768r001	86	0.56120777130127
DP02982r001	26	0.179131135344505
DP03280r001	20	0.14025217294693
DP01450r005	27	0.188249260187149
DP01467r001	80	0.525244653224945
DP00111r005	21	0.138147905468941
DP00678r001	65	0.445488333702087
DP01979r001	39	0.282404482364655
DP01464r004	35	0.244560718536377
DP00823r001	36	0.260132849216461
DP01560r001	37	0.264061868190765
DP00716r002	98	0.627292990684509
DP01857r003	93	0.567499458789825
DP00578r001	22	0.145483776926994
DP02127r002	30	0.212708204984665
DP02079r001	33	0.2376728951931
DP02555r001	41	0.29850360751152
DP00153r021	20	0.131960496306419
DP00458r001	101	0.632674932479858
DP01196r001	193	0.873230457305908
DP01070r001	79	0.519892692565918
DP01268r001	22	0.148813650012016
DP02456r002	29	0.202388793230057
DP00443r013	29	0.202061846852303
DP02353r001	78	0.514026880264282
DP00628r001	39	0.277332335710526
DP01399r001	65	0.451284229755402
DP00118r004	25	0.16610187292099
DP02008r001	80	0.537009358406067
DP01086r001	76	0.514250695705414
DP01651r006	33	0.242134794592857
DP02520r002	40	0.287977278232574
DP00933r001	44	0.315289258956909
DP02929r001	26	0.181446611881256
DP01310r003	85	0.546644151210785
DP02025r003	108	0.643579602241516
DP02296r001	22	0.153438031673431
DP01202r001	125	0.707643330097199
DP00151r001	106	0.664362192153931
DP00898r001	31	0.222503960132599
DP00611r004	20	0.133772730827332
DP01993r001	179	0.853825569152832
DP01579r003	81	0.550096869468689
DP01538r001	84	0.540877461433411
DP03020r001	39	0.281597256660461
DP01080r001	53	0.381416499614716
DP00765r002	41	0.290481746196747
DP02375r001	25	0.170273274183273
DP02836r005	135	0.743856906890869
DP00107r001	35	0.242742776870728
DP01108r001	149	0.804638683795929
DP01524r002	20	0.133410140872002
DP02193r001	23	0.15509669482708
DP02071r001	81	0.533284604549408
DP01644r001	22	0.153288140892982
DP01049r001	37	0.262231528759003
DP00990r001	77	0.516192018985748
DP01389r001	35	0.241686910390854
DP01102r010	86	0.554467082023621
DP00796r001	23	0.155522078275681
DP00974r001	51	0.358987510204315
DP01114r001	42	0.301812678575516
DP00193r001	178	0.83778840303421
DP02495r002	53	0.384563982486725
DP01594r001	43	0.31015157699585
DP01645r001	22	0.149939090013504
DP00026r005	65	0.447639107704163
DP00749r006	33	0.235282465815544
DP02644r001	41	0.293530583381653
DP02921r001	28	0.194500043988228
DP00233r001	26	0.182434424757957
DP01510r001	30	0.215399608016014
DP02208r001	33	0.23498547077179
DP02986r001	25	0.174621626734734
DP02341r001	39	0.280227333307266
DP01588r001	48	0.358150273561478
DP02583r001	23	0.156049937009811
DP00674r001	154	0.788971304893494
DP02660r001	46	0.323986560106277
DP00904r001	110	0.64434278011322
DP01059r002	20	0.134979724884033
DP00177r001	83	0.547704875469208
DP01282r001	21	0.140429228544235
DP01705r003	30	0.208644926548004
DP02703r004	23	0.157072827219963
DP00463r004	82	0.534427464008331
DP00726r001	21	0.137436121702194
DP00435r003	71	0.494748920202255
DP02987r002	32	0.223812773823738
DP02576r001	29	0.207334712147713
DP00974r002	38	0.286148130893707
DP03335r001	37	0.279729157686234
DP01400r003	86	0.561043381690979
DP02782r001	24	0.165026545524597
DP00399r005	20	0.131253585219383
DP01561r001	169	0.881855249404907
DP00148r001	55	0.383279621601105
DP00672r001	61	0.425934046506882
DP00141r001	89	0.582077324390411
DP00787r001	124	0.715709209442139
DP01741r001	39	0.273567378520966
DP01554r001	104	0.630764305591583
DP02591r001	80	0.541097819805145
DP00943r001	78	0.517302930355072
DP02481r001	142	0.782668232917786
DP00902r001	101	0.614402115345001
DP01109r001	152	0.781971454620361
DP02683r002	32	0.223604276776314
DP01479r004	59	0.397556960582733
DP01994r001	24	0.162599518895149
DP00226r004	52	0.365120738744736
DP00827r003	22	0.147592768073082
DP00720r007	99	0.622788310050964
DP02892r001	41	0.283120185136795
DP01584r001	23	0.154097154736519
DP00836r001	110	0.661405980587006
DP00006r002	104	0.635419845581055
DP03019r003	24	0.162473976612091
DP01578r001	110	0.670531272888184
DP00427r002	55	0.386325091123581
DP02158r001	55	0.397497415542603
DP01783r001	30	0.211755737662315
DP01841r001	51	0.368318885564804
DP01654r004	59	0.422269523143768
DP02881r001	56	0.402676165103912
DP02722r001	61	0.425427734851837
DP00954r001	31	0.222552835941315
DP00607r004	45	0.317501962184906
DP00214r018	32	0.233440458774567
DP02772r030	23	0.153448954224587
DP02554r001	75	0.515419483184814
DP00878r001	29	0.203898727893829
DP01675r001	62	0.428929001092911
DP02936r001	40	0.284495234489441
DP01167r001	54	0.367768883705139
DP01255r001	20	0.129407927393913
DP02160r001	37	0.265027225017548
DP00473r001	104	0.630975127220154
DP01404r001	25	0.173318520188332
DP00130r001	20	0.129276886582375
DP01870r001	81	0.531031131744385
DP01172r006	97	0.616186916828156
DP00685r001	24	0.176057413220406
DP02617r001	21	0.138088762760162
DP00377r001	44	0.310649037361145
DP01438r001	67	0.485859483480454
DP01996r003	23	0.155452877283096
DP02357r001	46	0.334510833024979
DP03021r001	77	0.524728417396545
DP02006r003	42	0.298679798841476
DP02704r001	76	0.510473906993866
DP02761r001	106	0.640888571739197
DP00834r007	23	0.159762531518936
DP00446r001	36	0.256038993597031
DP01077r010	110	0.663544058799744
DP02619r001	185	0.884862303733826
DP00987r001	22	0.146566241979599
DP01405r001	70	0.474192768335342
DP00910r001	28	0.195465415716171
DP00764r002	20	0.132515177130699
DP00519r012	66	0.452615976333618
DP02772r006	20	0.133150354027748
DP02697r001	23	0.155250087380409
DP01825r002	20	0.132810741662979
DP00656r011	43	0.30958104133606
DP00043r001	49	0.355570763349533
DP02533r001	44	0.321359515190125
DP00063r002	27	0.189284905791283
DP00976r005	35	0.24074150621891
DP02882r001	26	0.18059079349041
DP01131r001	56	0.394187122583389
DP00644r001	23	0.155307546257973
DP01016r001	21	0.140242218971252
DP01317r001	93	0.587260961532593
DP02050r003	26	0.183136388659477
DP02615r001	28	0.200262993574142
DP00662r001	124	0.737519383430481
DP00835r002	61	0.430182069540024
DP03338r001	133	0.798675835132599
DP00190r001	173	0.828382015228272
DP01045r001	26	0.183910861611366
DP02552r001	84	0.551540970802307
DP01970r001	86	0.552864372730255
DP00764r001	29	0.219588384032249
DP01123r001	45	0.329679518938065
DP01336r001	39	0.270466804504395
DP01985r001	84	0.561101317405701
DP01287r001	148	0.844917774200439
DP00104r002	31	0.205884173512459
DP01987r001	25	0.16427955031395
DP02587r001	29	0.200934872031212
DP02709r001	28	0.197191879153252
DP01472r001	100	0.619681417942047
DP02733r001	32	0.226087212562561
DP02316r001	154	0.845415830612183
DP01055r001	103	0.627372980117798
DP01482r001	189	1.00342094898224
DP01102r008	163	0.973675608634949
DP01465r003	62	0.449396133422852
DP01561r004	139	0.812515139579773
DP01496r003	21	0.147299289703369
DP00706r001	112	0.675289571285248
DP01855r009	33	0.235420629382133
DP00839r002	121	0.696690380573273
DP02345r003	198	1.12048435211182
DP00707r001	74	0.502455472946167
DP02673r002	40	0.287164181470871
DP01480r001	78	0.518220603466034
DP02651r001	26	0.181911185383797
DP02928r001	22	0.146727100014687
DP00487r001	41	0.290749549865723
DP00567r001	20	0.130033373832703
DP01064r001	44	0.340025275945663
DP00450r003	26	0.177174836397171
DP01082r001	47	0.333611518144608
DP02027r007	28	0.195269346237183
DP00307r001	36	0.269065707921982
DP01015r001	57	0.400806277990341
DP00766r001	44	0.346324414014816
DP00759r001	30	0.213601514697075
DP00646r001	105	0.641577959060669
DP01429r003	24	0.171656027436256
DP01073r001	58	0.400159120559692
DP02862r001	46	0.329797863960266
DP02805r001	41	0.297479033470154
DP00303r006	20	0.135310739278793
DP02143r003	59	0.420089840888977
DP02509r002	92	0.592114925384522
DP00250r010	194	0.864570438861847
DP00641r001	31	0.221738994121552
DP00778r004	30	0.211057230830193
DP02075r003	147	0.787264347076416
DP00527r001	70	0.471328258514404
DP01153r001	75	0.498340517282486
DP00985r001	89	0.568148732185364
DP02463r002	63	0.430824905633926
DP01186r001	31	0.218944117426872
DP01300r001	98	0.656689882278442
DP01602r005	36	0.258200883865356
DP00966r001	23	0.152703285217285
DP00616r001	22	0.145475000143051
DP00340r001	137	0.749122440814972
DP02061r002	31	0.216174244880676
DP00656r019	21	0.142974078655243
DP00238r018	91	0.58330637216568
DP02481r003	86	0.552478790283203
DP01733r002	25	0.183204397559166
DP01009r001	190	0.956129372119904
DP00902r002	92	0.580549597740173
DP00325r001	166	0.841264069080353
DP02703r003	36	0.257065832614899
DP00931r001	27	0.187915191054344
DP00768r014	72	0.488708794116974
DP01739r001	23	0.160493522882462
DP01111r001	46	0.329408049583435
DP02015r001	30	0.209608986973763
DP01938r001	24	0.162632912397385
DP02209r003	168	0.918797254562378
DP02327r008	38	0.274825870990753
DP00810r001	30	0.20807172358036
DP00173r001	116	0.687543034553528
DP00220r001	63	0.45602148771286
DP01996r002	30	0.209034442901611
DP00075r007	40	0.291052162647247
DP01315r001	79	0.518938481807709
DP00297r001	23	0.160480082035065
DP02233r001	106	0.670540332794189
DP00349r011	23	0.154071509838104
DP02580r001	153	0.788938760757446
DP00079r001	103	0.627683818340302
DP01261r001	26	0.173910334706306
DP01427r001	102	0.633535921573639
DP01199r001	47	0.348591893911362
DP02623r001	42	0.297083020210266
DP01122r001	24	0.168530613183975
DP00592r001	62	0.438365757465363
DP00161r001	100	0.624369740486145
DP00551r001	77	0.523022353649139
DP01948r001	42	0.301923483610153
DP01610r001	33	0.24430900812149
DP01475r016	41	0.292110830545425
DP02838r001	52	0.371945202350616
DP01600r001	31	0.228009179234505
DP01875r001	80	0.526477754116058
DP00089r007	26	0.183017805218697
DP01085r001	88	0.566128492355347
DP00122r001	135	0.808792889118195
DP00144r008	79	0.520400404930115
DP00728r009	44	0.315592914819717
DP00458r004	36	0.247221037745476
DP00588r001	82	0.554840505123138
DP00422r003	23	0.156560003757477
DP02826r011	34	0.25002583861351
DP01855r010	40	0.293601810932159
DP01454r001	65	0.425310552120209
DP01281r001	27	0.195877566933632
DP00020r003	150	0.91968035697937
DP01817r002	35	0.258325308561325
DP01269r002	26	0.178914368152618
DP03003r002	37	0.259027808904648
DP02192r001	167	0.855404019355774
DP01806r001	108	0.634781062602997
DP01097r001	22	0.144068390130997
DP00862r001	71	0.487846583127975
DP02333r001	47	0.369120180606842
DP02791r002	32	0.24526259303093
DP00786r001	38	0.271866768598557
DP00949r005	41	0.292521983385086
DP01611r005	29	0.205463990569115
DP00659r001	153	0.948388874530792
DP00861r001	29	0.204902097582817
DP00014r003	32	0.225121259689331
DP00669r001	71	0.479647815227509
DP02920r001	195	0.905648708343506
DP00077r009	29	0.203217998147011
DP01364r003	29	0.206817522644997
DP01364r002	22	0.146165817975998
DP02987r001	31	0.221683785319328
DP02478r001	199	0.893255650997162
DP00229r001	83	0.561311662197113
DP00683r001	184	0.900465130805969
DP00278r015	37	0.268269717693329
DP02400r001	68	0.47832190990448
DP00462r001	38	0.278619080781937
DP00200r001	113	0.665792346000671
DP01520r001	75	0.496553897857666
DP01084r001	63	0.442979484796524
DP01750r001	28	0.198367729783058
DP00044r002	21	0.146677106618881
DP00621r001	113	0.674326777458191
DP00099r001	26	0.177761420607567
DP00358r001	38	0.271113961935043
DP01553r001	71	0.472470551729202
DP02744r002	54	0.380834430456161
DP01592r001	21	0.143524721264839
DP00729r001	25	0.171985357999802
DP00393r001	21	0.141507625579834
DP02170r004	38	0.268467336893082
DP02609r001	55	0.398559242486954
DP01491r001	34	0.249787449836731
DP02476r002	61	0.419009476900101
DP00509r001	21	0.140983432531357
DP00799r002	21	0.140258595347404
DP00748r003	32	0.231346115469933
DP00544r001	120	0.721028804779053
DP03026r001	26	0.186094805598259
DP02657r002	31	0.224450945854187
DP00856r003	30	0.21376621723175
DP00382r003	24	0.161532282829285
DP00949r001	25	0.171046555042267
DP02345r001	32	0.225488811731338
DP00021r005	28	0.193740546703339
DP01154r001	43	0.313840121030807
DP00133r021	50	0.353091895580292
DP00156r005	34	0.239123359322548
DP00858r003	21	0.138707265257835
DP00848r001	49	0.347304254770279
DP00655r002	25	0.174008443951607
DP00736r003	21	0.137462303042412
DP02848r001	45	0.337068259716034
DP00915r001	27	0.196649238467217
DP02960r001	63	0.438197940587997
DP01277r001	27	0.192196398973465
DP00082r001	98	0.609630882740021
DP00491r001	97	0.610099852085114
DP01817r001	79	0.524487257003784
DP01447r001	38	0.273575097322464
DP02002r001	89	0.566483616828918
DP01584r003	86	0.557642579078674
DP01135r001	153	0.865506231784821
DP00718r001	103	0.643678247928619
DP02292r001	81	0.53339421749115
DP00135r001	167	0.871051847934723
DP00419r001	45	0.321587175130844
DP01855r021	192	0.972578108310699
DP02822r001	66	0.467710942029953
DP01097r013	58	0.401742309331894
DP00225r001	152	0.771475613117218
DP00720r002	36	0.249497562646866
DP00140r001	85	0.553238570690155
DP00090r001	62	0.43033692240715
DP02372r001	22	0.15633699297905
DP00786r002	42	0.302273839712143
DP01254r001	77	0.521307349205017
DP01526r002	23	0.156682223081589
DP01951r006	70	0.473507761955261
DP00912r001	36	0.246904075145721
DP02741r001	110	0.658306121826172
DP00718r047	25	0.169722273945808
DP01157r001	27	0.188134461641312
DP00348r001	40	0.291595906019211
DP00794r001	23	0.160671830177307
DP01102r012	35	0.245285764336586
DP00089r006	32	0.221254497766495
DP01628r002	100	0.666016101837158
DP01033r001	92	0.58439040184021
DP00986r001	28	0.194935470819473
DP00407r003	30	0.209189996123314
DP03359r001	171	0.830755949020386
DP02204r001	26	0.177790850400925
DP00953r003	28	0.197024807333946
DP00774r002	32	0.235373824834824
DP00808r004	93	0.584158182144165
DP00996r007	33	0.228091090917587
DP00034r003	22	0.150541752576828
DP01647r001	40	0.285923480987549
DP01764r001	26	0.175850316882133
DP02806r007	21	0.140411585569382
DP00801r001	20	0.131762996315956
DP02772r010	26	0.184879034757614
DP00761r001	28	0.196050748229027
DP01451r002	22	0.152064383029938
DP01004r001	32	0.228948533535004
DP00390r001	28	0.194963604211807
DP03359r002	41	0.284769594669342
DP00256r001	110	0.677157640457153
DP02518r004	27	0.183964639902115
DP02163r001	39	0.285153865814209
DP00144r001	27	0.185121148824692
DP02055r001	44	0.325130015611649
DP00803r001	58	0.409197688102722
DP00897r008	22	0.145083993673325
DP00874r003	27	0.188402250409126
DP00871r001	121	0.696877002716064
DP00230r001	75	0.503265738487244
DP02410r001	24	0.178486034274101
DP01934r001	30	0.208845555782318
DP00566r001	35	0.247551098465919
DP02520r001	72	0.491719663143158
DP00049r006	120	0.724295020103455
DP02656r001	36	0.258002489805222
DP03034r001	35	0.243382379412651
DP00633r001	166	0.854905247688293
DP00623r001	174	0.864125370979309
DP02632r001	23	0.155004814267159
DP00074r001	184	0.835893571376801
DP02157r001	23	0.161694601178169
DP01116r001	21	0.139538869261742
DP02097r006	66	0.456061571836472
DP02227r001	21	0.136671230196953
DP00207r011	35	0.255423784255981
DP00858r002	50	0.355145543813705
DP01398r001	25	0.1664829403162
DP01344r001	164	0.825679421424866
DP01429r001	73	0.496778070926666
DP01303r001	60	0.428759902715683
DP00392r001	26	0.186216652393341
DP00607r001	41	0.300363779067993
DP03022r002	40	0.282189756631851
DP02027r006	37	0.265382409095764
DP03092r001	41	0.297117829322815
DP00768r020	50	0.352189302444458
DP02171r002	33	0.234099760651588
DP00345r001	70	0.492830276489258
DP01426r012	25	0.179906830191612
DP00277r001	27	0.186633124947548
DP00238r014	129	0.772680878639221
DP01013r001	22	0.141912817955017
DP00130r005	25	0.166958406567574
DP01428r001	80	0.530324876308441
DP01356r001	29	0.203457370400429
DP02262r001	32	0.225030839443207
DP02009r001	182	0.965500116348267
DP00418r001	125	0.743438184261322
DP02359r004	51	0.367806971073151
DP00932r001	76	0.512487769126892
DP00184r001	45	0.327566027641296
DP01629r001	71	0.472642421722412
DP02173r002	22	0.157742828130722
DP00788r001	67	0.467875480651856
DP02381r001	52	0.371775150299072
DP00549r002	42	0.301148444414139
DP00878r005	27	0.188580811023712
DP02772r002	21	0.142752170562744
DP00750r002	59	0.417931258678436
DP02630r001	29	0.174083307385445
DP02819r002	20	0.130102872848511
DP01161r001	26	0.186602801084518
DP01524r001	41	0.291376322507858
DP00623r005	43	0.306083261966705
DP01141r003	52	0.36863374710083
DP01629r007	45	0.331297963857651
DP02545r001	62	0.43673574924469
DP02521r009	86	0.556453347206116
DP01449r003	27	0.187234058976173
DP00196r001	141	0.80548620223999
DP01700r001	20	0.129787564277649
DP02109r001	60	0.40743213891983
DP00100r001	35	0.249753564596176
DP01339r001	73	0.486133068799973
DP00811r004	40	0.297440141439438
DP01023r001	20	0.129186481237412
DP00054r001	33	0.234157636761665
DP00850r001	116	0.688095092773438
DP01175r001	101	0.644675254821777
DP00546r001	129	0.743972778320313
DP01306r001	112	0.646516621112824
DP01540r001	108	0.655631959438324
DP01654r002	35	0.255050182342529
DP02317r001	62	0.432171881198883
DP00486r002	90	0.592317700386047
DP02234r001	28	0.193836882710457
DP01104r001	131	0.741095900535584
DP01139r013	32	0.233854100108147
DP01495r001	143	0.835173726081848
DP00851r001	80	0.516408026218414
DP00436r001	45	0.349610835313797
DP00903r002	21	0.128841698169708
DP02593r004	24	0.16467396914959
DP00901r001	22	0.148236393928528
DP01604r001	22	0.146759495139122
DP02173r001	31	0.221601411700249
DP00989r001	20	0.132098376750946
DP00252r017	21	0.139871507883072
DP00393r002	36	0.262126803398132
DP01527r001	56	0.40739032626152
DP00961r004	22	0.150805547833443
DP01794r001	34	0.240544974803925
DP03121r002	31	0.216383367776871
DP02598r001	25	0.173271700739861
DP02061r001	27	0.188415244221687
DP00174r001	149	0.833014070987701
DP02577r001	42	0.297573834657669
DP01440r003	31	0.222771018743515
DP01106r013	161	0.833272874355316
DP00136r013	98	0.654616355895996
DP00156r003	31	0.216150239109993
DP01969r001	200	1.07801163196564
DP01531r001	101	0.62418806552887
DP02739r001	20	0.131676152348518
DP00003r002	41	0.295442432165146
DP01243r001	20	0.134948045015335
DP01512r001	53	0.377576112747192
DP00882r001	40	0.279335707426071
DP01068r001	119	0.7029168009758
DP02740r001	23	0.177474930882454
DP01144r001	100	0.639562129974365
DP00202r001	26	0.180340826511383
DP02419r002	41	0.291313052177429
DP02477r003	51	0.359426617622375
DP02392r001	35	0.257183164358139
DP00552r001	96	0.610975325107574
DP02614r004	31	0.21549865603447
DP00775r004	81	0.542777121067047
DP00192r001	21	0.138619795441628
DP02850r001	187	1.02665913105011
DP01420r001	26	0.175180599093437
DP01064r003	31	0.216167867183685
DP00519r011	74	0.502453148365021
DP01574r001	33	0.230769336223602
DP00262r001	169	0.897612690925598
DP00624r001	53	0.384492874145508
DP03262r001	22	0.146856427192688
DP02203r001	21	0.138562113046646
DP02706r001	23	0.158200353384018
DP02120r001	31	0.216404929757118
DP02471r001	59	0.423420399427414
DP02011r001	38	0.262301474809647
DP01973r003	51	0.364021569490433
DP00839r001	21	0.141025334596634
DP00626r001	139	0.741642653942108
DP01628r001	122	0.724556505680084
DP00057r001	62	0.425170838832855
DP02132r001	38	0.272677302360535
DP00937r001	82	0.541779220104218
DP01785r001	125	0.739172995090485
DP01505r001	24	0.173049658536911
DP01769r001	105	0.644055366516113
DP00008r023	65	0.46287739276886
DP00257r009	37	0.265620291233063
DP00815r005	26	0.180161565542221
DP00720r001	82	0.544042527675629
DP01550r001	70	0.467236757278442
DP02616r002	42	0.311552286148071
DP02949r001	30	0.21384072303772
DP02476r005	82	0.562564313411713
DP00559r003	25	0.18153327703476
DP01453r001	60	0.423138678073883
DP00554r001	20	0.134458616375923
DP00557r001	33	0.236830621957779
DP00840r004	35	0.255220264196396
DP02295r002	29	0.206577733159065
DP00796r003	22	0.147502258419991
DP00943r004	154	0.796873271465302
DP02337r003	164	0.903630554676056
DP01342r001	43	0.322778135538101
DP02714r001	26	0.184972703456879
DP00666r001	114	0.690577387809753
DP01011r001	65	0.460795521736145
DP00122r003	170	0.956866025924683
DP02599r001	21	0.143269196152687
DP00828r001	21	0.15538963675499
DP00605r001	27	0.189041718840599
DP01461r001	114	0.686236917972565
DP00219r001	126	0.728431642055512
DP02128r001	79	0.531600415706635
DP01168r001	22	0.147281855344772
DP01285r001	122	0.697894036769867
DP00238r015	79	0.528665840625763
DP00656r001	64	0.44109970331192
DP02589r001	25	0.168485745787621
DP01599r001	20	0.13427309691906
DP02420r004	21	0.134086325764656
DP01539r001	50	0.360469728708267
DP00271r002	22	0.148386552929878
DP02799r001	32	0.229433178901672
DP00014r004	62	0.426630556583405
DP01110r001	175	0.825599789619446
DP01431r002	94	0.593983173370361
DP00847r001	39	0.285945445299149
DP02373r003	39	0.283366709947586
DP00918r001	29	0.204008892178535
DP00908r001	46	0.325266987085342
DP03006r003	24	0.16391222178936
DP02355r002	41	0.287081569433212
DP00811r001	28	0.195345416665077
DP01825r003	25	0.175862833857536
DP00332r011	60	0.417215436697006
DP01259r001	22	0.142968818545342
DP01180r002	22	0.153802484273911
DP00798r002	83	0.547041237354279
DP00747r001	68	0.470770657062531
DP01394r003	60	0.425287157297134
DP02068r002	20	0.136596783995628
DP00708r001	174	0.936345219612122
DP02593r001	20	0.129227578639984
DP02696r001	24	0.16507662832737
DP00108r001	24	0.164790838956833
DP00900r001	36	0.261487901210785
DP01279r001	21	0.141157105565071
DP01060r001	118	0.720436751842499
DP01050r001	28	0.197756856679916
DP02210r001	129	0.682413756847382
DP02225r003	20	0.128814503550529
DP02854r001	37	0.27429074048996
DP02247r001	22	0.148070976138115
DP01795r001	62	0.429518610239029
DP01112r001	30	0.211553692817688
DP02127r003	57	0.406967669725418
DP01597r001	80	0.523740708827972
DP02463r005	33	0.252525955438614
DP01458r001	26	0.186043366789818
DP01500r001	64	0.449242383241653
DP01200r001	38	0.28033035993576
DP01807r002	21	0.139595329761505
DP00728r015	22	0.145540788769722
DP02251r001	32	0.230242624878883
DP02207r001	43	0.318376272916794
DP01271r001	20	0.125807285308838
DP00365r001	129	0.710604667663574
DP01443r005	61	0.425462782382965
DP01478r006	42	0.309232652187347
DP00792r001	42	0.300305008888245
DP00116r001	49	0.350239157676697
DP02704r002	26	0.178011372685432
DP02808r002	40	0.281756281852722
DP00103r001	32	0.233432501554489
DP01094r005	33	0.23814070224762
DP00775r001	21	0.144950747489929
DP00998r001	29	0.202897235751152
DP02033r001	43	0.313695222139359
DP02384r001	26	0.180269435048103
DP01944r001	103	0.636694848537445
DP01947r001	127	0.714753687381744
DP00980r001	83	0.538925170898438
DP01481r001	94	0.633526146411896
DP01252r001	22	0.155725836753845
DP02471r002	179	0.888595521450043
DP02823r001	28	0.19443853199482
DP01825r001	48	0.340083450078964
DP02768r002	31	0.222454786300659
DP01939r001	96	0.60714727640152
DP00549r001	35	0.247891008853912
DP02269r004	43	0.306473731994629
DP01940r002	21	0.138600766658783
DP01308r001	35	0.2531898021698
DP00709r021	25	0.175151661038399
DP00807r001	52	0.371519923210144
DP02328r001	26	0.181372821331024
DP00011r006	46	0.337229907512665
DP02736r002	123	0.747248649597168
DP01043r001	30	0.209991872310638
DP02633r001	28	0.192582488059998
DP02191r001	40	0.279424101114273
DP02815r001	23	0.159512117505074
DP01141r001	29	0.201920464634895
DP01465r001	22	0.142828956246376
DP01280r001	40	0.29205596446991
DP01457r001	53	0.37835818529129
DP01325r001	27	0.20570220053196
DP00559r002	31	0.222502410411835
DP01171r001	68	0.470423102378845
DP02855r001	37	0.271119266748428
DP00702r001	71	0.475767880678177
DP00717r005	23	0.160667583346367
DP01054r001	67	0.459304451942444
DP02746r003	82	0.533638596534729
DP00954r003	22	0.147228941321373
DP01867r002	29	0.203662872314453
DP00709r006	63	0.450554579496384
DP01616r001	113	0.677580952644348
DP01589r007	21	0.138729810714722
DP01971r001	181	0.857517600059509
DP02414r001	20	0.133171796798706
DP00231r001	200	0.967138648033142
DP01319r001	24	0.161510229110718
DP03317r001	25	0.172658607363701
DP00023r005	43	0.305114507675171
DP02170r003	32	0.231190502643585
DP01012r001	37	0.262938886880875
DP01305r001	29	0.211216896772385
DP00314r003	27	0.191203191876411
DP00353r005	22	0.148625880479813
DP03310r001	45	0.320688039064407
DP01670r001	31	0.217984870076179
DP02155r002	124	0.725364983081818
DP02264r001	23	0.152727782726288
DP02049r002	56	0.392836034297943
DP02460r002	50	0.355962723493576
DP02590r004	88	0.575595676898956
DP00462r004	64	0.444899916648865
DP00457r002	25	0.173608347773552
DP01429r002	25	0.170638665556908
DP01173r001	119	0.691822290420532
DP01361r001	42	0.300390183925629
DP00372r001	106	0.643738269805908
DP00200r003	33	0.235649436712265
DP00030r001	186	1.05459690093994
DP01281r004	21	0.138461112976074
DP02162r001	141	0.7550989985466
DP01401r001	42	0.30211353302002
DP02452r001	58	0.42999204993248
DP01177r001	31	0.227244988083839
DP00778r001	26	0.177581712603569
DP01074r001	86	0.585505783557892
DP01105r001	67	0.4725381731987
DP02042r001	54	0.381481200456619
DP02796r001	23	0.155207052826881
DP00903r003	27	0.187819167971611
DP03353r002	23	0.152361109852791
DP00162r001	26	0.1800377368927
DP01884r001	30	0.208380520343781
DP00968r001	98	0.614355444908142
DP00152r007	25	0.1797915995121
DP00083r009	34	0.236127972602844
DP02050r002	101	0.650042176246643
DP02633r002	30	0.210270941257477
DP01581r001	40	0.279387980699539
DP01474r001	130	0.731145977973938
DP00931r002	34	0.244090721011162
DP01475r010	27	0.189338654279709
DP03311r001	47	0.331206172704697
DP02511r001	41	0.28952968120575
DP02509r001	72	0.486558884382248
DP02883r001	22	0.153562426567078
DP02596r001	44	0.313402593135834
DP00769r001	57	0.400227427482605
DP01768r001	21	0.139685958623886
DP02142r001	30	0.219966262578964
DP01240r001	25	0.174540132284164
DP02869r002	63	0.431773185729981
DP00822r001	31	0.228836163878441
DP00134r001	142	0.766503632068634
DP01134r001	131	0.711588203907013
DP01118r001	84	0.548616051673889
DP00796r005	20	0.129550069570541
DP00549r005	39	0.283394008874893
DP02931r001	21	0.149521246552467
DP00314r001	24	0.164264395833015
DP00719r001	50	0.369586855173111
DP01703r001	21	0.153774052858353
DP00063r001	50	0.353370696306229
DP01863r002	47	0.337065637111664
DP00222r017	159	0.828253328800201
DP01874r001	61	0.429186224937439
DP01117r001	23	0.154695361852646
DP02086r001	142	0.780741214752197
DP02698r001	21	0.14098447561264
DP03294r002	24	0.160420894622803
DP00407r001	35	0.249818652868271
DP01874r002	20	0.125874221324921
DP02138r007	31	0.186909154057503
DP00387r001	116	0.687026739120483
DP00806r001	73	0.487724363803864
DP00853r001	72	0.49034994840622
DP02608r001	35	0.267031878232956
DP02803r002	51	0.365592509508133
DP02764r001	75	0.496279686689377
DP00239r001	27	0.182874441146851
DP00448r001	61	0.426260143518448
DP00262r006	51	0.357756584882736
DP00995r001	23	0.157106846570969
DP00145r001	27	0.186175391077995
DP00645r001	185	0.862899601459503
DP02926r001	26	0.187161475419998
DP02159r001	166	1.0428946018219
DP00468r001	66	0.450376987457275
DP00719r003	61	0.423914194107056
DP01022r001	47	0.350358247756958
DP01772r001	42	0.300069600343704
DP00075r001	174	0.975839138031006
DP01770r002	104	0.656307816505432
DP00575r001	20	0.132382616400719
DP01455r001	51	0.363239347934723
DP00073r001	25	0.18075804412365
DP00156r001	82	0.529646217823029
DP02271r002	92	0.594579935073853
DP02956r002	24	0.161996051669121
DP00088r001	111	0.642363011837006
DP02067r001	31	0.216962471604347
DP00797r001	77	0.514858663082123
DP00120r001	136	0.801905453205109
DP03006r004	22	0.147729620337486
DP00469r001	77	0.511846601963043
DP00962r002	31	0.215455368161201
DP01176r001	67	0.468125492334366
DP00894r002	29	0.205212444067001
DP03254r001	21	0.144734442234039
DP01863r005	151	0.81165075302124
DP01779r001	54	0.394910246133804
DP02123r001	149	0.848618388175964
DP02346r001	44	0.318845570087433
DP01611r001	193	0.993702530860901
DP01933r001	20	0.129905074834824
DP02170r001	21	0.141944289207459
DP02226r001	24	0.166385844349861
DP00725r001	42	0.296425193548203
DP00136r008	89	0.571104228496552
DP00892r001	37	0.26745530962944
DP01878r001	23	0.153495073318481
DP01195r001	53	0.3804871737957
DP01292r001	77	0.528428733348846
DP01180r001	42	0.303907603025436
DP02356r001	23	0.153963774442673
DP00314r004	24	0.16628409922123
DP03299r005	21	0.140199482440949
DP02729r001	27	0.187771260738373
DP01941r001	45	0.329068690538406
DP01475r011	53	0.374971359968185
DP02946r001	37	0.265349954366684
DP01426r005	25	0.173884406685829
DP00518r027	33	0.24054092168808
DP02726r006	57	0.404232531785965
DP02790r003	30	0.202725246548653
DP01607r001	84	0.546709299087524
DP01559r001	104	0.636440515518189
DP02590r001	38	0.272727221250534
DP02908r001	39	0.291530758142471
DP00583r001	21	0.146579504013062
DP02538r001	99	0.636675119400024
DP02463r001	22	0.145210087299347
DP00132r002	20	0.116125479340553
DP00055r002	73	0.490364402532578
DP00537r001	119	0.689786553382874
DP01928r002	99	0.663040637969971
DP01624r001	35	0.24660050868988
DP00217r003	81	0.743674099445343
DP00378r006	63	0.434436857700348
DP02901r002	45	0.338833272457123
DP00488r001	51	0.362050622701645
DP00694r009	35	0.252933651208878
DP00081r001	67	0.460239171981812
DP01316r001	135	0.73470664024353
DP01157r004	33	0.237659305334091
DP00718r033	20	0.136071264743805
DP01052r001	61	0.431702882051468
DP00231r007	25	0.171276569366455
DP03354r001	62	0.426160454750061
DP02267r001	24	0.162994146347046
DP01490r001	133	0.82079803943634
DP02143r001	29	0.211816921830177
DP02373r001	198	0.930450320243835
DP00055r004	38	0.289745986461639
DP00323r002	20	0.134501919150352
DP02253r001	56	0.402885615825653
DP01542r004	25	0.185730144381523
DP02000r001	117	0.703201353549957
DP02145r002	26	0.179988101124764
DP01330r001	112	0.674872875213623
DP02588r001	22	0.146849036216736
DP00278r001	62	0.426614195108414
DP01669r001	25	0.173817381262779
DP02523r002	45	0.321440577507019
DP00771r001	71	0.48007807135582
DP00420r004	79	0.53104031085968
DP00999r001	142	0.771360456943512
DP01361r002	96	0.610748767852783
DP02624r003	20	0.133528083562851
DP00724r001	103	0.63761180639267
DP00168r001	48	0.344453990459442
DP02730r002	78	0.52571427822113
DP01446r001	28	0.200264692306519
DP00718r027	41	0.295132607221603
DP01091r001	22	0.146328061819077
DP00993r003	21	0.146976679563522
DP00699r021	100	0.642337083816528
DP01877r003	34	0.240156978368759
DP00067r001	32	0.225026905536652
DP00748r009	56	0.397021621465683
DP01775r005	103	0.634607791900635
DP00020r013	81	0.537914037704468
DP02094r001	54	0.369052112102509
DP02694r001	20	0.133487090468407
DP00154r002	23	0.162477374076843
DP01804r001	60	0.415564060211182
DP02669r003	21	0.132335096597672
DP03312r001	40	0.289443492889404
DP02715r001	25	0.172007858753204
DP02687r002	24	0.163624882698059
DP01808r001	31	0.209170281887054
DP01250r001	26	0.171791985630989
DP00499r004	125	0.705832242965698
DP01629r003	81	0.530645191669464
DP01323r002	23	0.15628844499588
DP00238r011	166	0.875306844711304
DP01622r002	29	0.200665712356567
DP02271r003	23	0.154232829809189
DP00180r003	77	0.522745072841644
DP00854r001	79	0.513536095619202
DP00245r001	22	0.158972904086113
DP00054r002	39	0.276710152626038
DP02832r001	54	0.383989304304123
DP01239r002	41	0.299177199602127
DP00841r001	71	0.478406488895416
DP00863r001	72	0.484737068414688
DP00474r001	176	0.930409848690033
DP02224r001	177	0.867106854915619
DP00839r005	33	0.237516522407532
DP02451r001	30	0.211009860038757
DP00872r003	28	0.20257793366909
DP01937r001	73	0.490322947502136
DP00653r003	30	0.209939524531364
DP02819r001	26	0.179869875311852
DP00389r001	62	0.428294688463211
DP01248r001	125	0.702860653400421
DP00849r001	32	0.222271502017975
DP02196r001	65	0.443721622228622
DP01594r004	26	0.17855529487133
DP01844r001	33	0.229822993278503
DP02369r001	43	0.315389513969421
DP02073r001	20	0.130386024713516
DP02446r001	30	0.217526495456696
DP03005r001	56	0.39051428437233
DP02700r001	34	0.247002512216568
DP02399r001	29	0.197481706738472
DP01791r001	94	0.607972264289856
DP00774r001	124	0.708104431629181
DP00482r001	29	0.205469757318497
DP00152r008	63	0.426760256290436
DP01437r001	66	0.462644249200821
DP02195r001	30	0.224606573581696
DP01392r003	67	0.458718448877335
DP00899r001	35	0.25412130355835
DP00157r010	27	0.192585781216621
DP02785r003	30	0.210540190339088
DP00965r002	136	0.755147457122803
DP01805r006	20	0.131324604153633
DP02896r001	38	0.275341093540192
DP00719r007	71	0.477097421884537
DP00110r001	37	0.280280649662018
DP00654r002	21	0.138856142759323
DP02145r001	97	0.603774726390839
DP02991r002	25	0.178591504693031
DP02693r005	163	0.81622713804245
DP00873r001	107	0.651101350784302
DP00790r001	31	0.220622509717941
DP00693r001	172	0.79939079284668
DP01724r003	24	0.168602839112282
DP02705r001	20	0.130257204174995
DP02954r002	28	0.204094305634499
DP00238r026	98	0.625668227672577
DP01873r001	34	0.235517829656601
DP00062r013	21	0.134732976555824
DP02138r001	27	0.182196259498596
DP01118r002	23	0.151166781783104
DP01494r001	22	0.149567559361458
DP00328r010	77	0.511446297168732
DP00623r003	52	0.365768373012543
DP01588r003	22	0.155341550707817
DP01181r002	29	0.201351001858711
DP01182r001	26	0.176763921976089
DP01449r001	25	0.171401694417
DP01544r001	46	0.323061674833298
DP00953r001	99	0.59780764579773
DP02197r001	35	0.243926838040352
DP03018r001	34	0.23876827955246
DP01475r003	109	0.649779856204987
DP01861r001	94	0.607391238212585
DP03100r001	73	0.49223056435585
DP00182r004	21	0.138324156403542
DP02010r004	29	0.19976581633091
DP00997r004	49	0.370908558368683
DP01716r002	23	0.172053769230843
DP02458r002	107	0.640201389789581
DP00223r001	78	0.519369781017303
DP01799r001	78	0.524284780025482
DP00136r001	30	0.210358425974846
DP02005r001	185	0.859731256961823
DP01174r001	130	0.722400605678558
DP02010r003	108	0.660972476005554
DP00398r002	41	0.302976071834564
DP00155r005	22	0.155469283461571
DP01201r001	30	0.207020610570908
DP01562r001	32	0.217433959245682
DP00761r002	22	0.149527594447136
DP01330r003	26	0.18133445084095
DP02742r001	30	0.209379389882088
DP01330r002	65	0.464263826608658
DP00705r023	109	0.661117315292358
DP02607r001	72	0.490743011236191
DP01762r001	24	0.16210213303566
DP01979r002	26	0.180887222290039
DP01246r001	56	0.396641403436661
DP01513r001	35	0.23826989531517
