# Supplementary material for: Direct generation of protein conformational ensembles via machine learning
Source: Nat Commun. 2023 Feb 11;14:774. doi: 10.1038/s41467-023-36443-x (PMC9922302; doi:10.1038/s41467-023-36443-x)
Supplement: Supplementary file 4 — Source Data [file 41467_2023_36443_MOESM4_ESM.zip › source_data/tables/si_table_3.csv]

Method	MSE_c	MSE_d	aKLD_d	EMD-dRMSD	KLD_r
EVS	13.48 +/- 3.44	0.33 +/- 0.16	0.49 +/- 0.19	0.38 +/- 0.06	1.83 +/- 0.95
idpGAN	9.53 +/- 2.03	0.04 +/- 0.02	0.26 +/- 0.02	0.22 +/- 0.02	0.25 +/- 0.13
