# Supplementary material for: Direct generation of protein conformational ensembles via machine learning
Source: Nat Commun. 2023 Feb 11;14:774. doi: 10.1038/s41467-023-36443-x (PMC9922302; doi:10.1038/s41467-023-36443-x)
Supplement: Supplementary file 4 — Source Data [file 41467_2023_36443_MOESM4_ESM.zip › source_data/tables/table_2.csv]

Method	MSE_c	MSE_d	aKLD_d	EMD-dRMSD	KLD_r	MED
polyAla	0.78 +/- 0.06	0.32 +/- 0.02	0.09 +/- 0.004	0.47 +/- 0.01	0.31 +/- 0.02	-
idpGAN	0.14 +/- 0.01	0.02 +/- 0.002	0.02 +/- 0.0002	0.37 +/- 0.01	0.02 +/- 0.001	0.83 +/- 0.50
idpGAN all-training	0.11 +/- 0.01	0.01 +/- 0.001	0.02 +/- 0.0001	0.37 +/- 0.01	0.02 +/- 0.001	3.63 +/- 0.47
idpGAN no-stereo	0.16 +/- 0.02	0.01 +/- 0.002	0.01 +/- 0.0002	0.37 +/- 0.01	0.02 +/- 0.001	84371 +/- 15745
