# Supplementary material for: Direct generation of protein conformational ensembles via machine learning
Source: Nat Commun. 2023 Feb 11;14:774. doi: 10.1038/s41467-023-36443-x (PMC9922302; doi:10.1038/s41467-023-36443-x)
Supplement: Supplementary file 4 — Source Data [file 41467_2023_36443_MOESM4_ESM.zip › source_data/tables/table_1.csv]

Method	MSE_c	MSE_d	aKLD_d	EMD-dRMSD	KLD_r	MED
polyAla	1.10 +/- 0.34	0.55 +/- 0.10	0.14 +/- 0.02	0.73 +/- 0.05	0.53 +/- 0.09	-
idpGAN	0.18 +/- 0.08	0.02 +/- 0.004	0.01 +/- 0.001	0.56 +/- 0.04	0.02 +/- 0.002	5.58 +/- 2.48
null-MD	0.09 +/- 0.06	0.0003 +/- 0.00004	0.01 +/- 0.00005	0.54 +/- 0.03	0.01 +/- 0.0003	-0.08 +/- 0.10
idpGAN no-stereo	0.22 +/- 0.09	0.01 +/- 0.003	0.01 +/- 0.001	0.55 +/- 0.04	0.01 +/- 0.001	67410 +/- 34340
