# Supplementary material for: Direct generation of protein conformational ensembles via machine learning
Source: Nat Commun. 2023 Feb 11;14:774. doi: 10.1038/s41467-023-36443-x (PMC9922302; doi:10.1038/s41467-023-36443-x)
Supplement: Supplementary file 4 — Source Data [file 41467_2023_36443_MOESM4_ESM.zip › source_data/si_fig_25/htau23k17.csv]

n_conformations	time
32	0.011856555938720703
64	0.011152505874633789
96	0.010855436325073242
128	0.010969400405883789
160	0.011139869689941406
192	0.011168479919433594
224	0.011376619338989258
256	0.013110637664794922
288	0.022430419921875
320	0.022284269332885742
352	0.022434234619140625
384	0.022734880447387695
416	0.022817134857177734
448	0.02284383773803711
480	0.02291417121887207
512	0.023148775100708008
544	0.03394675254821777
576	0.033835411071777344
608	0.03395390510559082
640	0.03410959243774414
672	0.03427767753601074
704	0.03433346748352051
736	0.0347142219543457
768	0.03491568565368652
800	0.045450687408447266
832	0.0453648567199707
864	0.04554128646850586
896	0.04571700096130371
928	0.045876264572143555
960	0.04593849182128906
992	0.04603886604309082
1024	0.04615163803100586
1056	0.10148286819458008
1088	0.0968329906463623
1120	0.09718823432922363
1152	0.10137343406677246
1184	0.10194611549377441
1216	0.10204029083251953
1248	0.10297918319702148
1280	0.10619115829467773
1312	0.18001866340637207
1344	0.17540359497070312
1376	0.1757674217224121
1408	0.17997479438781738
1440	0.1806955337524414
1472	0.1807863712310791
1504	0.18174290657043457
1536	0.18507623672485352
1568	0.25905752182006836
1600	0.2546820640563965
1632	0.2548353672027588
1664	0.2590816020965576
1696	0.2603919506072998
1728	0.2599499225616455
1760	0.26093029975891113
1792	0.26423120498657227
1824	0.3383190631866455
1856	0.33365845680236816
1888	0.3338024616241455
1920	0.33820152282714844
1952	0.3390336036682129
1984	0.34001922607421875
2016	0.34087467193603516
2048	0.34389591217041016
2080	0.4187436103820801
2112	0.4138185977935791
2144	0.41366004943847656
2176	0.41866540908813477
2208	0.4193301200866699
2240	0.41945457458496094
2272	0.42046523094177246
2304	0.42351460456848145
2336	0.49794626235961914
2368	0.49352502822875977
2400	0.49256229400634766
2432	0.4982783794403076
2464	0.499741792678833
2496	0.49974989891052246
2528	0.5007658004760742
2560	0.504173755645752
2592	0.5787193775177002
2624	0.5741417407989502
2656	0.5746333599090576
2688	0.5790555477142334
2720	0.5795986652374268
2752	0.5801284313201904
2784	0.5806899070739746
2816	0.5839076042175293
2848	0.6592466831207275
2880	0.6545627117156982
2912	0.6546630859375
2944	0.6590640544891357
2976	0.6596660614013672
3008	0.6597938537597656
3040	0.6614358425140381
3072	0.6651062965393066
3104	0.7398226261138916
3136	0.7343220710754395
3168	0.7357068061828613
3200	0.740581750869751
3232	0.7416055202484131
3264	0.7415909767150879
3296	0.7423322200775146
3328	0.7458643913269043
3360	0.8208341598510742
3392	0.8162834644317627
3424	0.8167283535003662
3456	0.8210189342498779
3488	0.8214943408966064
3520	0.8216485977172852
3552	0.8229351043701172
3584	0.8260109424591064
3616	0.9015672206878662
3648	0.8966820240020752
3680	0.8966102600097656
3712	0.9016168117523193
3744	0.9022839069366455
3776	0.9022765159606934
3808	0.9038887023925781
3840	0.9066476821899414
3872	0.9813461303710938
3904	0.9775867462158203
3936	0.9769916534423828
3968	0.9821934700012207
4000	0.9846405982971191
4032	0.9844262599945068
4064	0.9855742454528809
4096	0.9895749092102051
4128	1.0639114379882812
4160	1.0600001811981201
4192	1.059208631515503
4224	1.0644011497497559
4256	1.0647759437561035
4288	1.0655391216278076
4320	1.0656170845031738
4352	1.0702836513519287
4384	1.1442880630493164
4416	1.1407723426818848
4448	1.140070915222168
4480	1.1458067893981934
4512	1.1459221839904785
4544	1.1462528705596924
4576	1.1467406749725342
4608	1.1507163047790527
4640	1.2258996963500977
4672	1.2219018936157227
4704	1.2215025424957275
4736	1.2268047332763672
4768	1.2264151573181152
4800	1.2272865772247314
4832	1.2274518013000488
4864	1.232316255569458
4896	1.307115077972412
4928	1.302384614944458
4960	1.3020906448364258
4992	1.3080317974090576
5024	1.307079553604126
5056	1.3078877925872803
5088	1.308412790298462
5120	1.3125882148742676
5152	1.3867950439453125
5184	1.3833701610565186
5216	1.3822579383850098
5248	1.387993574142456
5280	1.3883702754974365
5312	1.388808250427246
5344	1.388979434967041
5376	1.3931982517242432
5408	1.4678370952606201
5440	1.464280366897583
5472	1.4637162685394287
5504	1.4684972763061523
5536	1.4679884910583496
5568	1.4693043231964111
5600	1.4695653915405273
5632	1.4735698699951172
5664	1.547835111618042
5696	1.5436196327209473
5728	1.5441796779632568
5760	1.5494763851165771
5792	1.549445390701294
5824	1.5499732494354248
5856	1.5501279830932617
5888	1.5538439750671387
5920	1.6289150714874268
5952	1.6249148845672607
5984	1.6242213249206543
6016	1.629997968673706
6048	1.6296029090881348
6080	1.6298871040344238
6112	1.6305663585662842
6144	1.6348299980163574
6176	1.709259271621704
6208	1.7057185173034668
6240	1.7046842575073242
6272	1.7100825309753418
6304	1.710350751876831
6336	1.7074215412139893
6368	1.7110991477966309
6400	1.7123374938964844
6432	1.7892417907714844
6464	1.7829537391662598
6496	1.785301685333252
6528	1.7910008430480957
6560	1.7918472290039062
6592	1.7905168533325195
6624	1.7914628982543945
6656	1.7954394817352295
6688	1.8706538677215576
6720	1.865835189819336
6752	1.867002248764038
6784	1.8715758323669434
6816	1.872377634048462
6848	1.8712635040283203
6880	1.8722927570343018
6912	1.8756020069122314
6944	1.951568365097046
6976	1.9469051361083984
7008	1.9470417499542236
7040	1.9521584510803223
7072	1.9529588222503662
7104	1.9528472423553467
7136	1.9539456367492676
7168	1.956559181213379
7200	2.031553268432617
7232	2.02768874168396
7264	2.0268967151641846
7296	2.031515121459961
7328	2.0335652828216553
7360	2.032114028930664
7392	2.0337090492248535
7424	2.0369675159454346
7456	2.113065719604492
7488	2.106745958328247
7520	2.108611583709717
7552	2.112196445465088
7584	2.1135752201080322
7616	2.112360954284668
7648	2.1140029430389404
7680	2.1160619258880615
7712	2.1932694911956787
7744	2.1879491806030273
7776	2.18916392326355
7808	2.193397283554077
7840	2.195021629333496
7872	2.1923561096191406
7904	2.1942505836486816
7936	2.1973836421966553
7968	2.273411512374878
8000	2.267624616622925
8032	2.268402576446533
8064	2.273430347442627
8096	2.274961471557617
8128	2.273256301879883
8160	2.275404691696167
8192	2.276793956756592
8224	2.3543567657470703
8256	2.348003625869751
8288	2.349824905395508
8320	2.353178024291992
8352	2.355070114135742
8384	2.3540382385253906
8416	2.3566441535949707
8448	2.358832597732544
8480	2.4351882934570312
8512	2.4289896488189697
8544	2.430915117263794
8576	2.4337313175201416
8608	2.435896396636963
8640	2.4337761402130127
8672	2.4357926845550537
8704	2.4380404949188232
8736	2.5146005153656006
8768	2.509470224380493
8800	2.5096487998962402
8832	2.5138096809387207
8864	2.515223741531372
8896	2.514603614807129
8928	2.5169222354888916
8960	2.5188372135162354
8992	2.5954763889312744
9024	2.5899229049682617
9056	2.589451551437378
9088	2.595184803009033
9120	2.595787763595581
9152	2.5944809913635254
9184	2.595705986022949
9216	2.599256753921509
9248	2.674337148666382
9280	2.67044997215271
9312	2.6706485748291016
9344	2.6755306720733643
9376	2.674703598022461
9408	2.6751389503479004
9440	2.676276922225952
9472	2.6792495250701904
9504	2.754779577255249
9536	2.7503700256347656
9568	2.7468740940093994
9600	2.7561819553375244
9632	2.752826452255249
9664	2.7555642127990723
9696	2.7524733543395996
9728	2.758146047592163
9760	2.8357479572296143
9792	2.8306870460510254
9824	2.831624984741211
9856	2.8352713584899902
9888	2.83685040473938
9920	2.8355278968811035
9952	2.836491346359253
9984	2.8393068313598633
10016	2.915497303009033
10048	2.9093008041381836
10080	2.910724401473999
10112	2.913541078567505
10144	2.916837215423584
10176	2.916184663772583
10208	2.9170684814453125
10240	2.918912887573242
10272	2.995347499847412
10304	2.9907689094543457
10336	2.990244150161743
10368	2.9959752559661865
10400	2.9965319633483887
10432	2.995079278945923
10464	2.996310234069824
10496	2.9993882179260254
10528	3.075644016265869
10560	3.070815324783325
10592	3.0709667205810547
10624	3.0759570598602295
10656	3.0758273601531982
10688	3.076350212097168
10720	3.0767934322357178
10752	3.0800774097442627
10784	3.1554617881774902
10816	3.150681257247925
10848	3.151306629180908
10880	3.1567652225494385
10912	3.157292127609253
10944	3.1554431915283203
10976	3.156935214996338
11008	3.1607141494750977
11040	3.2357194423675537
11072	3.230976104736328
11104	3.2305068969726562
11136	3.235928535461426
11168	3.2360832691192627
11200	3.236372709274292
11232	3.2378478050231934
11264	3.2411341667175293
11296	3.3158938884735107
11328	3.3116767406463623
11360	3.311659336090088
11392	3.3152318000793457
11424	3.317795991897583
11456	3.3172104358673096
11488	3.318302869796753
11520	3.320523738861084
11552	3.3976681232452393
11584	3.3914270401000977
11616	3.3920934200286865
11648	3.3967902660369873
11680	3.3989570140838623
11712	3.397205352783203
11744	3.3994526863098145
11776	3.4014387130737305
11808	3.478506088256836
11840	3.4727225303649902
11872	3.474257469177246
11904	3.476626396179199
11936	3.478273391723633
11968	3.4767210483551025
12000	3.4786670207977295
12032	3.4829819202423096
12064	3.5584685802459717
12096	3.551593065261841
12128	3.554264545440674
12160	3.557070255279541
12192	3.5577216148376465
12224	3.558427572250366
12256	3.5590786933898926
12288	3.561109781265259
12320	3.636260509490967
12352	3.6322219371795654
12384	3.6322014331817627
12416	3.6376023292541504
12448	3.6377978324890137
12480	3.637053966522217
12512	3.639239549636841
12544	3.641950845718384
12576	3.717714309692383
12608	3.7125346660614014
12640	3.7126266956329346
12672	3.717583417892456
12704	3.7187795639038086
12736	3.7188796997070312
12768	3.7191786766052246
12800	3.7220468521118164
12832	3.7976932525634766
12864	3.7973506450653076
12896	3.7910242080688477
12928	3.802111864089966
12960	3.79575514793396
12992	3.802624464035034
13024	3.7989208698272705
13056	3.8008511066436768
13088	3.8767013549804688
13120	3.871818780899048
13152	3.872802972793579
13184	3.878098487854004
13216	3.879422664642334
13248	3.878530502319336
13280	3.8787307739257812
13312	3.8831450939178467
13344	3.9574499130249023
13376	3.9518377780914307
13408	3.9519107341766357
13440	3.956306219100952
13472	3.958116054534912
13504	3.9571263790130615
13536	3.958501100540161
13568	3.9618639945983887
13600	4.037052392959595
13632	4.031413316726685
13664	4.032061576843262
13696	4.0364909172058105
13728	4.037070035934448
13760	4.037870645523071
13792	4.039374351501465
13824	4.042365789413452
13856	4.118310928344727
13888	4.11249303817749
13920	4.112697601318359
13952	4.117015838623047
13984	4.1177825927734375
14016	4.116856575012207
14048	4.117833375930786
14080	4.121541261672974
14112	4.198442220687866
14144	4.192892551422119
14176	4.19291353225708
14208	4.197210788726807
14240	4.198065519332886
14272	4.19835901260376
14304	4.199628829956055
14336	4.201409339904785
14368	4.277461767196655
14400	4.2737720012664795
14432	4.274435997009277
14464	4.279071807861328
14496	4.279716968536377
14528	4.2785162925720215
14560	4.278709650039673
14592	4.282378911972046
14624	4.359081745147705
14656	4.355226039886475
14688	4.35616660118103
14720	4.361834764480591
14752	4.363350868225098
14784	4.363309860229492
14816	4.361108303070068
14848	4.364676475524902
14880	4.439823865890503
14912	4.434009313583374
14944	4.436734437942505
14976	4.441209554672241
