# Supplementary material for: Direct generation of protein conformational ensembles via machine learning
Source: Nat Commun. 2023 Feb 11;14:774. doi: 10.1038/s41467-023-36443-x (PMC9922302; doi:10.1038/s41467-023-36443-x)
Supplement: Supplementary file 4 — Source Data [file 41467_2023_36443_MOESM4_ESM.zip › source_data/si_fig_25/protac.csv]

n_conformations	time
32	0.012659072875976562
64	0.010764598846435547
96	0.011078834533691406
128	0.010974645614624023
160	0.010553598403930664
192	0.010561943054199219
224	0.01055598258972168
256	0.010988473892211914
288	0.011058807373046875
320	0.011109113693237305
352	0.011171817779541016
384	0.011210203170776367
416	0.011337041854858398
448	0.011275529861450195
480	0.011341571807861328
512	0.011383771896362305
544	0.011369943618774414
576	0.011365175247192383
608	0.011471271514892578
640	0.011672019958496094
672	0.01157236099243164
704	0.011675596237182617
736	0.01167440414428711
768	0.011769771575927734
800	0.01207590103149414
832	0.011749505996704102
864	0.011701822280883789
896	0.011801958084106445
928	0.06296229362487793
960	0.013700008392333984
992	0.014288663864135742
1024	0.01312565803527832
1056	0.012064695358276367
1088	0.012120962142944336
1120	0.012117862701416016
1152	0.012178897857666016
1184	0.01226496696472168
1216	0.01223897933959961
1248	0.012285947799682617
1280	0.07173848152160645
1312	0.015306949615478516
1344	0.014667987823486328
1376	0.012390851974487305
1408	0.012439966201782227
1440	0.012526750564575195
1472	0.012580633163452148
1504	0.01267695426940918
1536	0.05400371551513672
1568	0.01598334312438965
1600	0.014794111251831055
1632	0.012739419937133789
1664	0.01279449462890625
1696	0.012824535369873047
1728	0.012967109680175781
1760	0.08064651489257812
1792	0.015996456146240234
1824	0.012938499450683594
1856	0.013234615325927734
1888	0.013051033020019531
1920	0.013957023620605469
1952	0.12688970565795898
1984	0.01582932472229004
2016	0.013205528259277344
2048	0.013181447982788086
2080	0.02242732048034668
2112	0.021986722946166992
2144	0.022414684295654297
2176	0.02233409881591797
2208	0.022052764892578125
2240	0.022037029266357422
2272	0.022156476974487305
2304	0.02209949493408203
2336	0.022233009338378906
2368	0.022184371948242188
2400	0.02227163314819336
2432	0.02217388153076172
2464	0.022307634353637695
2496	0.02218914031982422
2528	0.022325515747070312
2560	0.022188663482666016
2592	0.022349834442138672
2624	0.022177696228027344
2656	0.022317886352539062
2688	0.022248268127441406
2720	0.022279977798461914
2752	0.022346019744873047
2784	0.022454023361206055
2816	0.022386789321899414
2848	0.022449731826782227
2880	0.022253036499023438
2912	0.02239251136779785
2944	0.022342443466186523
2976	0.022448062896728516
3008	0.02233147621154785
3040	0.022416353225708008
3072	0.022312641143798828
3104	0.022571086883544922
3136	0.022506237030029297
3168	0.022660255432128906
3200	0.02253556251525879
3232	0.022644758224487305
3264	0.022590160369873047
3296	0.02271556854248047
3328	0.022609949111938477
3360	0.022641420364379883
3392	0.022614240646362305
3424	0.022584915161132812
3456	0.022693395614624023
3488	0.022742033004760742
3520	0.022889375686645508
3552	0.022983074188232422
3584	0.022986173629760742
3616	0.02300858497619629
3648	0.02305889129638672
3680	0.022899866104125977
3712	0.022994041442871094
3744	0.023028135299682617
3776	0.02306985855102539
3808	0.02310967445373535
3840	0.023147106170654297
3872	0.023238182067871094
3904	0.023249387741088867
3936	0.02303791046142578
3968	0.022924184799194336
4000	0.024978160858154297
4032	0.02302241325378418
4064	0.022958755493164062
4096	0.02297496795654297
4128	0.033392906188964844
4160	0.03349614143371582
4192	0.03394651412963867
4224	0.033916473388671875
4256	0.03353476524353027
4288	0.03361701965332031
4320	0.0335996150970459
4352	0.033702850341796875
4384	0.033713579177856445
4416	0.033782005310058594
4448	0.03377485275268555
4480	0.03383994102478027
4512	0.03377199172973633
4544	0.03376913070678711
4576	0.03380703926086426
4608	0.03382134437561035
4640	0.0338597297668457
4672	0.03388357162475586
4704	0.03384208679199219
4736	0.03390312194824219
4768	0.03385734558105469
4800	0.034039974212646484
4832	0.03404951095581055
4864	0.0339658260345459
4896	0.03399038314819336
4928	0.03386545181274414
4960	0.03395962715148926
4992	0.03393435478210449
5024	0.03397321701049805
5056	0.03394341468811035
5088	0.034047603607177734
5120	0.03402829170227051
5152	0.03409433364868164
5184	0.03410959243774414
5216	0.0341794490814209
5248	0.034157752990722656
5280	0.03416299819946289
5312	0.034113407135009766
5344	0.03420615196228027
5376	0.03416895866394043
5408	0.03421187400817871
5440	0.034210920333862305
5472	0.0342555046081543
5504	0.03440046310424805
5536	0.0343019962310791
5568	0.034288644790649414
5600	0.03439807891845703
5632	0.03435683250427246
5664	0.03438830375671387
5696	0.03435564041137695
5728	0.0344243049621582
5760	0.03443551063537598
5792	0.03447413444519043
5824	0.03441929817199707
5856	0.03444981575012207
5888	0.034426212310791016
5920	0.03454875946044922
5952	0.03465628623962402
5984	0.03450179100036621
6016	0.03443455696105957
6048	0.0344386100769043
6080	0.03433704376220703
6112	0.034479618072509766
6144	0.03447365760803223
6176	0.04493975639343262
6208	0.044998884201049805
6240	0.045403480529785156
6272	0.045436859130859375
6304	0.04508042335510254
6336	0.04514956474304199
6368	0.04511404037475586
6400	0.04513263702392578
6432	0.04523158073425293
6464	0.04520726203918457
6496	0.045433759689331055
6528	0.04544997215270996
6560	0.04526329040527344
6592	0.045207977294921875
6624	0.04535222053527832
6656	0.045314788818359375
6688	0.04535269737243652
6720	0.0452427864074707
6752	0.04522085189819336
6784	0.045317649841308594
6816	0.045412302017211914
6848	0.04552602767944336
6880	0.045520782470703125
6912	0.045330047607421875
6944	0.04542374610900879
6976	0.04518437385559082
7008	0.04539155960083008
7040	0.04530620574951172
7072	0.04550480842590332
7104	0.04534173011779785
7136	0.0454864501953125
7168	0.04529285430908203
7200	0.04569554328918457
7232	0.04556107521057129
7264	0.045636653900146484
7296	0.04545474052429199
7328	0.04563474655151367
7360	0.04551577568054199
7392	0.04565834999084473
7424	0.045641183853149414
7456	0.04575681686401367
7488	0.045519351959228516
7520	0.04565167427062988
7552	0.04558515548706055
7584	0.04572343826293945
7616	0.04557013511657715
7648	0.04580259323120117
7680	0.04564785957336426
7712	0.04593014717102051
7744	0.04575181007385254
7776	0.04584836959838867
7808	0.045746803283691406
7840	0.045909881591796875
7872	0.04571413993835449
7904	0.04594826698303223
7936	0.045728445053100586
7968	0.04593968391418457
8000	0.04575681686401367
8032	0.045925140380859375
8064	0.045766353607177734
8096	0.04602670669555664
8128	0.04564237594604492
8160	0.04592108726501465
8192	0.04567909240722656
8224	0.1382913589477539
8256	0.13814902305603027
8288	0.14852428436279297
8320	0.148529052734375
8352	0.13837647438049316
8384	0.1385211944580078
8416	0.1380453109741211
8448	0.13823866844177246
8480	0.1382277011871338
8512	0.13848304748535156
8544	0.1426997184753418
8576	0.14239740371704102
8608	0.14246654510498047
8640	0.14264249801635742
8672	0.14245915412902832
8704	0.1428084373474121
8736	0.14242315292358398
8768	0.1427900791168213
8800	0.1426253318786621
8832	0.14281630516052246
8864	0.14246463775634766
8896	0.14885854721069336
8928	0.14852333068847656
8960	0.1488184928894043
8992	0.14866948127746582
9024	0.14952945709228516
9056	0.14889192581176758
9088	0.14915013313293457
9120	0.14924979209899902
9152	0.14896202087402344
9184	0.1487734317779541
9216	0.14923405647277832
9248	0.15125107765197754
9280	0.1515645980834961
9312	0.1516408920288086
9344	0.1511828899383545
9376	0.15186858177185059
9408	0.15143322944641113
9440	0.1520681381225586
9472	0.15107297897338867
9504	0.15146851539611816
9536	0.15147638320922852
9568	0.15165138244628906
9600	0.1542186737060547
9632	0.15443897247314453
9664	0.15414929389953613
9696	0.1538534164428711
9728	0.15404868125915527
9760	0.1539020538330078
9792	0.15373730659484863
9824	0.1539158821105957
9856	0.15442442893981934
9888	0.1542513370513916
9920	0.1545255184173584
9952	0.15839338302612305
9984	0.1583869457244873
10016	0.15845632553100586
10048	0.15813446044921875
10080	0.1582813262939453
10112	0.1583414077758789
10144	0.15851759910583496
10176	0.1582651138305664
10208	0.1583559513092041
10240	0.1586475372314453
10272	0.2603898048400879
10304	0.2603733539581299
10336	0.26991724967956543
10368	0.2702789306640625
10400	0.2603726387023926
10432	0.2600228786468506
10464	0.2604494094848633
10496	0.2604043483734131
10528	0.26022768020629883
10560	0.2603752613067627
10592	0.26451778411865234
10624	0.26461052894592285
10656	0.2647552490234375
10688	0.26448988914489746
10720	0.26489758491516113
10752	0.26482343673706055
10784	0.26467418670654297
10816	0.2650790214538574
10848	0.264892578125
10880	0.26483583450317383
10912	0.26470041275024414
10944	0.27086973190307617
10976	0.270585298538208
11008	0.27118945121765137
11040	0.27034640312194824
11072	0.2712080478668213
11104	0.2705118656158447
11136	0.2707822322845459
11168	0.27086925506591797
11200	0.27094602584838867
11232	0.2710232734680176
11264	0.2708611488342285
11296	0.2728903293609619
11328	0.273313045501709
11360	0.2733347415924072
11392	0.2732198238372803
11424	0.27324986457824707
11456	0.2733144760131836
11488	0.27339649200439453
11520	0.27318310737609863
11552	0.273928165435791
11584	0.27345752716064453
11616	0.27345728874206543
11648	0.27632761001586914
11680	0.27640461921691895
11712	0.276111364364624
11744	0.276336669921875
11776	0.27636003494262695
11808	0.27654051780700684
11840	0.2763350009918213
11872	0.27611732482910156
11904	0.2760748863220215
11936	0.27601099014282227
11968	0.2761983871459961
12000	0.27997493743896484
12032	0.28046369552612305
12064	0.2807021141052246
12096	0.28014469146728516
12128	0.28026461601257324
12160	0.28049373626708984
12192	0.28072690963745117
12224	0.28044748306274414
12256	0.28049683570861816
12288	0.2808394432067871
12320	0.3827700614929199
12352	0.38265490531921387
12384	0.393155574798584
12416	0.3927803039550781
12448	0.3826637268066406
12480	0.38277554512023926
12512	0.3838961124420166
12544	0.382967472076416
12576	0.38286256790161133
12608	0.3833599090576172
12640	0.38756847381591797
12672	0.38681674003601074
12704	0.38689279556274414
12736	0.3875999450683594
12768	0.3876314163208008
12800	0.38701438903808594
12832	0.3872041702270508
12864	0.38749217987060547
12896	0.38747477531433105
12928	0.3876781463623047
12960	0.38752055168151855
12992	0.393352746963501
13024	0.393352746963501
13056	0.3931853771209717
13088	0.3936915397644043
13120	0.3934307098388672
13152	0.39336419105529785
13184	0.3943352699279785
13216	0.39382219314575195
13248	0.39314723014831543
13280	0.3936765193939209
13312	0.39368653297424316
13344	0.39554834365844727
13376	0.39599013328552246
13408	0.39572978019714355
13440	0.3957374095916748
13472	0.396059513092041
13504	0.3964273929595947
13536	0.39606189727783203
13568	0.39569592475891113
13600	0.39621901512145996
13632	0.3964667320251465
13664	0.395674467086792
13696	0.3983471393585205
13728	0.39846014976501465
13760	0.3981468677520752
13792	0.3984689712524414
13824	0.39795780181884766
13856	0.3986833095550537
13888	0.39877939224243164
13920	0.39872050285339355
13952	0.39870190620422363
13984	0.3988616466522217
14016	0.39815306663513184
14048	0.4034113883972168
14080	0.4028911590576172
14112	0.40251851081848145
14144	0.40267205238342285
14176	0.4025447368621826
14208	0.40262460708618164
14240	0.40340375900268555
14272	0.40329408645629883
14304	0.4026033878326416
14336	0.40254878997802734
14368	0.5052821636199951
14400	0.5047223567962646
14432	0.5158274173736572
14464	0.5157697200775146
14496	0.5060858726501465
14528	0.5053625106811523
14560	0.5055766105651855
14592	0.5051624774932861
14624	0.5067858695983887
14656	0.5058770179748535
14688	0.5098216533660889
14720	0.5096931457519531
14752	0.5104362964630127
14784	0.5098893642425537
14816	0.5104701519012451
14848	0.5096774101257324
14880	0.5103204250335693
14912	0.5101780891418457
14944	0.5103111267089844
14976	0.5095512866973877
