# Supplementary material for: Direct generation of protein conformational ensembles via machine learning
Source: Nat Commun. 2023 Feb 11;14:774. doi: 10.1038/s41467-023-36443-x (PMC9922302; doi:10.1038/s41467-023-36443-x)
Supplement: Supplementary file 4 — Source Data [file 41467_2023_36443_MOESM4_ESM.zip › source_data/si_fig_25/his5.csv]

n_conformations	time
32	0.014360666275024414
64	0.01314091682434082
96	0.013186216354370117
128	0.0131683349609375
160	0.013120651245117188
192	0.013490438461303711
224	0.013464689254760742
256	0.013458967208862305
288	0.01377558708190918
320	0.013790369033813477
352	0.013809919357299805
384	0.01343226432800293
416	0.013410568237304688
448	0.013779163360595703
480	0.013700246810913086
512	0.013481616973876953
544	0.01355600357055664
576	0.01363229751586914
608	0.01358175277709961
640	0.013509273529052734
672	0.013496160507202148
704	0.01356053352355957
736	0.013605594635009766
768	0.013598203659057617
800	0.013581275939941406
832	0.013575315475463867
864	0.013595342636108398
896	0.013858795166015625
928	0.013848304748535156
960	0.01366734504699707
992	0.013706445693969727
1024	0.013651847839355469
1056	0.013655424118041992
1088	0.013645648956298828
1120	0.013639450073242188
1152	0.01367640495300293
1184	0.013668060302734375
1216	0.013677597045898438
1248	0.013742208480834961
1280	0.013678550720214844
1312	0.01370549201965332
1344	0.013727188110351562
1376	0.01376032829284668
1408	0.013652563095092773
1440	0.01373291015625
1472	0.013787984848022461
1504	0.014044761657714844
1536	0.013748645782470703
1568	0.013790607452392578
1600	0.013803958892822266
1632	0.013788223266601562
1664	0.013748407363891602
1696	0.013742685317993164
1728	0.014078378677368164
1760	0.013851404190063477
1792	0.013851404190063477
1824	0.01396632194519043
1856	0.013786554336547852
1888	0.013820171356201172
1920	0.013739347457885742
1952	0.013889789581298828
1984	0.013901233673095703
2016	0.013859272003173828
2048	0.013871908187866211
2080	0.013852596282958984
2112	0.10218262672424316
2144	0.015489816665649414
2176	0.014828205108642578
2208	0.01490330696105957
2240	0.013852357864379883
2272	0.014153718948364258
2304	0.013895511627197266
2336	0.013895034790039062
2368	0.013916730880737305
2400	0.013954639434814453
2432	0.013938188552856445
2464	0.013962268829345703
2496	0.014169931411743164
2528	0.013978958129882812
2560	0.013971805572509766
2592	0.017578601837158203
2624	0.013965606689453125
2656	0.013960599899291992
2688	0.014017105102539062
2720	0.013968229293823242
2752	0.013984203338623047
2784	0.014008522033691406
2816	0.013988733291625977
2848	0.013988733291625977
2880	0.014195442199707031
2912	0.013997077941894531
2944	0.07366323471069336
2976	0.01583266258239746
3008	0.016238927841186523
3040	0.014936208724975586
3072	0.013989925384521484
3104	0.014048099517822266
3136	0.014913558959960938
3168	0.01408076286315918
3200	0.014090538024902344
3232	0.014055490493774414
3264	0.014069080352783203
3296	0.014066457748413086
3328	0.014098644256591797
3360	0.01408076286315918
3392	0.014101505279541016
3424	0.01412820816040039
3456	0.014189720153808594
3488	0.014183282852172852
3520	0.014189481735229492
3552	0.014200687408447266
3584	0.07083487510681152
3616	0.016503572463989258
3648	0.017495393753051758
3680	0.015242576599121094
3712	0.014278650283813477
3744	0.014260530471801758
3776	0.014533281326293945
3808	0.014302253723144531
3840	0.014305591583251953
3872	0.01464390754699707
3904	0.014339923858642578
3936	0.014336347579956055
3968	0.014569282531738281
4000	0.014295578002929688
4032	0.014339685440063477
4064	0.014379262924194336
4096	0.014319896697998047
4128	0.026907682418823242
4160	0.02671527862548828
4192	0.026725053787231445
4224	0.026758432388305664
4256	0.026801347732543945
4288	0.027121782302856445
4320	0.02712559700012207
4352	0.027126073837280273
4384	0.027144908905029297
4416	0.027184009552001953
4448	0.027158498764038086
4480	0.026705026626586914
4512	0.026702165603637695
4544	0.026705503463745117
4576	0.02677464485168457
4608	0.026740312576293945
4640	0.026802539825439453
4672	0.02688765525817871
4704	0.02683234214782715
4736	0.02683258056640625
4768	0.02689957618713379
4800	0.026845216751098633
4832	0.026873350143432617
4864	0.026905536651611328
4896	0.0269162654876709
4928	0.02689194679260254
4960	0.026973485946655273
4992	0.026879549026489258
5024	0.02687549591064453
5056	0.02694988250732422
5088	0.026927947998046875
5120	0.026908397674560547
5152	0.026971101760864258
5184	0.026933670043945312
5216	0.027004241943359375
5248	0.027050495147705078
5280	0.026950359344482422
5312	0.026949167251586914
5344	0.026965856552124023
5376	0.026944637298583984
5408	0.02695465087890625
5440	0.027036428451538086
5472	0.027027368545532227
5504	0.02693963050842285
5536	0.02696990966796875
5568	0.02706313133239746
5600	0.027046918869018555
5632	0.027055978775024414
5664	0.02738213539123535
5696	0.02705216407775879
5728	0.02724623680114746
5760	0.027002334594726562
5792	0.02728271484375
5824	0.027068138122558594
5856	0.027338743209838867
5888	0.02697587013244629
5920	0.027286052703857422
5952	0.026882648468017578
5984	0.02718377113342285
6016	0.02698683738708496
6048	0.027303695678710938
6080	0.02706003189086914
6112	0.0273282527923584
6144	0.027022123336791992
6176	0.027225017547607422
6208	0.027013778686523438
6240	0.02729630470275879
6272	0.027004241943359375
6304	0.027328014373779297
6336	0.02704334259033203
6368	0.026980876922607422
6400	0.027016639709472656
6432	0.026953935623168945
6464	0.026987552642822266
6496	0.027037858963012695
6528	0.027105331420898438
6560	0.027044057846069336
6592	0.027066469192504883
6624	0.027043819427490234
6656	0.027081727981567383
6688	0.027027606964111328
6720	0.0270998477935791
6752	0.027054548263549805
6784	0.027084827423095703
6816	0.027069091796875
6848	0.027043581008911133
6880	0.027024030685424805
6912	0.027060508728027344
6944	0.027033567428588867
6976	0.027057170867919922
7008	0.02708911895751953
7040	0.027111053466796875
7072	0.027068376541137695
7104	0.027121543884277344
7136	0.0270540714263916
7168	0.027096033096313477
7200	0.027032136917114258
7232	0.027081012725830078
7264	0.027005910873413086
7296	0.02706432342529297
7328	0.027010202407836914
7360	0.027046680450439453
7392	0.02707839012145996
7424	0.027108430862426758
7456	0.02704906463623047
7488	0.027098655700683594
7520	0.027059078216552734
7552	0.027162790298461914
7584	0.027156352996826172
7616	0.02701878547668457
7648	0.027024030685424805
7680	0.026952266693115234
7712	0.02707195281982422
7744	0.02726602554321289
7776	0.0272214412689209
7808	0.02724456787109375
7840	0.02722930908203125
7872	0.027287960052490234
7904	0.027212142944335938
7936	0.02728414535522461
7968	0.027243614196777344
8000	0.027266263961791992
8032	0.02729344367980957
8064	0.02732992172241211
8096	0.027180910110473633
8128	0.027179479598999023
8160	0.027174949645996094
8192	0.0272214412689209
8224	0.0401463508605957
8256	0.040250539779663086
8288	0.04032087326049805
8320	0.04033994674682617
8352	0.04038691520690918
8384	0.040697574615478516
8416	0.04064226150512695
8448	0.040711402893066406
8480	0.04078865051269531
8512	0.04084324836730957
8544	0.04082655906677246
8576	0.04046916961669922
8608	0.04040336608886719
8640	0.04043865203857422
8672	0.04045367240905762
8704	0.040471792221069336
8736	0.040488243103027344
8768	0.040641069412231445
8800	0.040528297424316406
8832	0.04055976867675781
8864	0.04052472114562988
8896	0.04062533378601074
8928	0.04058694839477539
8960	0.04073596000671387
8992	0.04055976867675781
9024	0.04060864448547363
9056	0.040566444396972656
9088	0.040613651275634766
9120	0.04054832458496094
9152	0.040621042251586914
9184	0.040535688400268555
9216	0.04049038887023926
9248	0.040593624114990234
9280	0.040595054626464844
9312	0.04062461853027344
9344	0.04059123992919922
9376	0.040612220764160156
9408	0.040607452392578125
9440	0.04062461853027344
9472	0.04064679145812988
9504	0.040648698806762695
9536	0.04059767723083496
9568	0.040642499923706055
9600	0.04058837890625
9632	0.04063606262207031
9664	0.040596723556518555
9696	0.040640830993652344
9728	0.04057168960571289
9760	0.040596961975097656
9792	0.040579795837402344
9824	0.040619611740112305
9856	0.04055905342102051
9888	0.040746212005615234
9920	0.04057931900024414
9952	0.04069089889526367
9984	0.040609121322631836
10016	0.040659189224243164
10048	0.040543317794799805
10080	0.04057145118713379
10112	0.04055666923522949
10144	0.040602922439575195
10176	0.04061150550842285
10208	0.040647268295288086
10240	0.04059553146362305
10272	0.0405888557434082
10304	0.040581464767456055
10336	0.04062700271606445
10368	0.04055905342102051
10400	0.040651559829711914
10432	0.0405573844909668
10464	0.04060816764831543
10496	0.040641069412231445
10528	0.040574073791503906
10560	0.04059743881225586
10592	0.040711402893066406
10624	0.04069972038269043
10656	0.04071235656738281
10688	0.04064202308654785
10720	0.040660858154296875
10752	0.04065203666687012
10784	0.040694236755371094
10816	0.040671348571777344
10848	0.04068779945373535
10880	0.04066181182861328
10912	0.04067516326904297
10944	0.04064512252807617
10976	0.04064345359802246
11008	0.04081845283508301
11040	0.040900230407714844
11072	0.0409238338470459
11104	0.04096674919128418
11136	0.040891170501708984
11168	0.040876150131225586
11200	0.040940284729003906
11232	0.04095602035522461
11264	0.040859222412109375
11296	0.04090714454650879
11328	0.04085493087768555
11360	0.04099392890930176
11392	0.040964603424072266
11424	0.040943145751953125
11456	0.040943145751953125
11488	0.04089665412902832
11520	0.04092717170715332
11552	0.04091167449951172
11584	0.040970802307128906
11616	0.04092121124267578
11648	0.04096674919128418
11680	0.0409541130065918
11712	0.04085540771484375
11744	0.04088711738586426
11776	0.040795087814331055
11808	0.04099297523498535
11840	0.04106426239013672
11872	0.041149139404296875
11904	0.041083335876464844
11936	0.04116487503051758
11968	0.04120182991027832
12000	0.04108405113220215
12032	0.0410921573638916
12064	0.04110884666442871
12096	0.041190385818481445
12128	0.04123544692993164
12160	0.04119610786437988
12192	0.04111933708190918
12224	0.0410463809967041
12256	0.04110884666442871
12288	0.04091835021972656
12320	0.05409884452819824
12352	0.05409049987792969
12384	0.054193735122680664
12416	0.054289817810058594
12448	0.05430150032043457
12480	0.0546114444732666
12512	0.05462646484375
12544	0.054607391357421875
12576	0.05465126037597656
12608	0.05463218688964844
12640	0.05465960502624512
12672	0.05448555946350098
12704	0.054276466369628906
12736	0.054277658462524414
12768	0.054380178451538086
12800	0.05439448356628418
12832	0.05443239212036133
12864	0.05452084541320801
12896	0.054425716400146484
12928	0.05450034141540527
12960	0.05447983741760254
12992	0.054527997970581055
13024	0.05451083183288574
13056	0.05444478988647461
13088	0.054437875747680664
13120	0.05442214012145996
13152	0.054436445236206055
13184	0.05438971519470215
13216	0.05443549156188965
13248	0.05437207221984863
13280	0.054472923278808594
13312	0.05452871322631836
13344	0.05455803871154785
13376	0.05436539649963379
13408	0.05447721481323242
13440	0.054555654525756836
13472	0.05451321601867676
13504	0.05458402633666992
13536	0.05457925796508789
13568	0.05462646484375
13600	0.05452299118041992
13632	0.054617881774902344
13664	0.05454301834106445
13696	0.05458664894104004
13728	0.05467724800109863
13760	0.05455970764160156
13792	0.054575204849243164
13824	0.05457472801208496
13856	0.054601192474365234
13888	0.05433344841003418
13920	0.05432319641113281
13952	0.05435967445373535
13984	0.0544123649597168
14016	0.05439472198486328
14048	0.05438709259033203
14080	0.05436062812805176
14112	0.05432891845703125
14144	0.05425739288330078
14176	0.05428266525268555
14208	0.054337263107299805
14240	0.054338932037353516
14272	0.05431246757507324
14304	0.054366350173950195
14336	0.05429363250732422
14368	0.05435776710510254
14400	0.05426907539367676
14432	0.05435371398925781
14464	0.05433392524719238
14496	0.0548548698425293
14528	0.054396629333496094
14560	0.05443167686462402
14592	0.05443286895751953
14624	0.05443453788757324
14656	0.05440688133239746
14688	0.05446624755859375
14720	0.05441117286682129
14752	0.054393768310546875
14784	0.05435919761657715
14816	0.05443096160888672
14848	0.05445361137390137
14880	0.05445742607116699
14912	0.054398298263549805
14944	0.05443406105041504
14976	0.054395437240600586
