# Supplementary material for: Direct generation of protein conformational ensembles via machine learning
Source: Nat Commun. 2023 Feb 11;14:774. doi: 10.1038/s41467-023-36443-x (PMC9922302; doi:10.1038/s41467-023-36443-x)
Supplement: Supplementary file 4 — Source Data [file 41467_2023_36443_MOESM4_ESM.zip › source_data/si_fig_13/panel_c.csv]

molecule_name	idpgan	idpgan_all
DP00468r002	0.015370074971618485	0.017310605470691354
DP00776r001	0.017049578443961946	0.017020097979821493
DP00088r003	0.01686407870352626	0.017969719085277953
DP00661r001	0.021283190273385662	0.011546027833981126
DP01420r003	0.01315123393963438	0.015956508086926693
DP01147r001	0.019138854798046778	0.01507443532101991
DP00437r001	0.01804855905943139	0.01758850128057271
DP02476r004	0.03044489132518643	0.034150288458736994
DP02787r002	0.016299757733118307	0.013021344136073342
DP02642r001	0.016319090580688672	0.01156270240503564
DP00754r001	0.012946965686623086	0.02162317787604448
DP02738r001	0.0138927992557504	0.015172100720267208
DP00736r001	0.02050762209708247	0.019004158782786554
DP00896r001	0.09502147514607483	0.10068080381292434
DP00835r001	0.016337067956321966	0.013095532964889037
DP00992r001	0.01226990349181762	0.015060773584825188
DP02408r002	0.014516371388221096	0.012641726242694792
DP00485r005	0.012672030336704419	0.015994805648050787
DP00102r005	0.017588360949998053	0.015718012761115917
DP02641r001	0.01587900514393004	0.0198899972446354
DP02359r001	0.015934568394727837	0.016302750452641318
DP02463r003	0.022606252027038892	0.022657202917502128
DP02682r001	0.01719900262329513	0.012679165295027491
DP02679r001	0.013514312721877305	0.011468508473729678
DP02463r004	0.013087689101991184	0.018903809707786334
DP00078r001	0.032185440671702155	0.015178645312087787
DP01648r003	0.013642649107057831	0.014026444928594348
DP00475r002	0.015448570050162634	0.015195930931335734
DP02049r001	0.022304079306098665	0.01668264215947027
DP02890r002	0.016333513174380223	0.0154573037875882
DP00014r001	0.017878108128169444	0.014729023363008362
DP00037r002	0.01360012217991482	0.01332645884347981
DP01946r001	0.011503441557458827	0.015342649926335994
DP01424r001	0.013429080396383705	0.011308389463347593
DP01299r001	0.015642482602495428	0.012353643625630139
DP02833r001	0.015434284057984773	0.01591304921771082
DP00553r001	0.012247471489059967	0.011203798733612371
DP02327r002	0.0175507591746703	0.014605191477848785
DP01920r002	0.014395889700284516	0.013013509826453598
DP00947r002	0.013371555179032003	0.014221924153284727
DP03299r001	0.014326241892722011	0.014115941211521139
DP00435r009	0.014504192796531335	0.01293801664752633
DP01160r001	0.013682758547482344	0.011785956676608885
DP00238r012	0.02080908723285108	0.01221229943982479
DP01507r001	0.01646680950411395	0.01374781205145938
DP01165r001	0.015621688767505585	0.01422695637819515
DP00734r003	0.013319445466565077	0.013500732579845208
DP02547r001	0.012924137729383778	0.013056659905257458
DP02711r003	0.01745127365692127	0.013944878436242834
DP01526r006	0.011227193442202084	0.011467418418653707
DP01534r001	0.015294069372062485	0.01305764359168826
DP02605r001	0.011776779159289876	0.011165575053784536
DP02790r002	0.020145036836030816	0.0143292832607471
DP01938r002	0.02129749717729036	0.01662348381011736
DP02536r002	0.015388507426662047	0.015960501836121105
DP02795r001	0.013528450267558565	0.011342099940276228
DP00020r001	0.014673898186633698	0.014430514300334514
DP00721r001	0.03965306169977089	0.041805887663276926
DP01313r001	0.01370113329475125	0.018667989706872144
DP02373r002	0.02210108961668622	0.01986343534819066
DP00026r001	0.01452274491868693	0.014950034906390842
DP00965r003	0.017213181000300226	0.018199523854315943
DP00798r001	0.015369440752331685	0.014191996049457757
DP01434r001	0.019977395439510444	0.017261127830912285
DP02703r001	0.012412765298601709	0.011987281079280813
DP01201r007	0.014107637850655587	0.01269312610002479
DP01249r001	0.015074262038187144	0.01347277891896673
DP01478r005	0.013092650564959932	0.013332619280665127
DP01817r006	0.02278842873326277	0.02508008289112309
DP02616r001	0.018166754201354846	0.018101623786069616
DP01069r001	0.016172066823091146	0.011862447680526338
DP02138r003	0.01939248880435336	0.013947832950083497
DP01618r005	0.016689423455223257	0.017232247300837857
DP01047r001	0.1207733517379804	0.08623283079636462
DP01849r005	0.023571166844340168	0.01798139097290389
DP02653r001	0.011395592838709081	0.010624396305070824
DP01930r001	0.016789513222247282	0.014711977812055929
DP02128r003	0.01567058725270286	0.020890514789135433
DP00815r017	0.022979772715761862	0.01855761015769123
DP01304r001	0.016846257784393803	0.01586329018178087
DP02356r002	0.043646826887678535	0.0221915666817017
DP02860r001	0.01399796883042964	0.013602999138323343
DP01329r001	0.01608124779928019	0.013892925739568053
DP00625r001	0.015091085451999539	0.012103805731443896
DP00573r001	0.013909244764806258	0.01584143039891684
DP02477r001	0.014753157132142947	0.014814605112212229
DP00138r010	0.025384698611583278	0.015991832908164628
DP01475r007	0.0151660419963575	0.011667434778014591
DP01474r005	0.011525216799917241	0.011756070618923814
DP02481r005	0.04032197688530607	0.019547216429121387
DP01608r002	0.020479701585590367	0.016361972028693172
DP00961r001	0.012687550120957975	0.012816428554883857
DP02417r004	0.014236843677887518	0.014975689689159112
DP00872r001	0.013511922604909434	0.0140848972839711
DP01475r008	0.012797929718869092	0.012755755157309517
DP00287r004	0.01656669222721847	0.014530077343280524
DP01654r003	0.02181919821878374	0.017014015824025553
DP02602r001	0.015114630664249423	0.013886890179873197
DP02990r001	0.01495736739718722	0.01662906039841313
DP01562r003	0.014354145173335714	0.014670586137195933
DP01485r001	0.012368619121823778	0.01447023515205266
DP00752r001	0.012427025867421771	0.011576814053108534
DP01396r004	0.01583308306467741	0.016407527488186635
DP01999r009	0.01577846558509392	0.01560379612036291
DP00073r005	0.015524077287593988	0.01437760976731956
DP00808r001	0.014077937965582635	0.015232436551950017
DP00636r001	0.014065435153500791	0.012211656984831957
DP01968r001	0.02112287923914234	0.02270027087657891
DP00205r001	0.013033563646629196	0.012867985110925002
DP02474r001	0.01476749697491857	0.014375372926613865
DP00329r001	0.015228469796904757	0.017504751937790372
DP01327r001	0.016488096900717893	0.016133086523192113
DP02831r001	0.01863213814763839	0.019831906350647865
DP02635r001	0.018383679302480117	0.016201288616335952
DP01203r001	0.017083788358828404	0.015338795032164206
DP01606r001	0.015201973945684562	0.0152441003424817
DP01759r001	0.01854067479076976	0.010691941381840524
DP01590r001	0.014729112753664899	0.012229152234114197
DP02634r001	0.015670050093194096	0.015222502057263889
DP02652r001	0.01928092720700738	0.014867990243770753
DP00282r001	0.011461535624251364	0.01257917743517496
DP01088r001	0.012663786267108495	0.010776816583758267
DP01499r001	0.0208506300178538	0.013325698788202379
DP00094r001	0.014811873228853528	0.014749742679424678
DP03121r001	0.018357512431879067	0.019706717323954306
DP01163r001	0.013665957754972704	0.013639677859164027
DP01920r001	0.013342327392193648	0.013631317491144828
DP02164r001	0.012420808922592235	0.015773866675844964
DP01094r001	0.01418591271696072	0.015885746046288854
DP03345r001	0.014965766406324398	0.014816105534342027
DP01240r002	0.017140959980201372	0.016526573305084183
DP01184r001	0.015673307759406174	0.016238772368106006
DP00994r008	0.014340953746093885	0.01673815643545751
DP01464r001	0.013292608096265516	0.012648559392433147
DP02334r001	0.016628278518488016	0.01746350109067582
DP02493r003	0.014587247429444344	0.01809350050811084
DP03353r001	0.01813877622214981	0.01338318427391749
DP02539r001	0.012116762857256751	0.016243911389350853
DP00517r001	0.012913285459352124	0.01278766287029061
DP00839r004	0.014598722372890248	0.014490021106432101
DP00677r001	0.015317721824810416	0.016620142560958603
DP02919r001	0.025573676023563103	0.024688647496136275
DP00060r010	0.014797997682747773	0.013252085127843594
DP02922r001	0.01629210971716964	0.01514819456781459
DP02382r001	0.02052387297502807	0.01299658093007803
DP01005r002	0.019214506252854563	0.0222301331188239
DP00356r001	0.014866167834844547	0.013971388791333804
DP02826r001	0.014964062731323835	0.01383107543837871
DP01603r002	0.019578639695251948	0.022324702949777016
DP01883r001	0.015806728939009494	0.01603822211021587
DP02735r001	0.01598298120532166	0.015614746722171101
DP01835r001	0.01233591327867191	0.013980906774992549
DP01044r003	0.01810376397574447	0.016063732614948853
DP00346r001	0.015546934465158617	0.017446224117336075
DP01311r001	0.015924959300782228	0.013972435658538845
DP00134r004	0.01315667988530906	0.013321897821345146
DP00869r001	0.013185581798527555	0.012216815774478114
DP01026r004	0.01659893448952608	0.013383335410807764
DP00020r007	0.015388435252929303	0.014915834025019762
DP01458r002	0.01223252432391925	0.016236314838423877
DP00809r001	0.012953613659997303	0.014847016841133457
DP01456r001	0.014834757664956144	0.011686066227167011
DP02869r001	0.012182162081507571	0.013940144901818842
DP00899r002	0.01763314360245625	0.01743660410912424
DP00064r001	0.013654133863919109	0.015723769129642694
DP00122r005	0.014714147058295714	0.015308206904298306
DP01724r005	0.016004498116191403	0.01366431260360634
DP00352r002	0.014806200944202215	0.01439693875222712
DP02638r001	0.01731519005516188	0.016229962029582753
DP01944r002	0.01599267262826633	0.014846249843626836
DP02548r001	0.010917094105364962	0.011277246713218664
DP02148r001	0.01692074067952075	0.012585227754698907
DP02985r001	0.015105708200349354	0.016253575906021875
DP01943r001	0.012315246319732378	0.01261964216916839
DP01095r001	0.02069834229020038	0.021715676105526067
DP01155r001	0.01208308090162699	0.016195378950996396
DP01430r001	0.01176493809139561	0.015905836622655066
DP01113r001	0.013093910363979222	0.01968075879375737
DP03361r001	0.01890242150534243	0.016964820377113828
DP00004r001	0.01234045514854699	0.022491779464048733
DP00926r003	0.018253196398467567	0.021369123794824103
DP01774r001	0.011307502335509511	0.013846141534003015
DP01479r001	0.014115348079604469	0.01580017159790031
DP02783r001	0.018381485602141593	0.0158549862253932
DP01162r001	0.012502457833164334	0.011411431835220098
DP02597r001	0.01480441207462058	0.015162310009720893
DP01169r001	0.014330306198096393	0.013367776304232411
DP00768r001	0.013243409994823896	0.012489521715131157
DP02982r001	0.014976687132988983	0.014558884912574637
DP03280r001	0.020844075723092333	0.016340625108483296
DP01450r005	0.021628992854177347	0.0161826359428581
DP01467r001	0.011911134415456144	0.012269718546225519
DP00111r005	0.012823799799359612	0.013087390518179481
DP00678r001	0.013345942915686589	0.013370156632289009
DP01979r001	0.016571289568684516	0.015568967950173353
DP01464r004	0.015249357142834017	0.013904359356696155
DP00823r001	0.01551794540281613	0.01620710600649915
DP01560r001	0.013250734685736633	0.015365224670666363
DP00716r002	0.017025898941094308	0.012096290487058844
DP01857r003	0.011421431069767196	0.012287269288004814
DP00578r001	0.013046072880652876	0.013582478469494428
DP02127r002	0.011878342769893453	0.012919188728362091
DP02079r001	0.01960128733290631	0.02010844756273686
DP02555r001	0.01687523662288565	0.017277271100738345
DP00153r021	0.017692877486745476	0.015515860932799372
DP00458r001	0.013079799548643661	0.01256612922029279
DP01196r001	0.019340504875692305	0.022881523646107006
DP01070r001	0.010157987220277744	0.010398621890118007
DP01268r001	0.018772650358678967	0.014621005084210862
DP02456r002	0.016839205613823603	0.013537728652899029
DP00443r013	0.015224008099757035	0.01466912949326897
DP02353r001	0.014081481068137943	0.012395415320308788
DP00628r001	0.011067856174963326	0.01755404198130579
DP01399r001	0.016615281560032856	0.01626534962052737
DP00118r004	0.012795454414778534	0.01244768797246446
DP02008r001	0.01820930947369969	0.011098700815941425
DP01086r001	0.014941717794590215	0.015752867109313402
DP01651r006	0.02059295055201951	0.016889712620310075
DP02520r002	0.01228196169499541	0.020869777501183944
DP00933r001	0.014251630965360805	0.014714048130873361
DP02929r001	0.013511075158884897	0.01749384927666035
DP01310r003	0.01284351655023109	0.01334337853102218
DP02025r003	0.013034946075941474	0.010897932856818612
DP02296r001	0.016610950398197925	0.016496284115903464
DP01202r001	0.013962251264820619	0.013527583479800301
DP00151r001	0.020965807827290784	0.034731055228917875
DP00898r001	0.014434102084243816	0.01197248363368764
DP00611r004	0.02343956767570743	0.01849315360807828
DP01993r001	0.015989249456206108	0.016270876337234567
DP01579r003	0.017880159436758657	0.017004687730418598
DP01538r001	0.013631786857016414	0.014763135878008144
DP03020r001	0.01561752427647129	0.013577077978272883
DP01080r001	0.019921242250034943	0.012467789754688272
DP00765r002	0.01207362157120572	0.018620188408851775
DP02375r001	0.011100415746275384	0.01615275911051182
DP02836r005	0.012691791806743126	0.014355778575901666
DP00107r001	0.01451096613183439	0.013079671354720893
DP01108r001	0.014365147263736229	0.01581948886666263
DP01524r002	0.015711029874058386	0.015195889391520641
DP02193r001	0.01422536073887095	0.014795817570170658
DP02071r001	0.011708728562433464	0.01151394271881296
DP01644r001	0.01740373090955703	0.021121987239277027
DP01049r001	0.012846866962219039	0.013189024714252357
DP00990r001	0.016263745007192888	0.013909194550175816
DP01389r001	0.017752494405798933	0.013108674991280376
DP01102r010	0.014069688194450342	0.012544811562465322
DP00796r001	0.015601203358341755	0.01289717606278329
DP00974r001	0.01348858236875523	0.014880598719597122
DP01114r001	0.013112472673293652	0.02044683844366356
DP00193r001	0.011442645464999469	0.013944518078947374
DP02495r002	0.013994005838462024	0.014647016965310835
DP01594r001	0.014044252844986544	0.013762609655117119
DP01645r001	0.016211450070447952	0.01710142783472821
DP00026r005	0.012556256591965834	0.012084599591676034
DP00749r006	0.013332172599137921	0.01362003881036509
DP02644r001	0.013551589773518285	0.013928435620754836
DP02921r001	0.01593506627566365	0.016787533986803688
DP00233r001	0.017403984554416586	0.018040127595839058
DP01510r001	0.019767751761430627	0.014592902779857052
DP02208r001	0.012690603256428406	0.017442328178263047
DP02986r001	0.02545958118231783	0.020630194561537547
DP02341r001	0.015190224204443194	0.014622554800801466
DP01588r001	0.017962957709448245	0.016890198684459838
DP02583r001	0.015135276204875979	0.016731218595552648
DP00674r001	0.017998615766344934	0.013958480866139225
DP02660r001	0.012361902190816627	0.012366144974405016
DP00904r001	0.015932672096648687	0.012377523988305958
DP01059r002	0.022292056017008552	0.016775427039279273
DP00177r001	0.014702936834511892	0.01285502253254064
DP01282r001	0.017334127408000513	0.01808572610202366
DP01705r003	0.01517856174733699	0.01541047896173644
DP02703r004	0.015746934004831497	0.016612200198630914
DP00463r004	0.014480910150843877	0.013011114356298514
DP00726r001	0.01391861847205639	0.01595592627654292
DP00435r003	0.02125906937457055	0.013387824747662386
DP02987r002	0.014694997907818417	0.01417311743229841
DP02576r001	0.016794022910389044	0.017670533210223473
DP00974r002	0.018338653678068393	0.01717761273703704
DP03335r001	0.016894416171816452	0.019119843397492193
DP01400r003	0.016458488888082608	0.011674325517405056
DP02782r001	0.014199027979252871	0.015336219754780622
DP00399r005	0.01368157246223758	0.01710201290917034
DP01561r001	0.021258646103168036	0.016256990854389648
DP00148r001	0.011294343601473867	0.010735537349187283
DP00672r001	0.012797028123651594	0.018886325608875237
DP00141r001	0.015107849434373884	0.012044926165204079
DP00787r001	0.01435367685478293	0.010165301231073795
DP01741r001	0.016202423891203216	0.013024131257941572
DP01554r001	0.012827657455921421	0.011192430742381866
DP02591r001	0.018073353088295125	0.019476637775406952
DP00943r001	0.011987300399756375	0.012254579337685569
DP02481r001	0.012084058047146793	0.01120250538777665
DP00902r001	0.011677284651387084	0.00954978435905719
DP01109r001	0.016055771144624826	0.01626483645706701
DP02683r002	0.013367706782890626	0.012897041083006997
DP01479r004	0.012358243056860747	0.012193049796793122
DP01994r001	0.016057756675070214	0.015622251643784862
DP00226r004	0.012128313267764722	0.013552568856350485
DP00827r003	0.015661524849741516	0.014979778549203095
DP00720r007	0.016680408218279718	0.02253158955862711
DP02892r001	0.013813709250087586	0.014670777136007195
DP01584r001	0.012771743609891199	0.014427422338322927
DP00836r001	0.01557715343196581	0.011748356309821158
DP00006r002	0.013798130238813473	0.010687547952425753
DP03019r003	0.011992417604252077	0.018765510362923107
DP01578r001	0.018598544441029624	0.011639328228273346
DP00427r002	0.010810084725317385	0.01324373507418694
DP02158r001	0.01783193444825093	0.013611873094788656
DP01783r001	0.014505289193273797	0.014328650621720179
DP01841r001	0.01419297014598215	0.018715405325574655
DP01654r004	0.01818862176675888	0.017074313638827797
DP02881r001	0.015404862183168867	0.019163562065967407
DP02722r001	0.015708169629144345	0.015100065292902113
DP00954r001	0.016251171791710407	0.01668336324368574
DP00607r004	0.013046168170130922	0.012205688788159695
DP00214r018	0.035750966917376975	0.016511617635802486
DP02772r030	0.012349902841908482	0.01568839560350026
DP02554r001	0.017448517518735742	0.017020576541839156
DP00878r001	0.015234048760763222	0.016698541253553946
DP01675r001	0.01458523196753929	0.011798809144624223
DP02936r001	0.0140907534397613	0.015813779107341382
DP01167r001	0.01761037451390732	0.011447746564097477
DP01255r001	0.015303129508957371	0.014466850487802595
DP02160r001	0.015058940850530325	0.014128722264709384
DP00473r001	0.013125210576234315	0.013201928627861938
DP01404r001	0.021147148662979058	0.016696966394909456
DP00130r001	0.016939308829945043	0.014352675490305276
DP01870r001	0.014464770424502544	0.013676296697578796
DP01172r006	0.016773302902298257	0.014002471943441864
DP00685r001	0.02079988261076989	0.020544849214765404
DP02617r001	0.014993245179433089	0.015026759903603951
DP00377r001	0.011843947150185899	0.017394761362540003
DP01438r001	0.02329826816086814	0.014893346825790429
DP01996r003	0.015414394729231597	0.015733812901001305
DP02357r001	0.013762550921720183	0.01826194138713732
DP03021r001	0.01439462811738414	0.011175071627670624
DP02006r003	0.014861653557261484	0.018724908157841905
DP02704r001	0.015060130347759394	0.010594534990084205
DP02761r001	0.011716311054418236	0.011924376439657014
DP00834r007	0.025340776086182612	0.015901896145427304
DP00446r001	0.014974985280271661	0.014869317875103127
DP01077r010	0.010869965638604803	0.011252080917182968
DP02619r001	0.02264303946845446	0.017167029836623215
DP00987r001	0.014928931394312384	0.015278727006379812
DP01405r001	0.014632383497253043	0.011479777353435373
DP00910r001	0.014686997976524735	0.014515963392917513
DP00764r002	0.021290107329453103	0.015854568660583372
DP00519r012	0.012874619033531967	0.015652873986170667
DP02772r006	0.019460545275629786	0.01696029995303988
DP02697r001	0.013961507897958995	0.013523398431370659
DP01825r002	0.015746621619506913	0.016959396374230044
DP00656r011	0.01662692153937767	0.013492304585752892
DP00043r001	0.01761748971535786	0.01432649389624413
DP02533r001	0.016218780510929297	0.014650045639363798
DP00063r002	0.016019715301998926	0.016249157646475495
DP00976r005	0.012888211530569212	0.016190780402039695
DP02882r001	0.016755152669002894	0.016689111475614825
DP01131r001	0.011808534749377625	0.019897562441678687
DP00644r001	0.016727837515306345	0.015117401884781488
DP01016r001	0.016759000947566688	0.013647243113303259
DP01317r001	0.016358157456096974	0.015641329800717026
DP02050r003	0.017639848653555782	0.016684000533586516
DP02615r001	0.01615005118716434	0.0162326165796863
DP00662r001	0.02424883626137756	0.02397158706223594
DP00835r002	0.018092542100611862	0.012330524351305229
DP03338r001	0.026244700334262877	0.020052705279363335
DP00190r001	0.01399794108276815	0.01468634849183593
DP01045r001	0.017427231175461834	0.015925387541023635
DP02552r001	0.01759368512851247	0.012043265575699224
DP01970r001	0.012119614847497323	0.012986291521934892
DP00764r001	0.020512434956038605	0.019795339538437748
DP01123r001	0.019069037146131347	0.015832348697877592
DP01336r001	0.014236261999218899	0.012405180742059811
DP01985r001	0.02496348661548027	0.02242081366790677
DP01287r001	0.013664198870288708	0.0143909965395682
DP00104r002	0.01760811615046962	0.014458679429724354
DP01987r001	0.015445398775951743	0.012628758173047181
DP02587r001	0.012895694819333602	0.015010830940820091
DP02709r001	0.014936512028151685	0.013604003193564746
DP01472r001	0.011661090723757454	0.011550014077865876
DP02733r001	0.013672298305846566	0.013630687783174287
DP02316r001	0.017307849155188498	0.01770554902895156
DP01055r001	0.012677929194699825	0.0115900197850606
DP01482r001	0.04604888863266019	0.026413583410991103
DP01102r008	0.04745332672738033	0.03452784283741627
DP01465r003	0.028690321627451013	0.021243595333582655
DP01561r004	0.01944550837883026	0.01372434538875466
DP01496r003	0.018401966246596183	0.01790337790721781
DP00706r001	0.013873739550179502	0.0159387982925461
DP01855r009	0.014599160967387576	0.01840439175882516
DP00839r002	0.012972539368998537	0.012487155451185224
DP02345r003	0.06992924692331368	0.06342033155208596
DP00707r001	0.01691320056887138	0.012996666006246712
DP02673r002	0.014528239120311445	0.01835839706299636
DP01480r001	0.015848403842200747	0.013537626666256358
DP02651r001	0.015989883533544153	0.016503002103260004
DP02928r001	0.019057548624959897	0.012523191130554829
DP00487r001	0.010892261898668463	0.01270864459959129
DP00567r001	0.01565451149597097	0.01940814574954617
DP01064r001	0.024822950940303345	0.015221726434173546
DP00450r003	0.014056354893999071	0.015626935898218394
DP01082r001	0.012055580280735658	0.01352620571562403
DP02027r007	0.014572937707915503	0.01938490613120826
DP00307r001	0.0244215741596052	0.019681091751345928
DP01015r001	0.016231706508552095	0.017177266054110515
DP00766r001	0.030716930825621762	0.02118396358169018
DP00759r001	0.01638444557788524	0.018075370456883216
DP00646r001	0.013308836928574933	0.010976163223852675
DP01429r003	0.01865347281012968	0.019305258830417723
DP01073r001	0.012980811403427708	0.01609534682459231
DP02862r001	0.010412314439453764	0.015092335040736387
DP02805r001	0.014971044166707782	0.016171764078065656
DP00303r006	0.01784837890725233	0.017109071283541024
DP02143r003	0.02022078422488631	0.02371181526109335
DP02509r002	0.012716147817756148	0.010440866136997923
DP00250r010	0.016232960768066764	0.015899394909609267
DP00641r001	0.01333714234235389	0.017737906303782466
DP00778r004	0.01380022421163284	0.012900856560253795
DP02075r003	0.014121126964960781	0.014944224611843533
DP00527r001	0.012649915408206876	0.012256220707078908
DP01153r001	0.01472493505972166	0.014768472909958924
DP00985r001	0.013836736831920146	0.012890548595834076
DP02463r002	0.01293457013895911	0.012951830118345357
DP01186r001	0.013188528539628694	0.014926501682925756
DP01300r001	0.024094668348842083	0.01141969456792768
DP01602r005	0.01450093854817086	0.014826030797187842
DP00966r001	0.016252227736031834	0.01479173638587552
DP00616r001	0.0172284790346121	0.01627529440745975
DP00340r001	0.013503540680349911	0.011526214862931226
DP02061r002	0.013952494024456523	0.014030918009827328
DP00656r019	0.01838150051551882	0.023381929831276377
DP00238r018	0.010199022647939876	0.010313675832208543
DP02481r003	0.010403085078077565	0.010534858097738603
DP01733r002	0.019000978425914528	0.01802525566534246
DP01009r001	0.03665908259541978	0.023329247109294255
DP00902r002	0.010433217852393418	0.01084119265032202
DP00325r001	0.015116221997080195	0.013721735793893942
DP02703r003	0.014678882099099658	0.01685169177096389
DP00931r001	0.016856663997521237	0.015020161574601988
DP00768r014	0.014631982748629514	0.014817866688849343
DP01739r001	0.019125348010082144	0.0190869321491389
DP01111r001	0.014941212279673655	0.01542252830870409
DP02015r001	0.015176872979655183	0.015422088648761191
DP01938r001	0.017654589180935532	0.016160720571900683
DP02209r003	0.030449995492357447	0.01797980333409413
DP02327r008	0.013609360275924251	0.011419413415146294
DP00810r001	0.016179387551598045	0.016544986451004794
DP00173r001	0.016085509697391667	0.011494029479378302
DP00220r001	0.0239858869024227	0.016345243512860895
DP01996r002	0.01357025024491746	0.011625413471045686
DP00075r007	0.014962616285737295	0.023040275163873438
DP01315r001	0.015225099771346264	0.011763625360876995
DP00297r001	0.019639290085331735	0.023171614119264394
DP02233r001	0.01987477820836403	0.015630208818367214
DP00349r011	0.012806351895117411	0.015363889026379998
DP02580r001	0.014356660002810329	0.013001191200229262
DP00079r001	0.010382741062347862	0.010264394891443002
DP01261r001	0.014415299065023696	0.012273883116541474
DP01427r001	0.01332042423726523	0.011146271356605448
DP01199r001	0.015122154092278111	0.01615520224467257
DP02623r001	0.014711287652615403	0.015855070498732103
DP01122r001	0.0162878053114663	0.015541190732286516
DP00592r001	0.020757327900637786	0.014978090574441369
DP00161r001	0.017104421674825752	0.01548539104783116
DP00551r001	0.014651606874380324	0.013735728843659702
DP01948r001	0.015815118050419418	0.015095428897810296
DP01610r001	0.017951064310650813	0.017709344442653062
DP01475r016	0.014449744371573448	0.013533692689914306
DP02838r001	0.015178774267082334	0.014928403611128663
DP01600r001	0.016143373597336683	0.0162584430015211
DP01875r001	0.01118404469912248	0.012986272433110206
DP00089r007	0.015762313327722925	0.021420656952702084
DP01085r001	0.012773281925625818	0.01031347468214836
DP00122r001	0.0241916429784558	0.014242866665076468
DP00144r008	0.011930525662052128	0.011213396123908299
DP00728r009	0.012178371436455901	0.01823865233267683
DP00458r004	0.011760070720660038	0.011621908419138571
DP00588r001	0.01945878823184755	0.015316481645869589
DP00422r003	0.017441132421206103	0.01264944340343845
DP02826r011	0.02447822348780334	0.02374795607752245
DP01855r010	0.015497204172096244	0.020719860426432268
DP01454r001	0.02529344526764779	0.02540570197158563
DP01281r001	0.016335380125957123	0.015189456581108247
DP00020r003	0.03648127006403367	0.02057356872176468
DP01817r002	0.02270173158642404	0.016658021004871695
DP01269r002	0.011658537972243308	0.011568868513400039
DP03003r002	0.013875134379664342	0.01291646247932208
DP02192r001	0.012943475774053347	0.016589076242787906
DP01806r001	0.010850852491643507	0.010574891191468809
DP01097r001	0.014278643798834405	0.01473210650107921
DP00862r001	0.017676575752677337	0.01057347921811992
DP02333r001	0.028321299720005317	0.021932519553525383
DP02791r002	0.0221789048769539	0.020850770741792844
DP00786r001	0.018451775546786446	0.014457741099981547
DP00949r005	0.012131747083479612	0.017036395582802667
DP01611r005	0.015504686513389494	0.015284946672544718
DP00659r001	0.04382439995790936	0.042871100272787295
DP00861r001	0.015857935725149156	0.02105970010299166
DP00014r003	0.014442927592097985	0.014665061572666506
DP00669r001	0.012271641867752602	0.012714585104340622
DP02920r001	0.02298341648259532	0.020185549018631902
DP00077r009	0.01752320676063016	0.012284171237749986
DP01364r003	0.017575332528159397	0.015264544746663769
DP01364r002	0.018688995356351358	0.014639386262115812
DP02987r001	0.017792129059930963	0.015009312888299263
DP02478r001	0.014334435482162906	0.017905673085811608
DP00229r001	0.023201950304004397	0.022807309420972376
DP00683r001	0.024497794806561442	0.02409250257346645
DP00278r015	0.016680042017118004	0.017355508440592356
DP02400r001	0.0200933020476331	0.01342339871320777
DP00462r001	0.01707752977179291	0.014964026306846465
DP00200r001	0.012728802010445319	0.011859324396468987
DP01520r001	0.011406618449154193	0.011251452022647549
DP01084r001	0.014294159626301248	0.011921661912571008
DP01750r001	0.017400733215192782	0.021581077069102186
DP00044r002	0.017295075240863034	0.016699025675287464
DP00621r001	0.015400718268888922	0.009883414838137398
DP00099r001	0.018031441520272938	0.016615564421687976
DP00358r001	0.01796548546664212	0.012430799065080694
DP01553r001	0.01835708005297229	0.018548285152072137
DP02744r002	0.012922628979395605	0.01496787101628103
DP01592r001	0.014953462293848523	0.015679030897211753
DP00729r001	0.014525600522801803	0.015051357794296744
DP00393r001	0.015147968440421846	0.014812226343960492
DP02170r004	0.013557028315552984	0.013529767473436847
DP02609r001	0.018450409701559606	0.018095010360009933
DP01491r001	0.018718453602222674	0.020181850629117926
DP02476r002	0.012146941835353127	0.01138003132773718
DP00509r001	0.018465589501000263	0.0163892760524438
DP00799r002	0.014180086297037906	0.015814670780041624
DP00748r003	0.01813764100055308	0.019094848865448127
DP00544r001	0.014805942261260557	0.014751152933979687
DP03026r001	0.01711954590120766	0.018299060613305978
DP02657r002	0.01696720048220372	0.01641914842513018
DP00856r003	0.015909781241291294	0.015170096672010287
DP00382r003	0.014612375825364805	0.020616377199364405
DP00949r001	0.01119372932018965	0.012927459740626665
DP02345r001	0.014732985293657762	0.02070955543494236
DP00021r005	0.01150569783686566	0.015053883363541451
DP01154r001	0.01750560688416874	0.01699306925619991
DP00133r021	0.010987245865975779	0.014592117765389647
DP00156r005	0.01578515122498985	0.014097070541406942
DP00858r003	0.0195972286784773	0.01658061302346443
DP00848r001	0.014394287254621349	0.014659360676159139
DP00655r002	0.018658890082219586	0.015987006969557373
DP00736r003	0.017139080696287633	0.015726236567104094
DP02848r001	0.01868958752021745	0.01891559787763889
DP00915r001	0.016556170772115155	0.016030666823613444
DP02960r001	0.01600103162944109	0.013391733079765725
DP01277r001	0.019450491806864492	0.014505259091936073
DP00082r001	0.014793131233049418	0.01214179645510017
DP00491r001	0.01690189100078746	0.013362503851199161
DP01817r001	0.013677709335212259	0.013678114957980011
DP01447r001	0.01562879179235311	0.014158831920678069
DP02002r001	0.012422818638766937	0.012496187583516224
DP01584r003	0.011695480224763105	0.011580950850195197
DP01135r001	0.026687834896058044	0.025625735101006335
DP00718r001	0.01174627620233822	0.011100766227891289
DP02292r001	0.01216397957060684	0.01285312403378237
DP00135r001	0.02022783477786238	0.015295665939644145
DP00419r001	0.01487430550943546	0.014590764047586904
DP01855r021	0.03879356576301232	0.024363085687604848
DP02822r001	0.01795094231515817	0.01127489267300199
DP01097r013	0.014413275353139377	0.012931105725572349
DP00225r001	0.012869842415974702	0.012900997824272635
DP00720r002	0.02105087054784949	0.012813036354382063
DP00140r001	0.014233365618308047	0.012527164792564887
DP00090r001	0.01554849671335682	0.012661915793758317
DP02372r001	0.026195773503819225	0.016487834840854233
DP00786r002	0.017673173147687904	0.01814645784646174
DP01254r001	0.012923643141508857	0.012001142700897756
DP01526r002	0.013378876783816787	0.01985847951719248
DP01951r006	0.012337114545458635	0.012461055394774634
DP00912r001	0.015119135745067097	0.013456063059953704
DP02741r001	0.014976619050377754	0.014760318503961712
DP00718r047	0.011448697733666587	0.012615718518091446
DP01157r001	0.014969788953994406	0.014593236210676453
DP00348r001	0.0155822311222531	0.014353582761035856
DP00794r001	0.018222799527959382	0.013687708044259663
DP01102r012	0.013228187555535911	0.01434224616708088
DP00089r006	0.013429410666712618	0.01466829925247404
DP01628r002	0.03601791943805345	0.06187539272897758
DP01033r001	0.011867602394278035	0.012924083831348483
DP00986r001	0.014627546762788768	0.01468859858132668
DP00407r003	0.015562723495875576	0.014717268432427827
DP03359r001	0.01778124733549729	0.017083294490634702
DP02204r001	0.013311892005330048	0.01406168575980447
DP00953r003	0.019539035852285735	0.014610648287855289
DP00774r002	0.017685060653664937	0.016648837042112882
DP00808r004	0.01384476272836716	0.01250434353081522
DP00996r007	0.015161724649995706	0.014955714477122605
DP00034r003	0.0206802975109945	0.022532039343881347
DP01647r001	0.009816824739970939	0.018232387585684236
DP01764r001	0.011315916272159264	0.01772473377731143
DP02806r007	0.012470205566915377	0.015897411369518315
DP00801r001	0.017338912489589044	0.014291759510676285
DP02772r010	0.016357576772986975	0.015646065411979104
DP00761r001	0.019472543235112365	0.018718384179718633
DP01451r002	0.018632028424975217	0.016228505222829055
DP01004r001	0.014788812268189101	0.013373749016482741
DP00390r001	0.013277447897322553	0.01445676430490003
DP03359r002	0.015729046729905372	0.01610950948988054
DP00256r001	0.017442317015846708	0.009892627465551891
DP02518r004	0.015596795690616866	0.015728945382656238
DP02163r001	0.014112120832096368	0.014782062040918201
DP00144r001	0.018685178649552662	0.014587572995752796
DP02055r001	0.015047036725573266	0.023488073801338914
DP00803r001	0.01449709618568528	0.014838178046420143
DP00897r008	0.015048584858605865	0.018761272923843973
DP00874r003	0.020270653414240097	0.01413609765337692
DP00871r001	0.01117478809932509	0.009945322124404254
DP00230r001	0.01242741911205807	0.01155379022914807
DP02410r001	0.02475753042971727	0.01794340841508178
DP01934r001	0.017329498975839977	0.014982752057361309
DP00566r001	0.015726295558147325	0.017978748507311928
DP02520r001	0.014147648495812511	0.011478114765405932
DP00049r006	0.014750778500018382	0.014882604647743896
DP02656r001	0.013077565993246765	0.01396854237761217
DP03034r001	0.01380550699882305	0.011827229222651205
DP00633r001	0.017682389899711708	0.014010917577244923
DP00623r001	0.017408097795700916	0.016459674585107293
DP02632r001	0.016116842890275165	0.013833093309025716
DP00074r001	0.011874979167131436	0.015664871189583467
DP02157r001	0.021724726034226455	0.016076075916333362
DP01116r001	0.02161367151400988	0.018881355000737787
DP02097r006	0.018236325714609248	0.01869005166025454
DP02227r001	0.01604913617450476	0.016404746114440778
DP00207r011	0.015141066338165124	0.01948491588321851
DP00858r002	0.014532994887464108	0.019162749211310368
DP01398r001	0.013790452031503656	0.013851111195422554
DP01344r001	0.013491864013147935	0.0153137619233635
DP01429r001	0.01835012432362703	0.01751827689896357
DP01303r001	0.020225983404103313	0.013795780235119293
DP00392r001	0.022922882446627862	0.01636962711249225
DP00607r001	0.016881397079558755	0.01769216880788947
DP03022r002	0.015773977337906583	0.013272525231664839
DP02027r006	0.011051755470555622	0.019041516766830587
DP03092r001	0.01385738587170117	0.01244946619331427
DP00768r020	0.013893095373123276	0.015050444025959503
DP02171r002	0.01347843496056645	0.0178874500845371
DP00345r001	0.02036249302792315	0.012648720314489891
DP01426r012	0.020897396246853328	0.01738740209627762
DP00277r001	0.013302860764442608	0.011478673689801275
DP00238r014	0.01832716815675305	0.01096497549751233
DP01013r001	0.015907805888640967	0.016586681953489123
DP00130r005	0.013816394610462688	0.013527148289038416
DP01428r001	0.014320247603814177	0.010554173919352977
DP01356r001	0.014008200422349145	0.017735854491490264
DP02262r001	0.010971564988469896	0.014916624995490542
DP02009r001	0.04750273380178739	0.033501213179429314
DP00418r001	0.018894881928160696	0.012928931270019267
DP02359r004	0.028918978963968927	0.015863674986956674
DP00932r001	0.013472945370358229	0.013372692652089771
DP00184r001	0.016151756042536942	0.015310958713089648
DP01629r001	0.011985421096335023	0.011597967492445493
DP02173r002	0.02078731832070346	0.018874049838090518
DP00788r001	0.015259911995744724	0.013561324469731168
DP02381r001	0.015124092412023287	0.01475041254622864
DP00549r002	0.012837012230545747	0.017474118315408457
DP00878r005	0.019081987710370275	0.014509462881887317
DP02772r002	0.01649871443417283	0.01666808087484144
DP00750r002	0.014384229141763492	0.014985053625019295
DP02630r001	0.02978600517099604	0.027131680089690753
DP02819r002	0.018226320326249944	0.014943128294666194
DP01161r001	0.015678810008364373	0.01717899773120691
DP01524r001	0.009947569004897926	0.01293530879885387
DP00623r005	0.01819516699113625	0.01929388221644492
DP01141r003	0.014073289831132069	0.018526194675198716
DP01629r007	0.020677746334772245	0.013661935895420167
DP02545r001	0.013728918726890601	0.01185481813370517
DP02521r009	0.013846122378971707	0.009967435093309296
DP01449r003	0.01468327965483882	0.015549278686748628
DP00196r001	0.021702751464272023	0.013648345546512059
DP01700r001	0.018071962848240697	0.01356192028789521
DP02109r001	0.013228503508414298	0.01209215326482125
DP00100r001	0.012690904797705701	0.014954178609152578
DP01339r001	0.011890851137913605	0.01523887961776196
DP00811r004	0.04006987331556286	0.025773539794134076
DP01023r001	0.016601294897116387	0.01590051448426731
DP00054r001	0.019120215147341517	0.013307896644625448
DP00850r001	0.014819649550724345	0.01060407279360646
DP01175r001	0.019621782871417134	0.011620111476475632
DP00546r001	0.013548009322433757	0.013379398901935645
DP01306r001	0.015305329088418923	0.015173218228775136
DP01540r001	0.013152883425020261	0.012765033981415801
DP01654r002	0.016972479443795405	0.01616249637402345
DP02317r001	0.016953322414108254	0.015054009634401375
DP00486r002	0.01887274231937364	0.013550693183041914
DP02234r001	0.012848792463698534	0.015845479346436077
DP01104r001	0.020718890609716087	0.016571706585128795
DP01139r013	0.016945144037982657	0.01685973627566912
DP01495r001	0.023341373230522707	0.011709373983984793
DP00851r001	0.016116436236666736	0.014847968545987427
DP00436r001	0.023131829424168464	0.016037503302507142
DP00903r002	0.013995290937066052	0.014085194612678221
DP02593r004	0.01409095530463432	0.01468206476827763
DP00901r001	0.013754850983880726	0.014668049879308509
DP01604r001	0.01680348901951393	0.013996732092339852
DP02173r001	0.014161082253132742	0.017451284236134196
DP00989r001	0.0171702190605313	0.013490867854025656
DP00252r017	0.01288555595526616	0.01796817863946948
DP00393r002	0.01732002131506182	0.018292244070906537
DP01527r001	0.016077895635090874	0.015519962684239058
DP00961r004	0.019344011348507644	0.017470837505435315
DP01794r001	0.013830925738512889	0.013643803328655007
DP03121r002	0.013910220567544084	0.014922506832519729
DP02598r001	0.021709353575530988	0.01609033253032428
DP02061r001	0.01953099205636902	0.018510838839125233
DP00174r001	0.0234015468473743	0.012150575722214578
DP02577r001	0.016659942396302488	0.017993157674003616
DP01440r003	0.017639541643259864	0.016610118713586825
DP01106r013	0.01672602801813424	0.020743440045358035
DP00136r013	0.02378516749633481	0.023443178558294073
DP00156r003	0.015549026021331288	0.01591748192377796
DP01969r001	0.05254818909499152	0.05418803936101405
DP01531r001	0.014536057582762463	0.015632250887098634
DP02739r001	0.017576415889735332	0.01459293853024169
DP00003r002	0.013466968856783352	0.01949739696693865
DP01243r001	0.020834334276310176	0.017702212138493753
DP01512r001	0.011870723799511755	0.013696708472990538
DP00882r001	0.012570264202339414	0.012781494361960286
DP01068r001	0.014678786149658743	0.010021309001561571
DP02740r001	0.021389499281734215	0.01804817381855159
DP01144r001	0.017322105376792095	0.010873632354965723
DP00202r001	0.016053366997013627	0.013109638662892805
DP02419r002	0.01502215539718768	0.01805633435452861
DP02477r003	0.013337943741334278	0.015964147896926337
DP02392r001	0.02087867370550858	0.016388217696692124
DP00552r001	0.01599343156876554	0.010720885018229428
DP02614r004	0.015285662103331432	0.015465966408977265
DP00775r004	0.012662508790849097	0.012035837125522931
DP00192r001	0.015477049208646858	0.016740626728100297
DP02850r001	0.04957399235405824	0.042744557102298894
DP01420r001	0.01949329376366654	0.012167685526705257
DP01064r003	0.010518798749918809	0.018918059520640875
DP00519r011	0.013143133891305257	0.01312807501309831
DP01574r001	0.012885442989856699	0.013992960769912027
DP00262r001	0.024386021665194005	0.01945493801136395
DP00624r001	0.016588025369100663	0.014655530238771265
DP03262r001	0.01764347930050458	0.013660814796873307
DP02203r001	0.015141431449004056	0.015711095197787323
DP02706r001	0.01577244887345828	0.015758251640002555
DP02120r001	0.014300898559011906	0.013643165023763544
DP02471r001	0.02093362237851466	0.02353845369547052
DP02011r001	0.013575225084407982	0.013992404389987546
DP01973r003	0.012743947971738145	0.015302875630707268
DP00839r001	0.014732111229254177	0.01584454753958964
DP00626r001	0.012381606867242625	0.012824729805091719
DP01628r001	0.017020587585706046	0.016452702399075692
DP00057r001	0.027193763872781992	0.028225112055728613
DP02132r001	0.01407439714066298	0.013465781227332267
DP00937r001	0.01795051844329975	0.015325658020532738
DP01785r001	0.014906327681167487	0.00982125456105945
DP01505r001	0.01886927226738498	0.018240849319374985
DP01769r001	0.013843410827265746	0.012124524235569159
DP00008r023	0.019290029850164266	0.018352025311122643
DP00257r009	0.015061947666446262	0.015942616095934902
DP00815r005	0.01317637048358101	0.01845177160876283
DP00720r001	0.023093197904769394	0.023082723172348236
DP01550r001	0.01655382382278249	0.01879963688384887
DP02616r002	0.01821793586956841	0.01755258448574178
DP02949r001	0.015916376918809004	0.013967767789366741
DP02476r005	0.0186358087265891	0.01167844730127259
DP00559r003	0.01896698481599466	0.01441049002225245
DP01453r001	0.014389648919492931	0.014923796947008471
DP00554r001	0.018865298199032234	0.017784425997583758
DP00557r001	0.014979119613400621	0.015022495817012768
DP00840r004	0.017497567048381728	0.019109669325445732
DP02295r002	0.0186508466625858	0.020962039930316482
DP00796r003	0.020207629075472206	0.01697779206374306
DP00943r004	0.010438476192763764	0.015272319880757872
DP02337r003	0.029352809992760562	0.01539515784369418
DP01342r001	0.019625531218004214	0.014273176927417523
DP02714r001	0.02027572841480103	0.01590472029854034
DP00666r001	0.014068224921018693	0.014065726866792371
DP01011r001	0.016831557554442714	0.010456393967858265
DP00122r003	0.030648710446376147	0.03185507846387759
DP02599r001	0.019476429276257822	0.016550614495672755
DP00828r001	0.023033689887951597	0.022955728218065234
DP00605r001	0.015233684366563709	0.014439435197488566
DP01461r001	0.011335793604432312	0.01760334952220183
DP00219r001	0.01672601796780247	0.014680070167186405
DP02128r001	0.016931467163329793	0.016415915315146308
DP01168r001	0.018667062919286145	0.01581631587846517
DP01285r001	0.011572027881081012	0.010944928228444376
DP00238r015	0.015150060525512455	0.015658095739120328
DP00656r001	0.017041330753473263	0.016070884374207648
DP02589r001	0.013432004059727784	0.013813639658543203
DP01599r001	0.016975574765823925	0.01642105102808079
DP02420r004	0.018580509756501645	0.013534632962044685
DP01539r001	0.012983995548633739	0.014381099901437008
DP00271r002	0.015447405676999041	0.01547674378723843
DP02799r001	0.015921241355325425	0.016723691656694694
DP00014r004	0.012217737748975815	0.013196289143408136
DP01110r001	0.014830349267704669	0.014903785915991286
DP01431r002	0.012498020347770027	0.011417507104567194
DP00847r001	0.015266292314871767	0.014492200285653775
DP02373r003	0.012702227729163828	0.017100183571302406
DP00918r001	0.017606016232138613	0.01470465140124801
DP00908r001	0.013214887097709627	0.016013472838520233
DP03006r003	0.017921189238219067	0.015044805199413154
DP02355r002	0.015231524151509222	0.015185308332085772
DP00811r001	0.011366759289477458	0.015537037180471067
DP01825r003	0.02042957243694559	0.01979935549024359
DP00332r011	0.013678499045659712	0.014827238693262447
DP01259r001	0.018561519175820246	0.013187127857574154
DP01180r002	0.017722995347864874	0.017538877214839377
DP00798r002	0.015944796973150002	0.01128522719050335
DP00747r001	0.016873069952001513	0.01712740983462032
DP01394r003	0.016086190514904335	0.011304575634644785
DP02068r002	0.019182914892565964	0.01459572149406133
DP00708r001	0.03569469052031943	0.01610434846346175
DP02593r001	0.012901184112894724	0.017365268933376223
DP02696r001	0.01971230902609694	0.014533558547884292
DP00108r001	0.015115613582368603	0.014302831469106846
DP00900r001	0.01946334468324733	0.017771640640796213
DP01279r001	0.01694332926396187	0.01563685713395972
DP01060r001	0.01508140188259191	0.014784721549632363
DP01050r001	0.019460522524332245	0.01583143257132511
DP02210r001	0.014530390422937375	0.014902846925015874
DP02225r003	0.016385781824422418	0.02028677316989149
DP02854r001	0.018541579588553243	0.017923463493083772
DP02247r001	0.011141740494868468	0.019143280264649544
DP01795r001	0.017149572605556704	0.017769098244570777
DP01112r001	0.011366945710560484	0.02380722442173511
DP02127r003	0.012087172514799318	0.012436746924376258
DP01597r001	0.018688744807454978	0.017027650661269187
DP02463r005	0.02050474785648321	0.019806225207928525
DP01458r001	0.016913105386454495	0.014203022263414146
DP01500r001	0.01861471534038809	0.013963416882116187
DP01200r001	0.014604047842789385	0.02064447332676739
DP01807r002	0.013468039824303678	0.016809804168092208
DP00728r015	0.017784067531286488	0.016959670561805078
DP02251r001	0.017549131489159618	0.012388918695491016
DP02207r001	0.017441567237402394	0.02326842858507542
DP01271r001	0.016348644458268342	0.014375615620018795
DP00365r001	0.01380380766443247	0.011878017103065859
DP01443r005	0.014110839522163004	0.013740689099496023
DP01478r006	0.01590395931180206	0.016326862744605538
DP00792r001	0.014624647174613693	0.014796778206223495
DP00116r001	0.011500011309249401	0.016220805737289
DP02704r002	0.012505118071044348	0.01348750984961491
DP02808r002	0.012604935283869955	0.01491434777116835
DP00103r001	0.01596267662009613	0.013465124147783357
DP01094r005	0.014967740231438195	0.016694884964373068
DP00775r001	0.017698371871727223	0.0144522404840328
DP00998r001	0.011410902889646897	0.012967459939485323
DP02033r001	0.015278645135286678	0.015239714978982329
DP02384r001	0.015260205574443093	0.017279984831169482
DP01944r001	0.013366745507232575	0.012066503572920204
DP01947r001	0.014911638153700202	0.015323705025108183
DP00980r001	0.011674204257727541	0.01435689733888069
DP01481r001	0.03337186773498197	0.024290647032422643
DP01252r001	0.017331532903578573	0.017023532306348836
DP02471r002	0.025685876416062948	0.024839632175049805
DP02823r001	0.01616250677667089	0.021550292057788835
DP01825r001	0.014752682438990332	0.016119566127988996
DP02768r002	0.011656220116252537	0.020760616465444453
DP01939r001	0.013511429119254424	0.015060126253536803
DP00549r001	0.017614856500843032	0.014855925157188199
DP02269r004	0.015078397005751044	0.016460191974531926
DP01940r002	0.015473488027165142	0.018767833862655906
DP01308r001	0.016567478304104166	0.0223139639128174
DP00709r021	0.017887167194302157	0.015028016910263862
DP00807r001	0.017532218836709256	0.02025436831841698
DP02328r001	0.012773185846217814	0.021210305414162998
DP00011r006	0.014947620955059549	0.014545086478073843
DP02736r002	0.02136329900225201	0.011330741267110795
DP01043r001	0.016295193450485662	0.017595917074687176
DP02633r001	0.016356030232460197	0.015284094137840886
DP02191r001	0.012230878688320604	0.012338296777803046
DP02815r001	0.015609638821458289	0.015557875740211245
DP01141r001	0.010892267407454618	0.013489950100805588
DP01465r001	0.017258983591016172	0.015662254046295267
DP01280r001	0.015753699526082604	0.015557259220324016
DP01457r001	0.01976066946717682	0.018653829042995486
DP01325r001	0.02236529010123492	0.017465452855470718
DP00559r002	0.015556561763292603	0.015361039682517737
DP01171r001	0.015815125460241462	0.016170159434873724
DP02855r001	0.01733068990615532	0.016435531990478393
DP00702r001	0.014004149139295532	0.013607808168886919
DP00717r005	0.021596507324466118	0.020929423431294045
DP01054r001	0.013014276218562734	0.015802658018963057
DP02746r003	0.014456707544641826	0.013798953147064757
DP00954r003	0.018365273919237122	0.015937080432078622
DP01867r002	0.013951062174428118	0.016160473679003702
DP00709r006	0.02013991400325183	0.013978376265957269
DP01616r001	0.011583541420605954	0.011572287555196473
DP01589r007	0.01846558176760517	0.018033583879864302
DP01971r001	0.015730156568933822	0.015570217968512491
DP02414r001	0.014532067114636438	0.018090440403788915
DP00231r001	0.029743723968925776	0.0310520311682942
DP01319r001	0.016314861078646496	0.013497742394029783
DP03317r001	0.014022134693256012	0.01621620119261983
DP00023r005	0.016531430903729723	0.01872177277416088
DP02170r003	0.018700171089173073	0.014454282559526454
DP01012r001	0.01659067810528521	0.016484788383633115
DP01305r001	0.02104058546932874	0.018666445564984775
DP00314r003	0.014531774418215671	0.014950613528135311
DP00353r005	0.01383698642911032	0.016506001579395163
DP03310r001	0.01819560374625424	0.01755163571424522
DP01670r001	0.016837244400040117	0.01333444182252314
DP02155r002	0.014008199177505258	0.011556039135684298
DP02264r001	0.01134986353515605	0.013697617757905912
DP02049r002	0.01151903440965606	0.013982860311029181
DP02460r002	0.01227457509907495	0.013961947588865667
DP02590r004	0.014207141876769616	0.012009529704558073
DP00462r004	0.01551013348757418	0.012403113567356603
DP00457r002	0.016242112623960907	0.02108764614724265
DP01429r002	0.011614440758248067	0.01598292765008292
DP01173r001	0.013075386464263587	0.014905693307764244
DP01361r001	0.01546702511288084	0.018268573836934043
DP00372r001	0.010921142117391822	0.011802971945181293
DP00200r003	0.010825711367030184	0.01783403798610075
DP00030r001	0.054488631987951	0.037268534393808485
DP01281r004	0.018613514802927493	0.016860679889249282
DP02162r001	0.02009613748363085	0.01431060295200228
DP01401r001	0.014051272636771731	0.015018358031014334
DP02452r001	0.02110618825678589	0.012709434049373686
DP01177r001	0.018391025251526427	0.017358391221357693
DP00778r001	0.011926251698853802	0.016374115199795904
DP01074r001	0.021845316757298602	0.01713065118864347
DP01105r001	0.019985214071758396	0.016289734117188866
DP02042r001	0.012357630074160497	0.014046128098418369
DP02796r001	0.01645792322834715	0.016146898951829955
DP00903r003	0.017796363736399635	0.017260427251814887
DP03353r002	0.014190997699322328	0.01481928722195666
DP00162r001	0.013185658192668091	0.01746033919072746
DP01884r001	0.014377679731375733	0.01387207745503816
DP00968r001	0.011587233702334731	0.010487363905660161
DP00152r007	0.017166934789084144	0.017361459726633804
DP00083r009	0.012388241341490474	0.011740999212798395
DP02050r002	0.01790811570832556	0.011497905926195897
DP02633r002	0.013981545994486703	0.012865972372059348
DP01581r001	0.012019512464772165	0.011803724975047461
DP01474r001	0.015812813624858993	0.012219032129501069
DP00931r002	0.01531767037325149	0.015036809911038968
DP01475r010	0.018212176874093978	0.01875238122365882
DP03311r001	0.011714848403466456	0.010273462879533655
DP02511r001	0.013846918053399817	0.014302108934440097
DP02509r001	0.012747025572753728	0.0120315778425159
DP02883r001	0.019870228658104488	0.01904587289890641
DP02596r001	0.011150665790753186	0.014087336655323655
DP00769r001	0.015059202723329182	0.01637143861523773
DP01768r001	0.018680480773452107	0.014002627883984695
DP02142r001	0.01741249227445451	0.01614344370859028
DP01240r001	0.018676234938453135	0.01656910856362284
DP02869r002	0.017155392110291524	0.01989133383517987
DP00822r001	0.02422644011179242	0.012712794711483037
DP00134r001	0.015102533475817411	0.011665915193232056
DP01134r001	0.011064632095625124	0.011431354500936918
DP01118r001	0.012877306581852984	0.011623354220165175
DP00796r005	0.01358429858784294	0.012924598184098064
DP00549r005	0.017108732253046675	0.016732092915558928
DP02931r001	0.020478229005058413	0.019116779370220445
DP00314r001	0.014296719081788969	0.014058266399757038
DP00719r001	0.019529708246954363	0.01420878860868358
DP01703r001	0.021540103731184135	0.014657741728631742
DP00063r001	0.015436470380801566	0.011437467269690959
DP01863r002	0.010903934228439292	0.013875646689548337
DP00222r017	0.013453033312101615	0.013760703824906986
DP01874r001	0.012595147436239656	0.012475832422078692
DP01117r001	0.011208270018894548	0.014576298055385172
DP02086r001	0.014069846471489915	0.014643247577275522
DP02698r001	0.019638247243392706	0.015542045712222938
DP03294r002	0.01834026848144736	0.016139074206138738
DP00407r001	0.015565643793923606	0.014141836018390802
DP01874r002	0.017889120803954925	0.01379210874815203
DP02138r007	0.030583825881899125	0.0301456708592216
DP00387r001	0.012179202429306202	0.01135806537003155
DP00806r001	0.012542191843555145	0.0127326463201708
DP00853r001	0.026414632850372762	0.01963676193244133
DP02608r001	0.018671232825076094	0.015853576697197502
DP02803r002	0.014694038424482494	0.014319407367524737
DP02764r001	0.012704935801665332	0.014087667415336421
DP00239r001	0.01572032198743407	0.01545859729700604
DP00448r001	0.01749957696168252	0.020687899257800787
DP00262r006	0.01357307137861533	0.014768067525770652
DP00995r001	0.015695358763225396	0.01584330227126637
DP00145r001	0.011324754454599004	0.01956986949058384
DP00645r001	0.013851920910808758	0.01387498202529315
DP02926r001	0.01806310536845962	0.014574964114218207
DP02159r001	0.061366703515237965	0.02913229647639704
DP00468r001	0.010220131286710944	0.010470994810004896
DP00719r003	0.011487190649659557	0.012703149601339612
DP01022r001	0.021055978019194642	0.0174713329642714
DP01772r001	0.012192525232138296	0.017633469963468953
DP00075r001	0.03713036452133933	0.0376234489126711
DP01770r002	0.01762796595999446	0.01200612208712032
DP00575r001	0.01279271266080954	0.01407587139579653
DP01455r001	0.018338138572208583	0.018505468937144956
DP00073r001	0.017016592074283174	0.015289345973547395
DP00156r001	0.011559009645706688	0.011465462102287143
DP02271r002	0.01386154106518482	0.010021745006708872
DP02956r002	0.015781139129406523	0.01726237229079197
DP00088r001	0.01047444370370657	0.011127234893230871
DP02067r001	0.011995031537187006	0.012879682941989512
DP00797r001	0.01391538772413926	0.013548085114133728
DP00120r001	0.02854967613091094	0.012953350709404982
DP03006r004	0.013085655055276263	0.01510662429503586
DP00469r001	0.01220356873615635	0.011002008554316536
DP00962r002	0.014715062444960481	0.013860082494918963
DP01176r001	0.016388269701759488	0.014235668907840395
DP00894r002	0.012844514905746828	0.015747150228538884
DP03254r001	0.015509501953197688	0.0164008466908843
DP01863r005	0.012148540342985598	0.015537018070751238
DP01779r001	0.020904284889137807	0.021512239501440534
DP02123r001	0.0227013755410199	0.021178503582372766
DP02346r001	0.014064050335146764	0.01197099961512085
DP01611r001	0.041433104173951255	0.0266627578463195
DP01933r001	0.019152408732023687	0.01563748244074362
DP02170r001	0.02048021372572542	0.015861054306321593
DP02226r001	0.014592413253141603	0.013333030147845449
DP00725r001	0.012920563772930771	0.01456912146949501
DP00136r008	0.012521232430863071	0.01259118268127687
DP00892r001	0.01617518629159062	0.014493933657154248
DP01878r001	0.014684455777375824	0.01790308004070565
DP01195r001	0.013534941521137777	0.015196607879426774
DP01292r001	0.016418853324391313	0.010402311391954603
DP01180r001	0.015914624046532627	0.01752581699604683
DP02356r001	0.014332865581693497	0.014573688566330026
DP00314r004	0.019511657132882117	0.01651578951634615
DP03299r005	0.01395688386298075	0.016303427359019265
DP02729r001	0.01691142225371051	0.01735947232763481
DP01941r001	0.014106227625457166	0.015675029139164322
DP01475r011	0.014609217927413282	0.013899641880524671
DP02946r001	0.01649729910443338	0.015988282371205115
DP01426r005	0.017567050056173244	0.013410117833933057
DP00518r027	0.013904021376607584	0.01360725155591062
DP02726r006	0.016199659292294537	0.012900007373948077
DP02790r003	0.01254720118791733	0.0143511205453352
DP01607r001	0.011760568872941028	0.01163278872332823
DP01559r001	0.011714802098754248	0.010468593708721866
DP02590r001	0.016683965599877983	0.01678501471249102
DP02908r001	0.022285465660281084	0.020918315647353383
DP00583r001	0.02046238402365982	0.015531235478481089
DP02538r001	0.019006038975526246	0.019231956422376174
DP02463r001	0.013991494827084578	0.015466266609904484
DP00132r002	0.014496459186266974	0.015548370951173136
DP00055r002	0.012207033643196467	0.01160279179822815
DP00537r001	0.012712640346524952	0.010034280100034876
DP01928r002	0.03594038976700148	0.015546283642695714
DP01624r001	0.01586642001994815	0.015620425971654493
DP00217r003	0.12462794587553101	0.028706266583647697
DP00378r006	0.013994940008826262	0.0157707308279416
DP02901r002	0.018835303661722445	0.019398178527792867
DP00488r001	0.01290084834761004	0.0131321936266772
DP00694r009	0.0153946720759529	0.01666579420555533
DP00081r001	0.013687362727280923	0.012854570959523305
DP01316r001	0.020028508978727367	0.025467668909490444
DP01157r004	0.016619559290101685	0.015879128172466905
DP00718r033	0.017805524658326702	0.0166453578403455
DP01052r001	0.017761348205198754	0.01788115523404174
DP00231r007	0.014422001536554407	0.0174321636692283
DP03354r001	0.01251299172479933	0.011694739700487736
DP02267r001	0.015936821986992845	0.015975951657216103
DP01490r001	0.038150931787308676	0.016517192830085053
DP02143r001	0.01684998499270552	0.01654900109361482
DP02373r001	0.034728589870791436	0.032268194959567134
DP00055r004	0.022526495922401725	0.017698410473279146
DP00323r002	0.018694082853823915	0.01622107833531623
DP02253r001	0.01446076112766796	0.014088853613705155
DP01542r004	0.021028602941663328	0.02672583726741023
DP02000r001	0.012510614366441578	0.012153598075832158
DP02145r002	0.01373694581627295	0.016367759722702047
DP01330r001	0.010036021217176255	0.010289530771672472
DP02588r001	0.016712749216385183	0.013276516449305486
DP00278r001	0.013661932012214903	0.015515470976040493
DP01669r001	0.019797254554611243	0.015258454314466674
DP02523r002	0.013345591247671406	0.015433867730608366
DP00771r001	0.013078685180703702	0.011397735733552593
DP00420r004	0.013892240466767474	0.011004856510690879
DP00999r001	0.017872038730999268	0.01116182827425092
DP01361r002	0.014515841401518813	0.01081696025932629
DP02624r003	0.01265698386357782	0.021171543598799625
DP00724r001	0.01273184145277564	0.011629990076956632
DP00168r001	0.012216044202088687	0.016325321693327653
DP02730r002	0.017044540005400947	0.016938090176349816
DP01446r001	0.015655521408270714	0.015087014163018317
DP00718r027	0.010813514025326806	0.020702792992270777
DP01091r001	0.019216679613271708	0.017474830190250763
DP00993r003	0.018493737591700192	0.01909721359348091
DP00699r021	0.015920599769769502	0.010615458572899545
DP01877r003	0.014655462219969459	0.015234893653128453
DP00067r001	0.012683947440254738	0.015566117025067232
DP00748r009	0.01637421329507794	0.01765046418389375
DP01775r005	0.013981590736839106	0.01276307693621352
DP00020r013	0.015117407354184669	0.013120723189958062
DP02094r001	0.014039093734409027	0.016484588993221527
DP02694r001	0.020995935645882716	0.01609248827664659
DP00154r002	0.017953761897981986	0.01874005739063056
DP01804r001	0.012877143795822906	0.014217015263277566
DP02669r003	0.027124497842492303	0.014399920668312891
DP03312r001	0.010874111014582171	0.01773308404250365
DP02715r001	0.02053795506337503	0.016771437586345944
DP02687r002	0.013294788612375688	0.013458141961679779
DP01808r001	0.01846721573739774	0.018283622422037932
DP01250r001	0.017058874451224542	0.012940654814229338
DP00499r004	0.01332356904551204	0.011780127477969466
DP01629r003	0.013858434893538212	0.012315517419529057
DP01323r002	0.017083593131586857	0.01721946441614332
DP00238r011	0.016004065590485384	0.022803056754652433
DP01622r002	0.01334481015233604	0.01369965969202574
DP02271r003	0.018828430230311985	0.016703778705973206
DP00180r003	0.02088708700538978	0.01186816170908224
DP00854r001	0.01715273495814898	0.018700159344667375
DP00245r001	0.023610153519395823	0.028555660160993368
DP00054r002	0.012636906106051332	0.01769625210933329
DP02832r001	0.015095148835521347	0.015437607161562042
DP01239r002	0.01399679120746379	0.012686439256110313
DP00841r001	0.012683498747247585	0.01334619675336138
DP00863r001	0.013179561416177231	0.013248364324381113
DP00474r001	0.025707618581399146	0.014674400670511923
DP02224r001	0.020647390317123638	0.0162372342882765
DP00839r005	0.015271155314922883	0.016588139232190706
DP02451r001	0.012344295808178734	0.01555263818561196
DP00872r003	0.01587207329406688	0.01473210074092776
DP01937r001	0.017886677011581864	0.01688843732353618
DP00653r003	0.012170463169544564	0.016167445363744096
DP02819r001	0.015551082638387186	0.015690308410051142
DP00389r001	0.013860380260433087	0.014846315826517504
DP01248r001	0.013928129286448676	0.0115195326563529
DP00849r001	0.011220936580813454	0.01743124028355724
DP02196r001	0.012960099993923602	0.014473635656303848
DP01594r004	0.016988971926013143	0.015124103847314661
DP01844r001	0.013669276106654532	0.014587217778751108
DP02369r001	0.018487331281833188	0.019076924323753824
DP02073r001	0.013933710374167975	0.016199773232876028
DP02446r001	0.016583736942378816	0.016818700784342867
DP03005r001	0.01209886588011891	0.014569071131986728
DP02700r001	0.01472187635382969	0.015380369441616273
DP02399r001	0.014264582165688832	0.012011640149847444
DP01791r001	0.017736891858730716	0.012908182283411828
DP00774r001	0.013360020127190479	0.01165577785385307
DP00482r001	0.015019182756992742	0.015521513469759005
DP00152r008	0.011913652384209264	0.01079006771866761
DP01437r001	0.014411415228741698	0.012423886176010443
DP02195r001	0.022876129503213737	0.021269742571620967
DP01392r003	0.013424760425898241	0.014311596171209707
DP00899r001	0.017587374602064974	0.016506062286378832
DP00157r010	0.016009672849069925	0.01645621431364373
DP02785r003	0.010608517258261735	0.01669224282343092
DP00965r002	0.012935567548692553	0.013102035940901376
DP01805r006	0.017163141148305146	0.016671135809894648
DP02896r001	0.016638568665995713	0.014431741098375687
DP00719r007	0.013116537443986729	0.011441430460559225
DP00110r001	0.021452799349857478	0.017114248586122247
DP00654r002	0.012976619746978	0.015114351341234383
DP02145r001	0.010432638473465561	0.010079404130582307
DP02991r002	0.01772086645247846	0.013292751366515289
DP02693r005	0.014158203805611693	0.016422134702672793
DP00873r001	0.012474857772335833	0.012665678911796598
DP00790r001	0.01699919790635097	0.012833543710126573
DP00693r001	0.014777108852102178	0.016472458148144357
DP01724r003	0.018051855914093737	0.015190188700410915
DP02705r001	0.020127764045413915	0.01499388279709745
DP02954r002	0.019618739210844754	0.02122947613077716
DP00238r026	0.012728385775490425	0.022359003467203858
DP01873r001	0.015847066157281573	0.012946362228110833
DP00062r013	0.013979928736648045	0.012143342897735263
DP02138r001	0.013461715208084025	0.017528480059058354
DP01118r002	0.013735186554102288	0.01825674956424943
DP01494r001	0.015546486871156683	0.01577299271106313
DP00328r010	0.011516507803088005	0.012228469297760173
DP00623r003	0.013744095412582133	0.01428811542937723
DP01588r003	0.018475684881323593	0.0189487890462571
DP01181r002	0.015054293106321311	0.01378177373735384
DP01182r001	0.014204469984606246	0.01386783055087997
DP01449r001	0.017238383409878547	0.014162235553786609
DP01544r001	0.012440489755425766	0.015410316157654657
DP00953r001	0.014798637859993316	0.015287454389013843
DP02197r001	0.013535022574158733	0.011280582448539099
DP03018r001	0.012187566428811908	0.01239151098594323
DP01475r003	0.014178810565721343	0.012448271788840991
DP01861r001	0.019104923804745575	0.011543002360907084
DP03100r001	0.014462623695812075	0.014484409627541281
DP00182r004	0.020613174582490203	0.016852521388731865
DP02010r004	0.013977604802917095	0.015231630636369944
DP00997r004	0.02223271939266518	0.012806968858337611
DP01716r002	0.02136296553648244	0.022864500597193683
DP02458r002	0.012896728116304672	0.012282700595356588
DP00223r001	0.013061105853336615	0.012747649136549626
DP01799r001	0.014889859441923461	0.013869017199201755
DP00136r001	0.01838248160795214	0.02192184766910817
DP02005r001	0.017352308172542137	0.020244728223863008
DP01174r001	0.012727979238425394	0.01242614942024397
DP02010r003	0.014940593712350386	0.011552186606558469
DP00398r002	0.019232887034687927	0.016873830117379897
DP00155r005	0.02180036805757343	0.01406402240822628
DP01201r001	0.014080643063258885	0.014536220139469315
DP01562r001	0.014812467607054495	0.013873886790517986
DP00761r002	0.020714094485918978	0.015595972048769006
DP01330r003	0.019343776200548824	0.014337310733483882
DP02742r001	0.01277396676080342	0.014576697738397613
DP01330r002	0.021693900452591428	0.01409949504357118
DP00705r023	0.013798049695863056	0.01140629662064462
DP02607r001	0.014695205423076256	0.013837607617652547
DP01762r001	0.017185636340708854	0.015182299723240011
DP01979r002	0.01757131012823861	0.019067065570685108
DP01246r001	0.015677992503365688	0.015347510575216904
DP01513r001	0.017466049718514728	0.013195094115554723
