# Supplementary material for: Direct generation of protein conformational ensembles via machine learning
Source: Nat Commun. 2023 Feb 11;14:774. doi: 10.1038/s41467-023-36443-x (PMC9922302; doi:10.1038/s41467-023-36443-x)
Supplement: Supplementary file 4 — Source Data [file 41467_2023_36443_MOESM4_ESM.zip › source_data/si_fig_13/panel_b.csv]

molecule_name	idpgan	idpgan_all
DP00468r002	0.0018068508943542838	0.018731048330664635
DP00776r001	0.003835065755993128	0.006206779275089502
DP00088r003	0.009536216966807842	0.008933700621128082
DP00661r001	0.08216563612222672	0.0075254784896969795
DP01420r003	0.00021701234800275415	0.006171438843011856
DP01147r001	0.04200687259435654	0.02696326933801174
DP00437r001	0.0006746465805917978	0.0002502964634913951
DP02476r004	0.07863017916679382	0.10313352942466736
DP02787r002	0.03207962214946747	0.024485457688570023
DP02642r001	0.004040099214762449	0.00039636544534005225
DP00754r001	0.0004389552923385054	0.01648218370974064
DP02738r001	0.0005639647133648396	0.0018172512063756585
DP00736r001	0.0006686572451144457	0.002525609452277422
DP00896r001	0.9900256991386414	1.065427303314209
DP00835r001	0.011186694726347923	0.009342276491224766
DP00992r001	0.000658117700368166	0.004401897080242634
DP02408r002	0.023140152916312218	0.018849153071641922
DP00485r005	0.000469668215373531	0.0024393433704972267
DP00102r005	0.001018683542497456	0.006660830229520798
DP02641r001	0.0024032595101743937	0.008690722286701202
DP02359r001	0.001000508782453835	0.0077771274372935295
DP02463r003	0.07221890985965729	0.07368110120296478
DP02682r001	0.0011927424930036068	0.00021154824935365468
DP02679r001	0.007483481429517269	0.008046049624681473
DP02463r004	0.00032077886862680316	0.010875528678297997
DP00078r001	0.17626352608203888	0.04744415730237961
DP01648r003	0.0012740097008645535	0.004881883040070534
DP00475r002	0.0017037009820342064	0.0020815529860556126
DP02049r001	0.043532855808734894	0.020085224881768227
DP02890r002	0.0018873184453696012	0.005047873593866825
DP00014r001	0.0008657921571284533	0.0016010135877877474
DP00037r002	0.006377495359629393	0.00499390996992588
DP01946r001	0.007881644181907177	0.039147354662418365
DP01424r001	0.02161617949604988	0.007473809644579887
DP01299r001	0.03636852651834488	0.018136395141482353
DP02833r001	0.005031226202845573	0.01673234812915325
DP00553r001	0.007035089191049337	0.01198111567646265
DP02327r002	0.023152107372879982	0.02107374556362629
DP01920r002	0.0012722690589725971	0.0010874727740883827
DP00947r002	0.0027693368028849363	0.004855447448790073
DP03299r001	0.0002244662755401805	0.0010222051059827209
DP00435r009	0.0013313995441421866	0.0008245148346759379
DP01160r001	0.0033623618073761463	0.0031781878788024187
DP00238r012	0.07527990639209747	0.013006347231566906
DP01507r001	0.001994349528104067	0.0020408635027706623
DP01165r001	0.003452871460467577	0.004934194032102823
DP00734r003	0.00245222682133317	0.002220563590526581
DP02547r001	0.01667952537536621	0.032267916947603226
DP02711r003	0.031023411080241203	0.015333366580307484
DP01526r006	0.005678453948348761	0.007367273326963186
DP01534r001	0.02267296053469181	0.013986911624670029
DP02605r001	0.00048530561616644263	0.0010956668993458152
DP02790r002	0.0013809424126520753	0.0020963482093065977
DP01938r002	0.0035821152850985527	0.001174001139588654
DP02536r002	0.0062249996699392796	0.006297645159065723
DP02795r001	0.0007851651753298938	0.0009894765680655837
DP00020r001	0.0614982508122921	0.017874473705887794
DP00721r001	0.20919309556484222	0.1999826729297638
DP01313r001	0.004294082056730986	0.029155245050787926
DP02373r002	0.035757556557655334	0.028536558151245117
DP00026r001	0.0013499475317075849	0.008270712569355965
DP00965r003	0.005370998289436102	0.012514419853687286
DP00798r001	0.0039771501906216145	0.0041216597892344
DP01434r001	0.004052836913615465	0.004773822147399187
DP02703r001	0.015351050533354282	0.014356388710439205
DP01201r007	0.014397596940398216	0.018685201182961464
DP01249r001	0.000753813365008682	0.0017771166749298573
DP01478r005	0.0020231343805789948	0.004950238391757011
DP01817r006	0.01425083540380001	0.02704007178544998
DP02616r001	0.0005763557273894548	0.0006283551338128746
DP01069r001	0.03803480044007301	0.011899837292730808
DP02138r003	0.003310284111648798	0.0005127917975187302
DP01618r005	0.0019857308361679316	0.0022960968781262636
DP01047r001	0.834908664226532	0.5203565955162048
DP01849r005	0.011422211304306984	0.0033426161389797926
DP02653r001	0.0019062678329646587	0.00665765255689621
DP01930r001	0.0008520178962498903	0.0027577467262744904
DP02128r003	0.004177367780357599	0.014211946167051792
DP00815r017	0.00611904077231884	0.017195861786603928
DP01304r001	0.018477996811270714	0.016180500388145447
DP02356r002	0.3558065891265869	0.10610011965036392
DP02860r001	0.007879303768277168	0.00685082608833909
DP01329r001	0.003133506281301379	0.004904904868453741
DP00625r001	0.03812297806143761	0.024089766666293144
DP00573r001	0.0008446914725936949	0.010732940398156643
DP02477r001	0.006570921745151281	0.02380882389843464
DP00138r010	0.06747126579284668	0.017341582104563713
DP01475r007	0.0029749413952231407	0.0003544717328622937
DP01474r005	0.005676665809005499	0.005367701407521963
DP02481r005	0.2439475655555725	0.059976715594530106
DP01608r002	0.006521483883261681	0.0033464704174548388
DP00961r001	0.0018807381857186556	0.0034722841810435057
DP02417r004	0.0009107100777328014	0.009474800899624825
DP00872r001	0.008472426794469357	0.00939386896789074
DP01475r008	0.00920067261904478	0.019585998728871346
DP00287r004	0.005002803634852171	0.0038354217540472746
DP01654r003	0.0009909789077937603	0.005300453864037991
DP02602r001	0.0018510781228542328	0.003963997587561607
DP02990r001	0.0009853359078988433	0.00656305905431509
DP01562r003	0.0020862382370978594	0.007329333573579788
DP01485r001	0.0003837086260318756	0.001985605340451002
DP00752r001	0.013433905318379402	0.008215961046516895
DP01396r004	0.012011961080133915	0.013959133997559547
DP01999r009	0.0007820161990821362	0.005994382314383984
DP00073r005	0.0004905269597657025	0.001185346976853907
DP00808r001	0.0005252663395367563	0.007841150276362896
DP00636r001	0.010834058746695518	0.000979311065748334
DP01968r001	0.04346014931797981	0.06052782014012337
DP00205r001	0.03521079197525978	0.030610812827944756
DP02474r001	0.003337605157867074	0.004874431062489748
DP00329r001	0.0013344178441911936	0.002996632130816579
DP01327r001	0.004291409160941839	0.0038407265674322844
DP02831r001	0.009281224571168423	0.012760004960000515
DP02635r001	0.0016180535312741995	0.008052066899836063
DP01203r001	0.022322485223412514	0.03365805000066757
DP01606r001	0.0013397174188867211	0.004943924956023693
DP01759r001	0.03201165795326233	0.0007674351218156517
DP01590r001	0.012494903989136219	0.012607645243406296
DP02634r001	0.001296430011279881	0.0031238750088959932
DP02652r001	0.0010022078640758991	0.0010838306043297052
DP00282r001	0.0013554079923778772	0.005811987444758415
DP01088r001	0.018574776127934456	0.002927906345576048
DP01499r001	0.059203386306762695	0.02208692766726017
DP00094r001	0.017632249742746353	0.016509927809238434
DP03121r001	0.0029510343447327614	0.005495973397046328
DP01163r001	0.002596867037937045	0.002313549630343914
DP01920r001	0.01515757292509079	0.017359411343932152
DP02164r001	0.007395543623715639	0.011642798781394958
DP01094r001	0.0014584361342713237	0.004760209005326033
DP03345r001	0.0016786335036158562	0.0016227307496592402
DP01240r002	0.006998497527092695	0.0095010194927454
DP01184r001	0.02069246955215931	0.023015685379505157
DP00994r008	0.0006633360753767192	0.0050450274720788
DP01464r001	0.007227576337754726	0.011152083054184914
DP02334r001	0.016243351623415947	0.0153433158993721
DP02493r003	0.00139392982237041	0.008051807060837746
DP03353r001	0.024858597666025162	0.010428729467093945
DP02539r001	0.0002982128644362092	0.008991115726530552
DP00517r001	0.004485964309424162	0.015464837662875652
DP00839r004	0.0004375282151158899	0.002105655614286661
DP00677r001	0.002487790770828724	0.007159572094678879
DP02919r001	0.06348907947540283	0.05902574583888054
DP00060r010	0.002795242704451084	0.003816793439909816
DP02922r001	0.0038206863682717085	0.002788045210763812
DP02382r001	0.03668120130896568	0.01096258219331503
DP01005r002	0.002521138172596693	0.014983851462602615
DP00356r001	0.017796024680137634	0.012598936446011066
DP02826r001	0.0005832102615386248	0.001995412167161703
DP01603r002	0.0017584617016837	0.0011805940885096788
DP01883r001	0.0038361931219697	0.004021347034722567
DP02735r001	0.006258502136915922	0.006315822247415781
DP01835r001	0.0004508380079641938	0.0011593918316066265
DP01044r003	0.0010724840685725212	0.0012542029144242406
DP00346r001	0.0008075337973423302	0.006413475144654512
DP01311r001	0.002344585955142975	0.0031938492320477962
DP00134r004	0.027341078966856003	0.03291967511177063
DP00869r001	0.004007008392363787	0.007585013285279274
DP01026r004	0.0006923623150214553	0.0009968604426831007
DP00020r007	0.00040524726500734687	0.0031966581009328365
DP01458r002	0.00010451582056703046	0.0027044028975069523
DP00809r001	0.006280351430177689	0.009691264480352402
DP01456r001	0.026035405695438385	0.012888940051198006
DP02869r001	0.0041333590634167194	0.01692354865372181
DP00899r002	0.000473973952466622	0.0032045666594058275
DP00064r001	0.012760012410581112	0.025066005066037178
DP00122r005	0.04800187051296234	0.052192214876413345
DP01724r005	0.0013290192000567913	0.0007687629549764097
DP00352r002	0.0012954982230439782	0.0017678160220384598
DP02638r001	0.0006712541216984391	0.0020890426822006702
DP01944r002	0.0005829610163345933	0.0018642899813130498
DP02548r001	0.006814900320023298	0.008481506258249283
DP02148r001	0.0014647096395492554	0.0018096104031428695
DP02985r001	0.0037310896441340446	0.005390359088778496
DP01943r001	0.0017887246794998646	0.01034463569521904
DP01095r001	0.002420148579403758	0.011637355200946331
DP01155r001	0.00884332600980997	0.023070434108376503
DP01430r001	0.0007934672757983208	0.003252388909459114
DP01113r001	0.010865837335586548	0.04857084900140762
DP03361r001	0.00190662348177284	0.0057929581962525845
DP00004r001	0.007265458814799786	0.022700300440192223
DP00926r003	0.0032828242983669043	0.008953547105193138
DP01774r001	0.012610158883035183	0.01934339664876461
DP01479r001	0.0008004269329831004	0.006940667051821947
DP02783r001	0.0008798621711321175	0.0024571612011641264
DP01162r001	0.003798549296334386	0.004780631512403488
DP02597r001	0.0029717234428972006	0.006575896870344877
DP01169r001	0.021214207634329796	0.012798750773072243
DP00768r001	0.00773660046979785	0.006591632030904293
DP02982r001	0.0016429789829999208	0.0027441224083304405
DP03280r001	0.003802488325163722	0.0016508973203599453
DP01450r005	0.0012330389581620693	0.007059476803988218
DP01467r001	0.008318977430462837	0.010299760848283768
DP00111r005	0.00038261100417003036	0.000537316664122045
DP00678r001	0.006853812374174595	0.0067518120631575584
DP01979r001	0.005596634466201067	0.007703836541622877
DP01464r004	0.0011158145498484373	0.002039387822151184
DP00823r001	0.00273742969147861	0.01057423185557127
DP01560r001	0.002675392432138324	0.009998640045523643
DP00716r002	0.04422356188297272	0.004389153327792883
DP01857r003	0.0031492605339735746	0.0052938153967261314
DP00578r001	0.0004879019397776574	0.0007736022234894335
DP02127r002	0.0019109572749584913	0.0018690685974434018
DP02079r001	0.001577390474267304	0.0017130423802882433
DP02555r001	0.008305979892611504	0.003520664293318987
DP00153r021	0.000798284774646163	0.0004388432716950774
DP00458r001	0.00992160476744175	0.006823479663580656
DP01196r001	0.02340555191040039	0.045751865953207016
DP01070r001	0.005070666782557964	0.004305034875869751
DP01268r001	0.0008493263158015907	0.0010666808811947703
DP02456r002	0.003102670656517148	0.0014374088495969772
DP00443r013	0.0015470344806089997	0.002820124849677086
DP02353r001	0.00795500073581934	0.007218151818960905
DP00628r001	0.0007111686863936484	0.01645256020128727
DP01399r001	0.0198261346668005	0.01969381421804428
DP00118r004	0.00030123203760012984	0.00023293643607757986
DP02008r001	0.03297853469848633	0.001216256176121533
DP01086r001	0.025988606736063957	0.03138095140457153
DP01651r006	0.011535478755831718	0.008630623109638691
DP02520r002	0.003772429656237364	0.021618841215968132
DP00933r001	0.00392107805237174	0.005811840761452913
DP02929r001	0.0009494706173427403	0.00487589742988348
DP01310r003	0.012018627487123013	0.014455990865826607
DP02025r003	0.008335258811712265	0.009483572095632553
DP02296r001	0.004240506794303656	0.0044623371213674545
DP01202r001	0.01831725984811783	0.021659165620803833
DP00151r001	0.05688635632395744	0.08858433365821838
DP00898r001	0.0037259983364492655	0.0012569909449666739
DP00611r004	0.0032030458096414804	0.0026138240937143564
DP01993r001	0.020447803661227226	0.020496563985943794
DP01579r003	0.03477004915475845	0.03122798353433609
DP01538r001	0.013110865838825703	0.013072453439235687
DP03020r001	0.005520628299564123	0.005785759538412094
DP01080r001	0.02645302563905716	0.0021942509338259697
DP00765r002	0.001232325448654592	0.019861849024891853
DP02375r001	0.00020354101434350014	0.003461712272837758
DP02836r005	0.010010811500251293	0.036004599183797836
DP00107r001	0.000498121022246778	0.004761461168527603
DP01108r001	0.04240959510207176	0.05204208195209503
DP01524r002	0.0012679388746619225	0.0008402824169024825
DP02193r001	0.001973825041204691	0.002147022169083357
DP02071r001	0.009254089556634426	0.007066299207508564
DP01644r001	0.0016250016633421183	0.0038614151999354362
DP01049r001	0.00410626782104373	0.0037743058055639267
DP00990r001	0.020591136068105698	0.018618427217006683
DP01389r001	0.0008580820867791772	0.0026869529392570257
DP01102r010	0.007804842200130224	0.014037004671990871
DP00796r001	0.0005203209584578872	0.0013762061716988683
DP00974r001	0.002132384805008769	0.0040899827145040035
DP01114r001	0.001148691400885582	0.015274375677108765
DP00193r001	0.013079853728413582	0.009665632620453835
DP02495r002	0.014381049200892448	0.012240967713296413
DP01594r001	0.006936563178896904	0.006723740138113499
DP01645r001	0.002005629241466522	0.0013528200797736645
DP00026r005	0.008302683010697365	0.004071070346981287
DP00749r006	0.004383021034300327	0.004641787149012089
DP02644r001	0.001778672798536718	0.004043111111968756
DP02921r001	0.0006868783384561539	0.0042917500250041485
DP00233r001	0.003403005190193653	0.0031268710736185312
DP01510r001	0.0029504590202122927	0.004332674201577902
DP02208r001	0.0009631175780668855	0.0063666594214737415
DP02986r001	0.0014159895945340395	0.0013583805412054062
DP02341r001	0.002232849830761552	0.006019661668688059
DP01588r001	0.019312061369419098	0.015323872677981853
DP02583r001	0.0016546150436624885	0.0024502521846443415
DP00674r001	0.03139724209904671	0.019556138664484024
DP02660r001	0.003949877806007862	0.003855991642922163
DP00904r001	0.011317365802824497	0.006570226978510618
DP01059r002	0.0004172301560174674	0.00010634917271090671
DP00177r001	0.008173556998372078	0.004332453478127718
DP01282r001	0.001469834940508008	0.001933489111252129
DP01705r003	0.004017127677798271	0.006630618590861559
DP02703r004	0.0020409529097378254	0.002047309186309576
DP00463r004	0.0061905356124043465	0.01331262569874525
DP00726r001	0.00029773390269838274	0.003025996033102274
DP00435r003	0.03346720337867737	0.005633607041090727
DP02987r002	0.0004276649560779333	0.0032966365106403828
DP02576r001	0.0027557064313441515	0.006075692363083363
DP00974r002	0.016222966834902763	0.014180576428771019
DP03335r001	0.013603316619992256	0.01437859795987606
DP01400r003	0.027409406378865242	0.0027936880942434072
DP02782r001	0.0008677128935232759	0.0022599382791668177
DP00399r005	0.00030171065009199083	0.0025019063614308834
DP01561r001	0.06900198012590408	0.030972858890891075
DP00148r001	0.0027378364466130733	0.0023576978128403425
DP00672r001	0.006963004358112812	0.031905800104141235
DP00141r001	0.028449608013033867	0.009968469850718975
DP00787r001	0.02382678911089897	0.006540459580719471
DP01741r001	0.004927849862724543	0.003996322862803936
DP01554r001	0.015012881718575954	0.008115380071103573
DP02591r001	0.04109397903084755	0.04637758806347847
DP00943r001	0.005088103469461203	0.0068911719135940075
DP02481r001	0.017518211156129837	0.022577479481697083
DP00902r001	0.0042524575255811214	0.004265656229108572
DP01109r001	0.015633752569556236	0.026575380936264992
DP02683r002	0.0006684086401946843	0.002416245173662901
DP01479r004	0.0022847657091915607	0.0018229425186291337
DP01994r001	0.0013606100110337138	0.004407432395964861
DP00226r004	0.001172271091490984	0.008287000469863415
DP00827r003	0.0012418031692504883	0.0014658501604571939
DP00720r007	0.005404342897236347	0.05353706702589989
DP02892r001	0.002017323626205325	0.008224554359912872
DP01584r001	0.00033915857784450054	0.002673063427209854
DP00836r001	0.016856703907251358	0.006976997945457697
DP00006r002	0.00878366269171238	0.007006936706602573
DP03019r003	0.0012151449918746948	0.00854337029159069
DP01578r001	0.04886740818619728	0.013607630506157875
DP00427r002	0.0015846885507926345	0.009420538321137428
DP02158r001	0.017725517973303795	0.00619483320042491
DP01783r001	0.0014699596213176847	0.003204913344234228
DP01841r001	0.007596942596137524	0.008554676547646523
DP01654r004	0.031389690935611725	0.02699453942477703
DP02881r001	0.014118446968495846	0.018363673239946365
DP02722r001	0.012203848920762539	0.012205634266138077
DP00954r001	0.003506898880004883	0.008674056269228458
DP00607r004	0.0026428294368088245	0.004397199023514986
DP00214r018	0.030582895502448082	0.005092534236609936
DP02772r030	0.00015422567958012223	0.0029826429672539234
DP02554r001	0.03895535692572594	0.038737643510103226
DP00878r001	0.0005736431339755654	0.004054527264088392
DP01675r001	0.002889404073357582	0.001989476615563035
DP02936r001	0.0012271314626559615	0.005198275670409203
DP01167r001	0.009147802367806435	0.0042218235321342945
DP01255r001	0.0006442671292461455	0.000793387065641582
DP02160r001	0.0019093252485617995	0.004155004862695932
DP00473r001	0.005106901749968529	0.023288538679480553
DP01404r001	0.00044307069038040936	0.002099067671224475
DP00130r001	0.0009570792317390442	0.0008365378598682582
DP01870r001	0.009193621575832367	0.01704421266913414
DP01172r006	0.035677362233400345	0.023455219343304634
DP00685r001	0.0075594158843159676	0.00770203722640872
DP02617r001	0.0008688626694492996	0.0008413114119321108
DP00377r001	0.0007134543848223984	0.019990449771285057
DP01438r001	0.05373983830213547	0.026428397744894028
DP01996r003	0.0010725295869633555	0.0042015789076685905
DP02357r001	0.008486186154186726	0.01382412388920784
DP03021r001	0.02574324607849121	0.009051223285496235
DP02006r003	0.0014806438703089952	0.014252131804823875
DP02704r001	0.022491123527288437	0.0021590108517557383
DP02761r001	0.01831417717039585	0.019854454323649406
DP00834r007	0.0020635616965591908	0.0008185036713257432
DP00446r001	0.0007475123275071383	0.004424590151757002
DP01077r010	0.009452958591282368	0.0073984041810035706
DP02619r001	0.08569245785474777	0.03305097296833992
DP00987r001	0.00036419901880435646	0.0008810799918137491
DP01405r001	0.009513883851468563	0.0018437119433656335
DP00910r001	0.0027689291164278984	0.002842220012098551
DP00764r002	0.0015238567721098661	0.0008326593087986112
DP00519r012	0.004698960576206446	0.020121918991208076
DP02772r006	0.0008310153498314321	0.002130927285179496
DP02697r001	0.001215953379869461	0.0007915736059658229
DP01825r002	0.0012057166313752532	0.0012909240322187543
DP00656r011	0.010403032414615154	0.004695669282227755
DP00043r001	0.016066646203398705	0.008078070357441902
DP02533r001	0.010355671867728233	0.01013046782463789
DP00063r002	0.0033774664625525475	0.0030321222729980946
DP00976r005	0.00043424408067949116	0.012495760805904865
DP02882r001	0.0024579791352152824	0.002654450247064233
DP01131r001	0.004361322615295649	0.021335532888770103
DP00644r001	0.0009492415119893849	0.0014478765660896897
DP01016r001	0.000884902838151902	0.00040111003909260035
DP01317r001	0.01843583770096302	0.018587574362754822
DP02050r003	0.0008416877244599164	0.005365727003663778
DP02615r001	0.0038292771205306053	0.004031536169350147
DP00662r001	0.06259212642908096	0.06305954605340958
DP00835r002	0.021929485723376274	0.0029314279090613127
DP03338r001	0.10676259547472	0.09665823727846146
DP00190r001	0.017599131911993027	0.014450985938310623
DP01045r001	0.001004167483188212	0.004650080110877752
DP02552r001	0.023562083020806313	0.004230255726724863
DP01970r001	0.00604789424687624	0.007319237571209669
DP00764r001	0.01076361071318388	0.011166233569383621
DP01123r001	0.014423845335841179	0.00949445366859436
DP01336r001	0.002710754983127117	0.003477656515315175
DP01985r001	0.03070041909813881	0.029660573229193687
DP01287r001	0.0367882177233696	0.03662615269422531
DP00104r002	0.0008890405879355967	0.004255935549736023
DP01987r001	0.00021077464043628424	0.0005383245879784226
DP02587r001	0.00014504163118544966	0.004031775519251823
DP02709r001	0.004306829068809748	0.0018231120193377137
DP01472r001	0.005691565107554197	0.005713575053960085
DP02733r001	0.005007075611501932	0.00456451578065753
DP02316r001	0.050696682184934616	0.050618190318346024
DP01055r001	0.005977675784379244	0.00467688636854291
DP01482r001	0.26086533069610596	0.08089637011289597
DP01102r008	0.3936902582645416	0.23359785974025726
DP01465r003	0.05123726278543472	0.016624707728624344
DP01561r004	0.10148735344409943	0.0512278787791729
DP01496r003	0.003491100622341037	0.0037271499168127775
DP00706r001	0.007793243508785963	0.0263032466173172
DP01855r009	0.0017747076926752925	0.012817411683499813
DP00839r002	0.007310377433896065	0.014624030329287052
DP02345r003	0.534197986125946	0.3971115052700043
DP00707r001	0.020695514976978302	0.011393217369914055
DP02673r002	0.0007903602672740817	0.010405275970697403
DP01480r001	0.005199624225497246	0.007091369945555925
DP02651r001	0.003055241424590349	0.003426644951105118
DP02928r001	0.0047836750745773315	0.0012623403454199433
DP00487r001	0.0009668660350143909	0.0049158912152051926
DP00567r001	0.0004482256481423974	0.004734125919640064
DP01064r001	0.03421828895807266	0.014487633481621742
DP00450r003	7.799311424605548e-05	0.0009154556319117546
DP01082r001	0.0018508074572309852	0.007242762017995119
DP02027r007	0.0006458496791310608	0.00792782288044691
DP00307r001	0.00638996297493577	0.0019081461941823363
DP01015r001	0.007955310866236687	0.01888507977128029
DP00766r001	0.046518776565790176	0.020800909027457237
DP00759r001	0.0032933279871940613	0.006670081522315741
DP00646r001	0.012708689086139202	0.008878772146999836
DP01429r003	0.005348400212824345	0.0053313481621444225
DP01073r001	0.0008426179410889745	0.009540630504488945
DP02862r001	0.003601147560402751	0.014272968284785748
DP02805r001	0.009177524596452713	0.011281526647508144
DP00303r006	0.0012744999257847667	0.002982236910611391
DP02143r003	0.019462842494249344	0.05750948563218117
DP02509r002	0.015243329107761383	0.00731726223602891
DP00250r010	0.02207138016819954	0.025559958070516586
DP00641r001	0.0006787793827243149	0.0034685214050114155
DP00778r004	0.0019473943393677473	0.0023926415015012026
DP02075r003	0.02399742417037487	0.02141067385673523
DP00527r001	0.006747636944055557	0.006957509554922581
DP01153r001	0.00567467138171196	0.022780971601605415
DP00985r001	0.0043817865662276745	0.013771970756351948
DP02463r002	0.006053944118320942	0.004697033204138279
DP01186r001	0.0010383448097854853	0.0028174391482025385
DP01300r001	0.10399366170167923	0.003589854808524251
DP01602r005	0.004369252361357212	0.004424067679792643
DP00966r001	0.0028717825189232826	0.0069457413628697395
DP00616r001	0.0023614289239048958	0.0030381272081285715
DP00340r001	0.017726697027683258	0.009495402686297894
DP02061r002	0.000528103846590966	0.0016855796566233039
DP00656r019	0.0017484372947365046	0.007743649184703827
DP00238r018	0.007174002006649971	0.005145911127328873
DP02481r003	0.007841327227652073	0.007741928566247225
DP01733r002	0.00548766041174531	0.0015037705888971686
DP01009r001	0.18826496601104736	0.06442730873823166
DP00902r002	0.004846728406846523	0.005218034610152245
DP00325r001	0.029020080342888832	0.02445344254374504
DP02703r003	0.001955845858901739	0.01014439295977354
DP00931r001	0.0012381013948470354	0.0015264583053067327
DP00768r014	0.019878635182976723	0.022101804614067078
DP01739r001	0.001449859468266368	0.0025918446481227875
DP01111r001	0.01050962321460247	0.01103668101131916
DP02015r001	0.0025486371014267206	0.005734321661293507
DP01938r001	0.001151028904132545	0.0020559534896165133
DP02209r003	0.17428676784038544	0.06266136467456818
DP02327r008	0.006394744385033846	0.003915571607649326
DP00810r001	0.0005704439245164394	0.006757488939911127
DP00173r001	0.023616565391421318	0.007878526113927364
DP00220r001	0.039354078471660614	0.01946059986948967
DP01996r002	0.0012586057418957353	0.000701763725373894
DP00075r007	0.00432506063953042	0.021001731976866722
DP01315r001	0.005332188215106726	0.001885629608295858
DP00297r001	0.002043267944827676	0.0044680084101855755
DP02233r001	0.04777771607041359	0.01980678178369999
DP00349r011	0.0005351161235012114	0.0032857598271220922
DP02580r001	0.02766500785946846	0.018534768372774124
DP00079r001	0.008189712651073933	0.006624575704336166
DP01261r001	0.0014645872870460153	0.0027051002252846956
DP01427r001	0.015985503792762756	0.01489250734448433
DP01199r001	0.01653345860540867	0.011041113175451756
DP02623r001	0.0007790920790284872	0.009647219441831112
DP01122r001	0.005404942203313112	0.004427419975399971
DP00592r001	0.023251492530107498	0.009485696442425251
DP00161r001	0.043077144771814346	0.034913551062345505
DP00551r001	0.022562643513083458	0.018356960266828537
DP01948r001	0.006131652742624283	0.0062064132653176785
DP01610r001	0.00782735738903284	0.009770825505256653
DP01475r016	0.0024675808381289244	0.006562495604157448
DP02838r001	0.012707504443824291	0.011827094480395317
DP01600r001	0.009559196420013905	0.008213822729885578
DP01875r001	0.009062672965228558	0.016863951459527016
DP00089r007	0.0036967783235013485	0.01010417751967907
DP01085r001	0.007531261537224054	0.004745714366436005
DP00122r001	0.14244408905506134	0.05276678875088692
DP00144r008	0.004759134259074926	0.002406101441010833
DP00728r009	0.0022053103893995285	0.010442294180393219
DP00458r004	0.0015571812400594354	0.0014363100053742528
DP00588r001	0.03801072761416435	0.020572923123836517
DP00422r003	0.0006747273728251457	0.00041880918433889747
DP02826r011	0.002655559219419956	0.002751055406406522
DP01855r010	0.008736627176404	0.01767653040587902
DP01454r001	0.026657426729798317	0.028976863250136375
DP01281r001	0.005322555545717478	0.0025512513238936663
DP00020r003	0.3128775954246521	0.13058966398239136
DP01817r002	0.014412077143788338	0.0031289663165807724
DP01269r002	0.000527807220350951	0.0014703413471579552
DP03003r002	0.00047080087824724615	0.002284651855006814
DP02192r001	0.020753903314471245	0.033714208751916885
DP01806r001	0.0054924264550209045	0.005380438175052404
DP01097r001	0.00045433820923790336	0.0028959629125893116
DP00862r001	0.02875940315425396	0.0012917749118059874
DP02333r001	0.04134497418999672	0.017663374543190002
DP02791r002	0.012757734395563602	0.003918761387467384
DP00786r001	0.00181989383418113	0.0013618820812553167
DP00949r005	0.0011913146590813994	0.013937005773186684
DP01611r005	0.003407682990655303	0.002859864616766572
DP00659r001	0.33588525652885437	0.3367794454097748
DP00861r001	7.50248582335189e-05	0.00385556579567492
DP00014r003	0.0009955097921192646	0.005581327248364687
DP00669r001	0.009255665354430676	0.010842111892998219
DP02920r001	0.0860896036028862	0.03482002392411232
DP00077r009	0.0007722303853370249	0.0027428269386291504
DP01364r003	0.0034129431005567312	0.0026902013923972845
DP01364r002	0.000454312888905406	0.0026713255792856216
DP02987r001	0.0016410087700933218	0.0026348561514168978
DP02478r001	0.023707985877990723	0.018244989216327667
DP00229r001	0.036253560334444046	0.0348028764128685
DP00683r001	0.05923261493444443	0.06021641194820404
DP00278r015	0.005039538722485304	0.011280533857643604
DP02400r001	0.033452797681093216	0.010886644013226032
DP00462r001	0.007487145252525806	0.005932537838816643
DP00200r001	0.009380237199366093	0.018649127334356308
DP01520r001	0.0036937508266419172	0.003457153681665659
DP01084r001	0.016292044892907143	0.004518972709774971
DP01750r001	0.0010104489047080278	0.009222320280969143
DP00044r002	0.0038528230506926775	0.0038494907785207033
DP00621r001	0.03390061855316162	0.005446098744869232
DP00099r001	0.0005161244189366698	0.0033295133616775274
DP00358r001	0.015953829512000084	0.002612149575725198
DP01553r001	0.008265955373644829	0.002970356959849596
DP02744r002	0.004349899478256702	0.011915166862308979
DP01592r001	0.0029891771264374256	0.0030783845577389
DP00729r001	0.00039765125256963074	0.0009286029380746186
DP00393r001	0.00149380078073591	0.0015375458169728518
DP02170r004	0.0014636635314673185	0.005006109829992056
DP02609r001	0.020121503621339798	0.022924723103642464
DP01491r001	0.008285080082714558	0.009044869802892208
DP02476r002	0.0029335569124668837	0.0056119696237146854
DP00509r001	0.0010458552278578281	0.0034265255089849234
DP00799r002	0.0006103421910665929	0.001329078571870923
DP00748r003	0.005215853452682495	0.006698979064822197
DP00544r001	0.012916832230985165	0.013107866048812866
DP03026r001	0.006569798570126295	0.008016853593289852
DP02657r002	0.005594097077846527	0.0049131521955132484
DP00856r003	0.00620665168389678	0.005336281377822161
DP00382r003	0.0009628725238144398	0.009395314380526543
DP00949r001	0.0006683995597995818	0.0016299837734550238
DP02345r001	0.0004422439669724554	0.006647808011621237
DP00021r005	0.0005181687884032726	0.003906681202352047
DP01154r001	0.008393602445721626	0.010165178216993809
DP00133r021	0.0010730400681495667	0.0050140079110860825
DP00156r005	0.0027036555111408234	0.0051813204772770405
DP00858r003	0.0011661113239824772	0.0008158143027685583
DP00848r001	0.0034789908677339554	0.0017871108138933778
DP00655r002	0.0018554977141320705	0.0032981266267597675
DP00736r003	0.000650104193482548	0.00019423774210736156
DP02848r001	0.020193221047520638	0.018148357048630714
DP00915r001	0.005874981638044119	0.005200464278459549
DP02960r001	0.010741002857685089	0.007500956766307354
DP01277r001	0.004510275088250637	0.00036050108610652387
DP00082r001	0.017851894721388817	0.010726203210651875
DP00491r001	0.027554010972380638	0.016467684879899025
DP01817r001	0.00718888221308589	0.007358402479439974
DP01447r001	0.003697724314406514	0.002541127149015665
DP02002r001	0.0016576116904616356	0.0018747440772131085
DP01584r003	0.009334569796919823	0.009004819206893444
DP01135r001	0.09583106637001038	0.08365391939878464
DP00718r001	0.023027250543236732	0.0065271807834506035
DP02292r001	0.011967698112130165	0.01633254811167717
DP00135r001	0.050577711313962936	0.018887432292103767
DP00419r001	0.005669484846293926	0.010856778360903263
DP01855r021	0.16493993997573853	0.05398176237940788
DP02822r001	0.02843734622001648	0.003848848631605506
DP01097r013	0.0022022284101694822	0.005088583566248417
DP00225r001	0.011891819536685944	0.012206089682877064
DP00720r002	0.010760949924588203	0.002633071504533291
DP00140r001	0.00679059699177742	0.007626544684171677
DP00090r001	0.01259313803166151	0.005219087935984135
DP02372r001	0.004287839401513338	0.000820707471575588
DP00786r002	0.00484866090118885	0.004339876119047403
DP01254r001	0.018804633989930153	0.0109371617436409
DP01526r002	0.00012192429858259857	0.003045380814000964
DP01951r006	0.0017711510881781578	0.011994985863566399
DP00912r001	0.0018816412193700671	0.0019759268034249544
DP02741r001	0.02770577371120453	0.0270818080753088
DP00718r047	0.0002744088415056467	0.001605333643965423
DP01157r001	0.004480560775846243	0.0044837999157607555
DP00348r001	0.008802957832813263	0.007247060537338257
DP00794r001	0.003470007097348571	0.0008730900590308011
DP01102r012	0.0006471489905379713	0.005677524488419294
DP00089r006	0.0007919915951788425	0.005722995847463608
DP01628r002	0.12355503439903259	0.2668823301792145
DP01033r001	0.004893882665783167	0.022866882383823395
DP00986r001	0.0022279061377048492	0.0025899047031998634
DP00407r003	0.0011733165010809898	0.004465156234800816
DP03359r001	0.026893265545368195	0.015698960050940514
DP02204r001	0.001740496139973402	0.0026907045394182205
DP00953r003	0.0013049724511802197	0.0017590797506272793
DP00774r002	0.007301259785890579	0.005886124912649393
DP00808r004	0.008970136754214764	0.010771422646939754
DP00996r007	0.0045085810124874115	0.0034030922688543797
DP00034r003	0.0009186385432258248	0.0009537291480228305
DP01647r001	0.001184083172120154	0.014404898509383202
DP01764r001	0.00038175744703039527	0.007037332281470299
DP02806r007	0.0003264685219619423	0.001187287736684084
DP00801r001	0.0022209768649190664	0.0009572867420502007
DP02772r010	0.004379051737487316	0.0050676059909164906
DP00761r001	0.0007809224771335721	0.004702562466263771
DP01451r002	0.0032022884115576744	0.0014188704080879688
DP01004r001	0.0021182361524552107	0.0027805850841104984
DP00390r001	0.00031368545023724437	0.0037217172794044018
DP03359r002	0.0005667326040565968	0.0043274047784507275
DP00256r001	0.044394493103027344	0.004712929483503103
DP02518r004	0.0007347921491600573	0.0032287612557411194
DP02163r001	0.0054773082956671715	0.006854004692286253
DP00144r001	0.0007490889984183013	0.0005996339023113251
DP02055r001	0.011722603812813759	0.025607172399759293
DP00803r001	0.014541110955178738	0.01585748791694641
DP00897r008	0.00011926663864869624	0.004266573116183281
DP00874r003	0.00048308525583706796	0.0011330830166116357
DP00871r001	0.0061801825650036335	0.008361327461898327
DP00230r001	0.007399988826364279	0.004304409492760897
DP02410r001	0.010312288999557495	0.006181559059768915
DP01934r001	0.0006299843662418425	0.0017294216668233275
DP00566r001	0.0006936794961802661	0.008580667898058891
DP02520r001	0.01742987148463726	0.00523010827600956
DP00049r006	0.05708391219377518	0.05791674181818962
DP02656r001	0.005897762719541788	0.006094190292060375
DP03034r001	0.0017626630142331123	0.0015861247666180134
DP00633r001	0.04997585341334343	0.02442781999707222
DP00623r001	0.028011150658130646	0.02404657006263733
DP02632r001	0.0011710969265550375	0.0008223496261052787
DP00074r001	0.013251842930912971	0.014100962318480015
DP02157r001	0.0018639287445694208	0.003112706122919917
DP01116r001	0.0007545226253569126	0.0015804774593561888
DP02097r006	0.009159537963569164	0.006683849263936281
DP02227r001	0.00015566707588732243	0.0006960448808968067
DP00207r011	0.004643342457711697	0.015355939045548439
DP00858r002	0.005381128750741482	0.0223662331700325
DP01398r001	0.0002997151168528944	0.0002641086757648736
DP01344r001	0.01365361362695694	0.01875448040664196
DP01429r001	0.018679127097129822	0.03211548179388046
DP01303r001	0.02369164116680622	0.008785498328506947
DP00392r001	0.00228775292634964	0.0028143557719886303
DP00607r001	0.010880813002586365	0.013050979934632778
DP03022r002	0.0047042700462043285	0.0011083829449489713
DP02027r006	0.0021122728940099478	0.01541095320135355
DP03092r001	0.0069942595437169075	0.002565540373325348
DP00768r020	0.0017556248931214213	0.005821557715535164
DP02171r002	0.0003557773306965828	0.00865254644304514
DP00345r001	0.040906619280576706	0.013211287558078766
DP01426r012	0.005993042606860399	0.007092033978551626
DP00277r001	0.0015674678143113852	0.0008433058974333107
DP00238r014	0.08457360416650772	0.01886064186692238
DP01013r001	0.00037376192631199956	0.004268324002623558
DP00130r005	0.000170763029018417	0.0018008199986070395
DP01428r001	0.016842368990182877	0.004491681698709726
DP01356r001	0.003938067238777876	0.008769573643803596
DP02262r001	0.0006837691180408001	0.002848611446097493
DP02009r001	0.15322819352149963	0.1600830852985382
DP00418r001	0.06828011572360992	0.03250189125537872
DP02359r004	0.0379965603351593	0.0038028634153306484
DP00932r001	0.004095748998224735	0.015227040275931358
DP00184r001	0.008223148062825203	0.011567754670977592
DP01629r001	0.0030322540551424026	0.0019263549474999309
DP02173r002	0.005576372612267733	0.004209531005471945
DP00788r001	0.012688972987234592	0.009041110053658485
DP02381r001	0.010145681910216808	0.009181593544781208
DP00549r002	0.001200496801175177	0.0108233243227005
DP00878r005	0.005177114624530077	0.0024589351378381252
DP02772r002	0.0028929489199072123	0.0034265751019120216
DP00750r002	0.017514221370220184	0.020562024787068367
DP02630r001	0.0037775165401399136	0.006936642806977034
DP02819r002	0.001249596825800836	0.0028394286055117846
DP01161r001	0.007384094875305891	0.00928176287561655
DP01524r001	0.0004729328502435237	0.005425308831036091
DP00623r005	0.0031575008761137724	0.0040160235948860645
DP01141r003	0.007080067414790392	0.030506864190101624
DP01629r007	0.023986848071217537	0.00484456354752183
DP02545r001	0.016456758603453636	0.008143192157149315
DP02521r009	0.010263738222420216	0.0044179013930261135
DP01449r003	0.0006444333121180534	0.0038439370691776276
DP00196r001	0.09054721891880035	0.03415975719690323
DP01700r001	0.0009554958087392151	0.00046193896559998393
DP02109r001	0.002408932661637664	0.0033693211153149605
DP00100r001	0.0014793581794947386	0.005574547685682774
DP01339r001	0.002032891847193241	0.012255959212779999
DP00811r004	0.009984185919165611	0.009799055755138397
DP01023r001	0.0018654498271644115	0.003244390245527029
DP00054r001	0.003443071385845542	0.002594638615846634
DP00850r001	0.01643477752804756	0.010887869633734226
DP01175r001	0.05182098224759102	0.010237105190753937
DP00546r001	0.027643991634249687	0.04118959605693817
DP01306r001	0.014972458593547344	0.015720713883638382
DP01540r001	0.013155680149793625	0.024928472936153412
DP01654r002	0.010318201035261154	0.008805178105831146
DP02317r001	0.01315279956907034	0.013988032937049866
DP00486r002	0.03954536095261574	0.009494989179074764
DP02234r001	0.0001530683075543493	0.004698926117271185
DP01104r001	0.05433173105120659	0.029215307906270027
DP01139r013	0.009990671649575233	0.010134708136320114
DP01495r001	0.12137999385595322	0.020396044477820396
DP00851r001	0.011790734715759754	0.008541134186089039
DP00436r001	0.028751416131854057	0.005652050022035837
DP00903r002	0.0016648622695356607	0.0015051314840093255
DP02593r004	0.0021368134766817093	0.003344655502587557
DP00901r001	0.0014016521163284779	0.0015120302559807897
DP01604r001	0.000982411322183907	0.0013985681580379605
DP02173r001	0.000652529823128134	0.009466739371418953
DP00989r001	0.0021338299848139286	0.00036629653186537325
DP00252r017	7.572315371362492e-05	0.0029898250941187143
DP00393r002	0.008076897822320461	0.01029220037162304
DP01527r001	0.02562895230948925	0.023198174312710762
DP00961r004	0.0013384600169956684	0.0019000947941094637
DP01794r001	0.0011373820016160607	0.0036178382579237223
DP03121r002	0.00047750346129760146	0.005396603140980005
DP02598r001	0.001805969630368054	0.0029223912861198187
DP02061r001	0.001473219832405448	0.001015596790239215
DP00174r001	0.10602346807718277	0.022527050226926804
DP02577r001	0.0006078949081711471	0.006242586299777031
DP01440r003	0.007404268253594637	0.006297131069004536
DP01106r013	0.04158995673060417	0.06517447531223297
DP00136r013	0.07991427928209305	0.08159126341342926
DP00156r003	0.00213259388692677	0.003824049374088645
DP01969r001	0.3041127622127533	0.3289848566055298
DP01531r001	0.008053435012698174	0.017764264717698097
DP02739r001	0.0011022184044122696	0.00014993594959378242
DP00003r002	0.0018374042119830847	0.01668659597635269
DP01243r001	0.0013240666594356298	0.002591411117464304
DP01512r001	0.005092895124107599	0.012183292768895626
DP00882r001	0.003838856006041169	0.003463462460786104
DP01068r001	0.02865626849234104	0.008874050341546535
DP02740r001	0.011138904839754105	0.004583250265568495
DP01144r001	0.053839992731809616	0.007128899917006493
DP00202r001	0.0021474407985806465	0.0006386778550222516
DP02419r002	0.0011483250418677926	0.01290918793529272
DP02477r003	0.0021561707835644484	0.013357439078390598
DP02392r001	0.005378677509725094	0.002347691683098674
DP00552r001	0.03123190999031067	0.006004821043461561
DP02614r004	0.0002513438812457025	0.005129567813128233
DP00775r004	0.023549577221274376	0.015265543945133686
DP00192r001	0.0005769568379037082	0.0026872865855693817
DP02850r001	0.2944789230823517	0.21059156954288483
DP01420r001	0.0012138030724599957	0.0012576618464663625
DP01064r003	0.001142845838330686	0.013175852596759796
DP00519r011	0.013880930840969086	0.009956023655831814
DP01574r001	0.0006138375028967857	0.007585754152387381
DP00262r001	0.07064901292324066	0.025774098932743073
DP00624r001	0.019147297367453575	0.01935211755335331
DP03262r001	0.00033552240347489715	0.0011438035871833563
DP02203r001	0.00024095183471217752	0.0027499753050506115
DP02706r001	0.0024227204266935587	0.002283924026414752
DP02120r001	0.0012437721015885472	0.0027945186011493206
DP02471r001	0.021860647946596146	0.02486930601298809
DP02011r001	0.0010770935332402587	0.0071765161119401455
DP01973r003	0.0038910985458642244	0.013956472277641296
DP00839r001	0.0006787967868149281	0.000257745326962322
DP00626r001	0.006765774451196194	0.008554677478969097
DP01628r001	0.02994297817349434	0.03579378500580788
DP00057r001	0.03369475156068802	0.03733178600668907
DP02132r001	0.0013219735119491816	0.004159721080213785
DP00937r001	0.013633960857987404	0.005814939271658659
DP01785r001	0.03755492717027664	0.006337692961096764
DP01505r001	0.006026402581483126	0.005195372737944126
DP01769r001	0.024608688428997993	0.017536772415041924
DP00008r023	0.03261617198586464	0.028356000781059265
DP00257r009	0.004857007414102554	0.006828711833804846
DP00815r005	0.00045510154450312257	0.006269129458814859
DP00720r001	0.05277668312191963	0.048225440084934235
DP01550r001	0.0036380246747285128	0.008178474381566048
DP02616r002	0.01190693024545908	0.006663235370069742
DP02949r001	0.0015997214941307902	0.0014367485418915749
DP02476r005	0.05578865855932236	0.01592283882200718
DP00559r003	0.006524944677948952	0.0032805351074784994
DP01453r001	0.010683554224669933	0.013236642815172672
DP00554r001	0.0021091990638524294	0.001599991461262107
DP00557r001	0.00358403823338449	0.009046393446624279
DP00840r004	0.003516744589433074	0.009993555024266243
DP02295r002	0.004372861701995134	0.010178751312196255
DP00796r003	0.0010024162475019693	0.0015989455860108137
DP00943r004	0.003867713501676917	0.03299952298402786
DP02337r003	0.15510138869285583	0.03227418661117554
DP01342r001	0.020292509347200394	0.007630061823874712
DP02714r001	0.002099050674587488	0.0016459539765492082
DP00666r001	0.03460074961185455	0.033379875123500824
DP01011r001	0.03412129729986191	0.0018443247536197305
DP00122r003	0.1888347566127777	0.20468473434448242
DP02599r001	0.002171225380152464	0.003226720727980137
DP00828r001	0.007221859879791737	0.007291775196790695
DP00605r001	0.003165223402902484	0.003190181450918317
DP01461r001	0.007929849438369274	0.044685248285532
DP00219r001	0.026829944923520088	0.01496032066643238
DP02128r001	0.022961311042308807	0.02293677255511284
DP01168r001	0.0012020091526210308	0.0014400891959667206
DP01285r001	0.009079108014702797	0.01693943701684475
DP00238r015	0.020660346373915672	0.02898002788424492
DP00656r001	0.007529351860284805	0.002870956202968955
DP02589r001	0.0005027268780395389	0.00048588673234917223
DP01599r001	0.0007624864811077714	0.0012857681140303612
DP02420r004	0.0005579228745773435	0.001133951940573752
DP01539r001	0.009009700268507004	0.015606834553182125
DP00271r002	0.0007768015493638813	0.0011849089059978724
DP02799r001	0.002819994231685996	0.010578553192317486
DP00014r004	0.0022820928134024143	0.013235137797892094
DP01110r001	0.023127228021621704	0.009672271087765694
DP01431r002	0.015083925798535347	0.009382087737321854
DP00847r001	0.012888170778751373	0.011196543462574482
DP02373r003	0.004706439562141895	0.013786658644676208
DP00918r001	0.0006878004060126841	0.002317259320989251
DP00908r001	0.0005860370583832264	0.014599685557186604
DP03006r003	0.0010273440275341272	0.001911727013066411
DP02355r002	0.005475740879774094	0.006150145549327135
DP00811r001	0.0010625701397657394	0.005742307752370834
DP01825r003	0.0022993606980890036	0.0018151208059862256
DP00332r011	0.008388359099626541	0.020403077825903893
DP01259r001	0.001487450092099607	0.00100090098567307
DP01180r002	0.0039815702475607395	0.0028512717690318823
DP00798r002	0.00888547208160162	0.0029763192869722843
DP00747r001	0.019131716340780258	0.016941385343670845
DP01394r003	0.017155302688479424	0.0008831304148770869
DP02068r002	0.00196933769620955	0.0020175280515104532
DP00708r001	0.19759488105773926	0.031263567507267
DP02593r001	0.00014195764379110187	0.003979700151830912
DP02696r001	0.0006148908287286758	0.0008764892118051648
DP00108r001	0.002454657107591629	0.0020070448517799377
DP00900r001	0.0032251200173050165	0.003671819344162941
DP01279r001	0.0011358823394402862	0.003328528255224228
DP01060r001	0.049459170550107956	0.04019476845860481
DP01050r001	0.0017106493469327688	0.00228144321590662
DP02210r001	0.016655834391713142	0.008367824368178844
DP02225r003	0.00017682745237834752	0.004445681814104319
DP02854r001	0.01035367976874113	0.01056600734591484
DP02247r001	0.0005419868393801153	0.006283842027187347
DP01795r001	0.010515374131500721	0.012613872066140175
DP01112r001	0.0001757502177497372	0.01544777862727642
DP02127r003	0.011285086162388325	0.007055569905787706
DP01597r001	0.015926847234368324	0.020463479682803154
DP02463r005	0.01598936878144741	0.016465935856103897
DP01458r001	0.004858740139752626	0.003735368372872472
DP01500r001	0.021368620917201042	0.00974085833877325
DP01200r001	0.007419177796691656	0.01249014213681221
DP01807r002	0.001348522724583745	0.0037060894537717104
DP00728r015	0.0008512071799486876	0.001973251812160015
DP02251r001	0.012601694092154503	0.0018749155569821596
DP02207r001	0.011117083951830864	0.022780688479542732
DP01271r001	0.00038067318382672966	0.0010248231701552868
DP00365r001	0.013957712799310684	0.011905532330274582
DP01443r005	0.011523274704813957	0.009786536917090416
DP01478r006	0.01071237213909626	0.013170790858566761
DP00792r001	0.003583712037652731	0.0114363431930542
DP00116r001	0.003664103103801608	0.017833150923252106
DP02704r002	0.00045946965110488236	0.0030047197360545397
DP02808r002	0.0025259938556700945	0.01311403140425682
DP00103r001	0.01036029402166605	0.004299532622098923
DP01094r005	0.004365547094494104	0.007944666780531406
DP00775r001	0.0027480353601276875	0.0013101858785375953
DP00998r001	0.0007039116462692618	0.001440751482732594
DP02033r001	0.00792305264621973	0.01189413946121931
DP02384r001	0.0006319095264188945	0.006982175167649984
DP01944r001	0.024113329127430916	0.012386977672576904
DP01947r001	0.033792734146118164	0.03347475081682205
DP00980r001	0.006668292451649904	0.018811145797371864
DP01481r001	0.10487128794193268	0.0591486431658268
DP01252r001	0.004993401933461428	0.004265506751835346
DP02471r002	0.05995587259531021	0.05435752496123314
DP02823r001	0.0005635751876980066	0.011798783205449581
DP01825r001	0.0024032266810536385	0.008064985275268555
DP02768r002	0.0044243731535971165	0.016306186094880104
DP01939r001	0.01314801536500454	0.04135497659444809
DP00549r001	0.0028280382975935936	0.0065987431444227695
DP02269r004	0.0010825286153703928	0.009268753230571747
DP01940r002	0.0006418569246307015	0.00538630411028862
DP01308r001	0.0011333173606544733	0.006129845045506954
DP00709r021	0.0018872771179303527	0.004137149080634117
DP00807r001	0.008752474561333656	0.009372652508318424
DP02328r001	0.0012528708903118968	0.008474575355648994
DP00011r006	0.013309176079928875	0.012286496348679066
DP02736r002	0.08551245927810669	0.013068816624581814
DP01043r001	0.0005276933079585433	0.00368777965195477
DP02633r001	0.00036578584695234895	0.0029522625263780355
DP02191r001	0.0009817479876801372	0.0009284375701099634
DP02815r001	0.002971270587295294	0.0030716503970324993
DP01141r001	0.001077852793969214	0.004080434795469046
DP01465r001	0.000504947965964675	0.00171007146127522
DP01280r001	0.008793799206614494	0.00749802915379405
DP01457r001	0.013388903811573982	0.00882267951965332
DP01325r001	0.011722668074071407	0.003237237920984626
DP00559r002	0.0019359681755304337	0.0045757233165204525
DP01171r001	0.014713211916387081	0.020350132137537003
DP02855r001	0.0106051005423069	0.008461572229862213
DP00702r001	0.00200132024474442	0.009038090705871582
DP00717r005	0.00566733768209815	0.006104071158915758
DP01054r001	0.010685632936656475	0.02142339013516903
DP02746r003	0.005785795394331217	0.005128046497702599
DP00954r003	0.001626458833925426	0.0012324799317866564
DP01867r002	0.00023373034491669387	0.003019439522176981
DP00709r006	0.0295406561344862	0.012887113727629185
DP01616r001	0.020239539444446564	0.02004043012857437
DP01589r007	0.00013234306243248284	0.000654607021715492
DP01971r001	0.021043147891759872	0.021312596276402473
DP02414r001	0.00035209525958634913	0.002685028361156583
DP00231r001	0.05425949767231941	0.06254435330629349
DP01319r001	0.0009462166344746947	0.0005190713563933969
DP03317r001	0.0007239131373353302	0.0031618885695934296
DP00023r005	0.0016325117321684957	0.00524249067530036
DP02170r003	0.0043402863666415215	0.0028547318652272224
DP01012r001	0.0015063644386827946	0.004390309564769268
DP01305r001	0.005584863014519215	0.00688946945592761
DP00314r003	0.00187596189789474	0.0035879735369235277
DP00353r005	0.00017813949671108276	0.0015797425294294953
DP03310r001	0.004828775301575661	0.01162051223218441
DP01670r001	0.0006087585934437811	0.003801261307671666
DP02155r002	0.029911993071436882	0.020846858620643616
DP02264r001	7.018406904535368e-05	0.0009413052466697991
DP02049r002	0.004625380039215088	0.006858188658952713
DP02460r002	0.00621029594913125	0.010767986066639423
DP02590r004	0.02588343806564808	0.015364918857812881
DP00462r004	0.013487969525158405	0.009503528475761414
DP00457r002	0.00041338030132465065	0.0013878587633371353
DP01429r002	0.00035348773235455155	0.0023212002124637365
DP01173r001	0.00800975039601326	0.04321534186601639
DP01361r001	0.0007035347516648471	0.009841633029282093
DP00372r001	0.010163476690649986	0.00778097053989768
DP00200r003	0.0007903433870524168	0.007346274331212044
DP00030r001	0.4191345274448395	0.22307859361171722
DP01281r004	0.0019463994540274143	0.00384561181999743
DP02162r001	0.05568591505289078	0.01349903829395771
DP01401r001	0.0032629938796162605	0.009231079369783401
DP02452r001	0.0409487821161747	0.008035237900912762
DP01177r001	0.008019408211112022	0.005237180273979902
DP00778r001	0.00013511994620785117	0.005837987642735243
DP01074r001	0.0608069971203804	0.03666367754340172
DP01105r001	0.030940597876906395	0.021853270009160042
DP02042r001	0.004073036834597588	0.007458527572453022
DP02796r001	0.001418428961187601	0.0007764226756989956
DP00903r003	0.0026033869944512844	0.005392061080783606
DP03353r002	0.00034511793637648225	0.001702429843135178
DP00162r001	0.0019402879988774657	0.005202506668865681
DP01884r001	0.0012604997027665377	0.0030672901775687933
DP00968r001	0.004816439934074879	0.004877830855548382
DP00152r007	0.008265893906354904	0.009047751314938068
DP00083r009	0.0029523211997002363	0.0020736001897603273
DP02050r002	0.05098374933004379	0.006334624253213406
DP02633r002	0.0014646280324086547	0.0022095313761383295
DP01581r001	0.0008600695291534066	0.0007838245946913958
DP01474r001	0.019643811509013176	0.011937806382775307
DP00931r002	0.005636562593281269	0.005703918170183897
DP01475r010	0.002128464402630925	0.005923955701291561
DP03311r001	0.0021057743579149246	0.002880666172131896
DP02511r001	0.0006520368624478579	0.005817817058414221
DP02509r001	0.009463153779506683	0.007122262381017208
DP02883r001	0.002920868108049035	0.004441631492227316
DP02596r001	0.0008710125111974776	0.009636503644287586
DP00769r001	0.010221215896308422	0.01242667157202959
DP01768r001	0.0032830291893333197	0.0013063409132882953
DP02142r001	0.006600732449442148	0.005235605873167515
DP01240r001	0.0008117621764540672	0.0005538148689083755
DP02869r002	0.004584197886288166	0.023171497508883476
DP00822r001	0.01872207038104534	0.001964849652722478
DP00134r001	0.01999497599899769	0.010912320576608181
DP01134r001	0.006729707587510347	0.007056612521409988
DP01118r001	0.016158966347575188	0.010748574510216713
DP00796r005	0.001204912317916751	0.0010200922843068838
DP00549r005	0.004864369053393602	0.00886655692011118
DP02931r001	0.004538539331406355	0.0041715302504599094
DP00314r001	0.0008967082249000669	0.0009805532172322273
DP00719r001	0.022126927971839905	0.00913725420832634
DP01703r001	0.007043105084449053	0.0013140271184965968
DP00063r001	0.007250837050378323	0.0008626822964288294
DP01863r002	0.0026614253874868155	0.009844565764069557
DP00222r017	0.02086559310555458	0.02417937107384205
DP01874r001	0.010238707065582275	0.011013015173375607
DP01117r001	0.00025209071463905275	0.004553566221147776
DP02086r001	0.028746582567691803	0.03068334423005581
DP02698r001	0.00185590295586735	7.707280747126788e-05
DP03294r002	0.000489334634039551	0.0014441299717873335
DP00407r001	0.0032004332169890404	0.005622743628919125
DP01874r002	0.0010482140351086855	0.0002433587796986103
DP02138r007	0.006338410545140505	0.006471228785812855
DP00387r001	0.015185901895165443	0.010080871172249317
DP00806r001	0.008536847308278084	0.008959864266216755
DP00853r001	0.05479191243648529	0.021159222349524498
DP02608r001	0.01612626388669014	0.007860459387302399
DP02803r002	0.010920275934040546	0.01217997819185257
DP02764r001	0.002307232702150941	0.013402341865003109
DP00239r001	0.00044077530037611723	0.002908366033807397
DP00448r001	0.011121764779090881	0.023023640736937523
DP00262r006	0.001649570418521762	0.010656544007360935
DP00995r001	0.0018354393541812897	0.0019790318328887224
DP00145r001	0.0011597132543101907	0.008650260977447033
DP00645r001	0.015518602915108204	0.0140584921464324
DP02926r001	0.0044531007297337055	0.003285749815404415
DP02159r001	0.5763506889343262	0.17157423496246338
DP00468r001	0.004137392621487379	0.0039290776476264
DP00719r003	0.0013864525826647878	0.003983079921454191
DP01022r001	0.02158404141664505	0.009581453166902065
DP01772r001	0.0015365930739790201	0.015122813172638416
DP00075r001	0.22722482681274414	0.20670898258686066
DP01770r002	0.0535956472158432	0.014766449108719826
DP00575r001	0.0009280395461246371	0.0013699178816750646
DP01455r001	0.012148120440542698	0.013806433416903019
DP00073r001	0.004920951556414366	0.0021464619785547256
DP00156r001	0.0015753059415146708	0.0016868053935468197
DP02271r002	0.02425835281610489	0.004711782559752464
DP02956r002	0.000830749049782753	0.00451660668477416
DP00088r001	0.006757661700248718	0.005775053054094315
DP02067r001	0.0009892655070871115	0.002239516004920006
DP00797r001	0.017331905663013458	0.014035005122423172
DP00120r001	0.13997256755828857	0.03428295999765396
DP03006r004	0.0006165597587823868	0.0009136942680925131
DP00469r001	0.010028942488133907	0.0022647823207080364
DP00962r002	0.0004193367494735867	0.0043696933425962925
DP01176r001	0.027171665802598	0.014917295426130295
DP00894r002	0.0020832871086895466	0.0028580157086253166
DP03254r001	0.0031141547951847315	0.0041264817118644714
DP01863r005	0.018573056906461716	0.04757664352655411
DP01779r001	0.023114219307899475	0.023673947900533676
DP02123r001	0.13420391082763672	0.12204629927873611
DP02346r001	0.008187633939087391	0.0052558379247784615
DP01611r001	0.21932381391525269	0.08644131571054459
DP01933r001	0.0005054385983385146	0.0016152348835021257
DP02170r001	0.002224634401500225	0.0008126795873977244
DP02226r001	0.0020648085046559572	0.0017887897556647658
DP00725r001	0.0009530774550512433	0.005746492184698582
DP00136r008	0.009914014488458633	0.00878953281790018
DP00892r001	0.005671896040439606	0.006037894636392593
DP01878r001	0.0005544540472328663	0.005706114694476128
DP01195r001	0.010539015755057335	0.00794272031635046
DP01292r001	0.03555864840745926	0.0039109131321311
DP01180r001	0.0037735342048108578	0.010462853126227856
DP02356r001	0.00047241291031241417	0.0016004540957510471
DP00314r004	0.0011482646223157644	0.000960340432357043
DP03299r005	0.00027651165146380663	0.0023145414888858795
DP02729r001	0.0018704208778217435	0.002724104793742299
DP01941r001	0.009309937246143818	0.015045277774333954
DP01475r011	0.010758860036730766	0.009360249154269695
DP02946r001	0.006818307563662529	0.0053891707211732864
DP01426r005	0.0020656457636505365	0.000961269426625222
DP00518r027	0.00662454217672348	0.006844684481620789
DP02726r006	0.011116157285869122	0.0078417444601655
DP02790r003	0.00028446223586797714	0.006810883991420269
DP01607r001	0.007243401370942593	0.006815280765295029
DP01559r001	0.01234669890254736	0.005060923285782337
DP02590r001	0.003715441795065999	0.007299554068595171
DP02908r001	0.013712769374251366	0.007262198254466057
DP00583r001	0.0030416313093155622	0.0022138794884085655
DP02538r001	0.020883850753307343	0.020858366042375565
DP02463r001	0.00027573585975915194	0.0016836583381518722
DP00132r002	0.0010915999300777912	0.001481186831369996
DP00055r002	0.006430033594369888	0.006567801348865032
DP00537r001	0.011355338618159294	0.00794278085231781
DP01928r002	0.12970228493213654	0.03466274216771126
DP01624r001	0.0025269342586398125	0.002274527447298169
DP00217r003	0.4883195161819458	0.037321820855140686
DP00378r006	0.004871117416769266	0.016106775030493736
DP02901r002	0.023438073694705963	0.025039980188012123
DP00488r001	0.002360999584197998	0.00966042559593916
DP00694r009	0.006860041990876198	0.007775851525366306
DP00081r001	0.012431691400706768	0.009400716051459312
DP01316r001	0.04323787987232208	0.0811646357178688
DP01157r004	0.005735903978347778	0.006918209604918957
DP00718r033	0.0016456043813377619	0.0025975590106099844
DP01052r001	0.02099633775651455	0.02291848510503769
DP00231r007	0.0005574037786573172	0.002602309687063098
DP03354r001	0.0027048136107623577	0.007863527163863182
DP02267r001	0.0006243970128707588	0.0026615934912115335
DP01490r001	0.20875675976276398	0.06819986552000046
DP02143r001	0.007507375441491604	0.006525558419525623
DP02373r001	0.15598063170909882	0.11886633932590485
DP00055r004	0.021400118246674538	0.011715243570506573
DP00323r002	0.0012874020030722022	0.001280552358366549
DP02253r001	0.013752494007349014	0.00847697351127863
DP01542r004	0.008093204349279404	0.01561363972723484
DP02000r001	0.030364427715539932	0.026404013857245445
DP02145r002	0.0017572115175426006	0.006499393843114376
DP01330r001	0.007568094413727522	0.008056112565100193
DP02588r001	0.0007220250554382801	0.0017897506477311254
DP00278r001	0.003176281228661537	0.015903571620583534
DP01669r001	0.004221323411911726	0.0001766552886692807
DP02523r002	0.0027573220431804657	0.010491089895367622
DP00771r001	0.0046371836215257645	0.0011025910498574376
DP00420r004	0.022854533046483994	0.004599433392286301
DP00999r001	0.04878365620970726	0.012556379660964012
DP01361r002	0.030878692865371704	0.005723355803638697
DP02624r003	0.0006678028148598969	0.006665562279522419
DP00724r001	0.00935177318751812	0.006696190219372511
DP00168r001	0.004859632812440395	0.012958367355167866
DP02730r002	0.018094360828399658	0.03137606009840965
DP01446r001	0.004201714415103197	0.0054598296992480755
DP00718r027	0.0037808092311024666	0.02259683795273304
DP01091r001	0.0012761132093146443	0.0029851526487618685
DP00993r003	0.003181807231158018	0.003937484696507454
DP00699r021	0.04967294633388519	0.0031007190700620413
DP01877r003	0.003635254455730319	0.008601818233728409
DP00067r001	0.0006377394893206656	0.0058492799289524555
DP00748r009	0.009687614627182484	0.02293217182159424
DP01775r005	0.007908020168542862	0.009301879443228245
DP00020r013	0.014383159577846527	0.006640369538217783
DP02094r001	0.004390518181025982	0.005506012123078108
DP02694r001	0.0024232519790530205	0.000162101598107256
DP00154r002	0.004147585015743971	0.0038857723120599985
DP01804r001	0.004510590340942144	0.008915004320442677
DP02669r003	0.006698297802358866	0.0006563350325450301
DP03312r001	0.0037375728134065866	0.015202153474092484
DP02715r001	0.0006530999089591205	0.0020532403141260147
DP02687r002	0.0009165970841422677	0.0006130895344540477
DP01808r001	0.0059194378554821014	0.005542270373553038
DP01250r001	0.0023046182468533516	0.0011127295438200235
DP00499r004	0.01652071624994278	0.013134118169546127
DP01629r003	0.00482058385387063	0.002727221231907606
DP01323r002	0.0011042333208024502	0.003236060496419668
DP00238r011	0.05537236109375954	0.08840173482894897
DP01622r002	0.0005904786521568894	0.004977412521839142
DP02271r003	0.00048369576688855886	0.002044432098045945
DP00180r003	0.03624161705374718	0.0022675993386656046
DP00854r001	0.004103422164916992	0.00751167768612504
DP00245r001	0.0019828889053314924	0.0028156812768429518
DP00054r002	0.0003432294470258057	0.008744759485125542
DP02832r001	0.008486385457217693	0.007967685349285603
DP01239r002	0.006563306786119938	0.002586398972198367
DP00841r001	0.003356081899255514	0.014871492050588131
DP00863r001	0.005075598601251841	0.018057655543088913
DP00474r001	0.12275991588830948	0.02022573910653591
DP02224r001	0.03310292959213257	0.026016050949692726
DP00839r005	0.003839601995423436	0.004624976310878992
DP02451r001	0.0014989005867391825	0.004317460115998983
DP00872r003	0.004267432261258364	0.0040832096710801125
DP01937r001	0.010888177901506424	0.009782083332538605
DP00653r003	0.0019602200482040644	0.010116014629602432
DP02819r001	0.002152231754735112	0.0023583131842315197
DP00389r001	0.004240443464368582	0.011649749241769314
DP01248r001	0.014141097664833069	0.010859261266887188
DP00849r001	0.0006864116294309497	0.011757630854845047
DP02196r001	0.002613401971757412	0.009552212432026863
DP01594r004	0.0017805778188630939	0.002430280903354287
DP01844r001	0.0005223117768764496	0.006058444734662771
DP02369r001	0.009850528091192245	0.012046640738844872
DP02073r001	0.0002808660501614213	0.0011430054437369108
DP02446r001	0.007541499100625515	0.008608853444457054
DP03005r001	0.0015514339320361614	0.009333411231637001
DP02700r001	0.004047011956572533	0.008708260022103786
DP02399r001	0.0007087062112987041	0.0006817446555942297
DP01791r001	0.03543122485280037	0.006818056106567383
DP00774r001	0.01752905733883381	0.009843697771430016
DP00482r001	0.0025759658310562372	0.005390489008277655
DP00152r008	0.0025617408100515604	0.000901492137927562
DP01437r001	0.021555542945861816	0.012560230679810047
DP02195r001	0.0031677137594670057	0.0054399617947638035
DP01392r003	0.010012472979724407	0.010581553913652897
DP00899r001	0.004532988648861647	0.006264801602810621
DP00157r010	0.00462996494024992	0.004584487061947584
DP02785r003	0.000499527552165091	0.0075154984369874
DP00965r002	0.023559221997857094	0.02380945347249508
DP01805r006	0.0003263852559030056	0.0003586235106922686
DP02896r001	0.0024127215147018433	0.003598066046833992
DP00719r007	0.003181004198268056	0.0032118577510118484
DP00110r001	0.015441286377608776	0.00676825363188982
DP00654r002	0.00036629708483815193	0.0020707440562546253
DP02145r001	0.004604806192219257	0.0045525142922997475
DP02991r002	0.00608838303014636	0.002248443430289626
DP02693r005	0.009452898986637592	0.03629607707262039
DP00873r001	0.007903371006250381	0.0219251848757267
DP00790r001	0.0010711033828556538	0.0017321023624390364
DP00693r001	0.027166547253727913	0.026390599086880684
DP01724r003	0.0034746865276247263	0.0009347953018732369
DP02705r001	0.001326716155745089	0.0007709316560067236
DP02954r002	0.005395564250648022	0.005207544192671776
DP00238r026	0.02435268461704254	0.05888591706752777
DP01873r001	0.0014988923212513328	0.003110766876488924
DP00062r013	0.0006581476191058755	0.001942722941748798
DP02138r001	0.000623395957518369	0.00956414919346571
DP01118r002	0.0011488714953884482	0.005172484554350376
DP01494r001	0.0023283790796995163	0.00225555500946939
DP00328r010	0.0035978795494884253	0.0037129030097275972
DP00623r003	0.0016534398309886456	0.009634292684495449
DP01588r003	0.004897288978099823	0.004906200338155031
DP01181r002	0.0003356811066623777	0.001259588752873242
DP01182r001	0.000548458774574101	0.0005201296880841255
DP01449r001	0.0012824988225474954	0.0012122339103370905
DP01544r001	0.002439735224470496	0.01607203111052513
DP00953r001	0.007418113294988871	0.010970023460686207
DP02197r001	0.00022293126676231623	0.0009877787670120597
DP03018r001	0.001431155251339078	0.0022110731806606054
DP01475r003	0.009814329445362091	0.014799126423895359
DP01861r001	0.04053502157330513	0.00534612825140357
DP03100r001	0.01726185716688633	0.014707636088132858
DP00182r004	0.0014379910426214337	0.0018210632260888815
DP02010r004	0.002341904677450657	0.007876545190811157
DP00997r004	0.03212122991681099	0.004168407060205936
DP01716r002	0.005768291652202606	0.0034721281845122576
DP02458r002	0.0097016217187047	0.011259296908974648
DP00223r001	0.0052878656424582005	0.007530119735747576
DP01799r001	0.020393218845129013	0.015130485408008099
DP00136r001	0.0007210706826299429	0.011770281940698624
DP02005r001	0.019125761464238167	0.024833593517541885
DP01174r001	0.00736983260139823	0.011707082390785217
DP02010r003	0.01973751187324524	0.004478545859456062
DP00398r002	0.01013085339218378	0.008053966797888279
DP00155r005	0.003626028075814247	0.0013534091413021088
DP01201r001	0.00030029311892576516	0.0005492222844623029
DP01562r001	0.0006028105271980166	0.003139934968203306
DP00761r002	0.0006424812017939985	0.0014815921895205975
DP01330r003	0.0014452667674049735	0.0008250089595094323
DP02742r001	0.0004442199133336544	0.004385894630104303
DP01330r002	0.04282674938440323	0.006092696450650692
DP00705r023	0.016681008040905	0.011817299760878086
DP02607r001	0.019239572808146477	0.016111738979816437
DP01762r001	0.0005812579183839262	0.0012931771343573928
DP01979r002	0.0049113682471215725	0.0064883423037827015
DP01246r001	0.013666389510035515	0.012992517091333866
DP01513r001	0.0027973155956715345	0.00481001753360033
