# Supplementary material for: Direct generation of protein conformational ensembles via machine learning
Source: Nat Commun. 2023 Feb 11;14:774. doi: 10.1038/s41467-023-36443-x (PMC9922302; doi:10.1038/s41467-023-36443-x)
Supplement: Supplementary file 4 — Source Data [file 41467_2023_36443_MOESM4_ESM.zip › source_data/si_fig_13/panel_a.csv]

molecule_name	idpgan	idpgan_all
DP00468r002	0.1766674782779479	0.15609418026962987
DP00776r001	0.03286320240629959	0.03552952036821603
DP00088r003	0.025355280554115643	0.028969306280888465
DP00661r001	0.13672931196855642	0.10172503726264114
DP01420r003	0.0483863514261513	0.02986284777384433
DP01147r001	0.059735437000884004	0.05908097244706673
DP00437r001	0.019542034620039304	0.025694209866348513
DP02476r004	0.3018300599527187	0.31237135477267736
DP02787r002	0.08926638746069715	0.057572248794879884
DP02642r001	0.0594872057874561	0.02824745266349986
DP00754r001	0.03285065017929273	0.05187118282967131
DP02738r001	0.014602713057333317	0.02839828519375524
DP00736r001	0.02144686131740672	0.024551392056237565
DP00896r001	1.078422313361582	1.3840958718478538
DP00835r001	0.038359864992144305	0.03457729949467438
DP00992r001	0.045973876048610404	0.021326861488563144
DP02408r002	0.2761127713331526	0.19414802303052464
DP00485r005	0.02503952158201383	0.02244641168064514
DP00102r005	0.03006724176330308	0.02631404385189895
DP02641r001	0.05577301766197919	0.03554527224352958
DP02359r001	0.05796632773620637	0.030341146285439935
DP02463r003	0.2847731671955612	0.2867348268420254
DP02682r001	0.06503494214842766	0.07728812122656536
DP02679r001	0.09084922702082396	0.06586903830166015
DP02463r004	0.07285973934321904	0.06680250500851156
DP00078r001	0.09168532029388816	0.15818934409062785
DP01648r003	0.038083048631312975	0.025537225239343812
DP00475r002	0.039636930114168495	0.03636391514287867
DP02049r001	0.22703113697115407	0.25493221996519705
DP02890r002	0.04105064657660391	0.026914733401247115
DP00014r001	0.0713055616625406	0.025991525854962484
DP00037r002	0.054420538755814374	0.05192687958383939
DP01946r001	0.3133597517672969	0.14270558348503937
DP01424r001	0.08101782953120673	0.09803546160096528
DP01299r001	0.07975253732503267	0.05188777003091652
DP02833r001	0.07952779862418889	0.03928975139832348
DP00553r001	0.16952982487571677	0.10119358008437322
DP02327r002	0.06035562953090794	0.03859809494967752
DP01920r002	0.03176164251023635	0.023891043656536055
DP00947r002	0.03570191142119867	0.03023109306016169
DP03299r001	0.021022686747215708	0.022600933714840458
DP00435r009	0.09131158433859717	0.03077946604791681
DP01160r001	0.12605393912061433	0.07091074456530873
DP00238r012	0.08313106547241196	0.10075986394355471
DP01507r001	0.032434042260956884	0.03407898068768488
DP01165r001	0.08602187877926946	0.07363164605010976
DP00734r003	0.023385010123136877	0.020631059436243576
DP02547r001	0.22750918017558897	0.12991313061375703
DP02711r003	0.046496630720068696	0.036656013766686465
DP01526r006	0.112011921126573	0.11881233570440387
DP01534r001	0.1125792684082782	0.15302764354337556
DP02605r001	0.03404976196234999	0.024162702528730283
DP02790r002	0.0620817566150282	0.026831311369797547
DP01938r002	0.04470972006979487	0.01866884606674949
DP02536r002	0.024182160648752078	0.026244862672922073
DP02795r001	0.04681972682632567	0.02855526419705754
DP00020r001	0.3078892200290395	0.3133143003374621
DP00721r001	0.7715181994852589	0.9133991166667332
DP01313r001	0.17715700585227734	0.09854343782413755
DP02373r002	0.05196707289765698	0.04993622851426966
DP00026r001	0.03543520161905762	0.0235286818892876
DP00965r003	0.1702420612680646	0.11972903870330553
DP00798r001	0.07829713832514443	0.04798596992081179
DP01434r001	0.13358780718149335	0.08345938968011248
DP02703r001	0.097352336125328	0.09991938357975395
DP01201r007	0.06261833784791472	0.046803809716025005
DP01249r001	0.06083247892944668	0.03168942876196674
DP01478r005	0.1017660120401428	0.09993385467944102
DP01817r006	0.2210079425863948	0.16647131616692903
DP02616r001	0.01801213957960521	0.020958396938034928
DP01069r001	0.09642406104017148	0.08165782168260531
DP02138r003	0.05660484861784107	0.06165691081616012
DP01618r005	0.028369453048448248	0.029200870783514625
DP01047r001	0.8606329424144293	0.5596696080040278
DP01849r005	0.0685312156947721	0.03233438909465198
DP02653r001	0.06598722168938898	0.042387390200784233
DP01930r001	0.0656028400498317	0.018377382672834418
DP02128r003	0.03501678443131523	0.030583863588294378
DP00815r017	0.2842747467239332	0.11594259824446261
DP01304r001	0.0936116575710513	0.09538019986821636
DP02356r002	0.35372717449712815	0.3751092650147091
DP02860r001	0.044138078139847804	0.04440101950381479
DP01329r001	0.03665249844475255	0.03184535186688077
DP00625r001	0.14170988920992914	0.0848558425156013
DP00573r001	0.041609341812390975	0.02652905024436768
DP02477r001	0.29537810520381974	0.1968458973689064
DP00138r010	0.13485418462886967	0.1671498209372647
DP01475r007	0.06003407621180027	0.024395707774593867
DP01474r005	0.07924256780771423	0.07672840849763535
DP02481r005	0.10351035070926702	0.13298699097487277
DP01608r002	0.06252947368187046	0.030063214405544214
DP00961r001	0.035162704675466755	0.03436644512834082
DP02417r004	0.058626349007734606	0.0335931899614633
DP00872r001	0.041450460904675544	0.043478665613463155
DP01475r008	0.0619425328926913	0.0519897026733354
DP00287r004	0.3751322461560808	0.27276060343686676
DP01654r003	0.08904655153590281	0.05959432493000565
DP02602r001	0.03999670333735985	0.03227365063924589
DP02990r001	0.049321050950839856	0.014818843970244628
DP01562r003	0.04247501917939906	0.037646882658432995
DP01485r001	0.05180487763560841	0.031245823902050406
DP00752r001	0.046714535986195065	0.041304692593645206
DP01396r004	0.044935610455510845	0.056621197791214
DP01999r009	0.023845211684146415	0.023367219563022505
DP00073r005	0.04754077626535008	0.034859978674186394
DP00808r001	0.037540261144881126	0.03557770032937993
DP00636r001	0.10734451166358773	0.0915045712207006
DP01968r001	0.2642395341294205	0.18688885180509385
DP00205r001	0.08221566355723839	0.0884674380696647
DP02474r001	0.07131419432297753	0.054251008663043235
DP00329r001	0.01755778780286516	0.019612270662939923
DP01327r001	1.953131946856789	1.933949539891011
DP02831r001	0.033728847749581875	0.030991835736274467
DP02635r001	0.09424762375676106	0.03224034829707238
DP01203r001	0.10797985432127791	0.09547004672966956
DP01606r001	0.028178830851922392	0.026223674454201668
DP01759r001	0.08806790343909007	0.06975152695954233
DP01590r001	0.11307285245629942	0.06208503210810934
DP02634r001	0.051063124803627145	0.04419762315623948
DP02652r001	0.08378673986071546	0.02938593855223685
DP00282r001	0.06736717676766785	0.035608394638976575
DP01088r001	0.11376281324544177	0.08387430147829647
DP01499r001	0.05203080286990425	0.05369874027960969
DP00094r001	0.0486370412354968	0.0487334942891122
DP03121r001	0.03221623861758686	0.029713136076514428
DP01163r001	0.08839136927329459	0.08421663582477111
DP01920r001	0.07318262395625676	0.045450726139099305
DP02164r001	0.04030494395439134	0.025986240624285912
DP01094r001	0.045545875711604886	0.028251127588044843
DP03345r001	0.06145119252212829	0.030332798304647867
DP01240r002	0.034713998533414024	0.02987733044336353
DP01184r001	0.038858978454864336	0.036141878783480234
DP00994r008	0.030412180060401823	0.0235374992737327
DP01464r001	0.04954613336902211	0.045068660181908825
DP02334r001	0.055513743323890294	0.042366410065189285
DP02493r003	0.036146686471985476	0.024051524252313054
DP03353r001	0.08506297484147635	0.08906008521029297
DP02539r001	0.03372980983633028	0.026534701370600024
DP00517r001	0.10802000092212717	0.060156538077141074
DP00839r004	0.07661286694780413	0.05357388294533329
DP00677r001	0.039488864715575014	0.02611738172560281
DP02919r001	0.40551087765005367	0.3751739613668281
DP00060r010	0.0607283133233441	0.03818942585985665
DP02922r001	0.028480745909465477	0.0321213019279542
DP02382r001	0.07019834570763177	0.054766329283635784
DP01005r002	0.17732806077302127	0.0635598889130509
DP00356r001	0.07129297492163639	0.04520854785332066
DP02826r001	0.07995001217736532	0.03312861453383839
DP01603r002	0.08155477048843011	0.015729039737994586
DP01883r001	0.022098259880375157	0.02717122528059501
DP02735r001	0.0225257139168208	0.02406160767768744
DP01835r001	0.018463820252222728	0.022686135894104037
DP01044r003	0.02737951749480779	0.043709090194480944
DP00346r001	0.03690836966537451	0.027835860551410373
DP01311r001	0.0420475753377581	0.0286050847731178
DP00134r004	0.12233894856566425	0.118196295282094
DP00869r001	0.06695939329512379	0.062283421638557615
DP01026r004	0.05286879188401109	0.029008952271337887
DP00020r007	0.03914330421484868	0.0459462753219418
DP01458r002	0.022492371345712553	0.03011859872897475
DP00809r001	0.0758415460706711	0.05604663969295821
DP01456r001	0.12614947243965485	0.1100742631605313
DP02869r001	0.1505065529678981	0.08229035373352478
DP00899r002	0.045896132229358955	0.010617948979420457
DP00064r001	0.2111083856309451	0.21969484545254642
DP00122r005	0.24715842080555697	0.14288932892479297
DP01724r005	0.06669431903369444	0.07105979389635743
DP00352r002	0.09664497394427099	0.03090367001245455
DP02638r001	0.018648187008306127	0.0183539527779381
DP01944r002	0.028892035307450527	0.03346275091083899
DP02548r001	0.05916460648120194	0.05534902857538288
DP02148r001	0.04155355714146844	0.021614269611053647
DP02985r001	0.04168472513749098	0.04905160150766233
DP01943r001	0.09213554427108298	0.05147323594454742
DP01095r001	0.13671957124281844	0.022064813891010053
DP01155r001	0.07091058164881203	0.04937065517042231
DP01430r001	0.017391367618177833	0.03579435896914079
DP01113r001	0.33508157583428544	0.2064267548301045
DP03361r001	0.2198485515591691	0.05938995979297043
DP00004r001	0.06397639405719271	0.057202976029059126
DP00926r003	0.05372954675724226	0.05382153269707961
DP01774r001	0.05826829187078273	0.0672100547079143
DP01479r001	0.0337313156386319	0.037404409486877156
DP02783r001	0.06290884821926186	0.01785434471350505
DP01162r001	0.12727339130877696	0.12791792646819267
DP02597r001	0.030732394628380694	0.02501460190086639
DP01169r001	0.17313772177266837	0.15372156351962862
DP00768r001	0.07733639151033128	0.07953555591171188
DP02982r001	0.0486721281697729	0.029671230897308245
DP03280r001	0.04675636726353315	0.025092814010671448
DP01450r005	0.09663190504711501	0.11325562423499694
DP01467r001	0.052993067078306574	0.04826710595615256
DP00111r005	0.02503934080778718	0.022195904434579136
DP00678r001	0.07097142800076243	0.07868286812236196
DP01979r001	0.03683297085560013	0.023012233072874845
DP01464r004	0.060722218848334876	0.028279214489571887
DP00823r001	0.050960171509907407	0.042805926128208785
DP01560r001	0.023155681944934788	0.02549316904019978
DP00716r002	0.12435366150152141	0.09099128323714123
DP01857r003	0.04114429232943561	0.09017855943431825
DP00578r001	0.037671780211740474	0.039096129536895695
DP02127r002	0.03888171418189289	0.022907420348981623
DP02079r001	0.10415425313840632	0.08506351167869382
DP02555r001	0.1352114937551413	0.09011519061549733
DP00153r021	0.031938274910544885	0.01804226254311891
DP00458r001	0.11744031548381809	0.11393390790449062
DP01196r001	0.2704384287493838	0.24495107273127964
DP01070r001	0.05975481103882252	0.05771589567182115
DP01268r001	0.021683807181225163	0.01710357202546231
DP02456r002	0.05458525267928735	0.03977057125724639
DP00443r013	0.05383391820869392	0.030289795332442943
DP02353r001	0.11796776651950512	0.11434779555796744
DP00628r001	0.049232300240394176	0.06406239306301917
DP01399r001	0.06448030987706689	0.0667552645098578
DP00118r004	0.053504297480659796	0.05244689760361036
DP02008r001	0.07340142364245436	0.07177354480378659
DP01086r001	0.03441995578241242	0.033286156634467434
DP01651r006	0.11813177157460625	0.10710791807790354
DP02520r002	0.05443174793305412	0.06474605708072112
DP00933r001	0.06988566173785904	0.042006949726998366
DP02929r001	0.018769720145370282	0.014785287171548868
DP01310r003	0.054235654354161555	0.05144266958168228
DP02025r003	0.0936057662075656	0.07717174221618947
DP02296r001	0.03768103875134114	0.048111642590463306
DP01202r001	0.136689639242341	0.11228947574777576
DP00151r001	5.159650033878711	4.0514367076411535
DP00898r001	0.055130289598405526	0.022971560566131154
DP00611r004	0.1566464820758348	0.03940614555980559
DP01993r001	0.21487311432807996	0.20988014097504543
DP01579r003	0.15534190019333438	0.1458789313054184
DP01538r001	0.0793539862965652	0.06580085633273747
DP03020r001	0.034083732852680584	0.03508589063900043
DP01080r001	0.18963875065304475	0.0624669177082031
DP00765r002	0.030338320060095913	0.03244383426338986
DP02375r001	0.024054056560038353	0.025510124724912712
DP02836r005	0.19752244350168816	0.11172254930338188
DP00107r001	0.05751161420424877	0.03776594551537999
DP01108r001	0.14908334200763457	0.1500320285315108
DP01524r002	0.029874544448181214	0.02995902256845857
DP02193r001	0.024185424613723968	0.027672621469005794
DP02071r001	0.06618623032565862	0.06341152622932195
DP01644r001	0.029863799883840192	0.024813220298248503
DP01049r001	0.025969381617817113	0.027660388880448125
DP00990r001	0.06713720918515478	0.03962291544352247
DP01389r001	0.14632310106882748	0.07417255662595597
DP01102r010	0.07390621752735359	0.05458066514715212
DP00796r001	0.02223767104364113	0.017392854887013063
DP00974r001	0.05075487838311763	0.043831638751513635
DP01114r001	0.058052368422487614	0.048390144861693386
DP00193r001	0.24464433107591702	0.1802008651518443
DP02495r002	0.06503237624085052	0.039164717265740084
DP01594r001	0.030388795465283853	0.030387530241112716
DP01645r001	0.030875622230269167	0.019164964749387208
DP00026r005	0.04112874112382128	0.03958624501813823
DP00749r006	0.03356241341650748	0.027142970584618183
DP02644r001	0.04568380844119774	0.04031873468004821
DP02921r001	0.0387324617445563	0.03343030843409406
DP00233r001	0.027454327050339022	0.029627611210208887
DP01510r001	0.17519361652311055	0.05399211764700984
DP02208r001	0.030074660629818978	0.030033603769204237
DP02986r001	0.05313406671029042	0.027218124766230537
DP02341r001	0.06041219282439156	0.04033100657304917
DP01588r001	0.13286904916667963	0.07641340544449408
DP02583r001	0.031276635729554574	0.033312922594006415
DP00674r001	0.16580270788548318	0.18428401063585007
DP02660r001	0.04206547592357482	0.03742498446971172
DP00904r001	0.15879759377971464	0.14268280470667632
DP01059r002	0.02492655405362002	0.02541640275877103
DP00177r001	0.21239157494542124	0.15719120930399547
DP01282r001	0.024767355964512197	0.017922947136460556
DP01705r003	0.04831408821795063	0.06301647261777493
DP02703r004	0.023170524491876874	0.02662110312673647
DP00463r004	0.08227916253934951	0.05860792032085834
DP00726r001	0.023779915195011006	0.020395606732764342
DP00435r003	0.06681357589039656	0.07320023781328429
DP02987r002	0.03823004224364225	0.016635281515655874
DP02576r001	0.02919986816769548	0.021164388903970866
DP00974r002	0.0378136295805986	0.023797434888047704
DP03335r001	0.05507094932654306	0.03489859118549646
DP01400r003	0.051926966210624696	0.060294565720563915
DP02782r001	0.027882151754227247	0.029191631974570035
DP00399r005	0.026686636293108003	0.015970796621025175
DP01561r001	0.11327774595426401	0.20856356527043068
DP00148r001	0.1144191727670091	0.09502021621167994
DP00672r001	0.07483207299887297	0.0623223090495907
DP00141r001	0.09960429163377509	0.08132102546492984
DP00787r001	0.08679113754675664	0.11718551576002084
DP01741r001	0.10424705817886618	0.11713629672213728
DP01554r001	0.09120507625770811	0.07430259169941246
DP02591r001	0.061433252267159684	0.055212144458122205
DP00943r001	0.15267623558080065	0.13223324384599555
DP02481r001	0.20391391306675266	0.10664052861661054
DP00902r001	0.13529299579312226	0.07121992979009104
DP01109r001	0.16679074596682886	0.1850970156315549
DP02683r002	0.034633961008904646	0.027861472405511394
DP01479r004	0.11021614199501821	0.13132066685618735
DP01994r001	0.043172740323066484	0.033121365946248656
DP00226r004	0.08111909163223817	0.06554711621844447
DP00827r003	0.03031070423913583	0.019037502543326038
DP00720r007	0.39062648415181117	0.4327922031686667
DP02892r001	0.09000734503152669	0.11648417563321092
DP01584r001	0.04576256493043989	0.02777900302750461
DP00836r001	0.15274334650272106	0.14722801550634612
DP00006r002	0.10369036092828808	0.07430243506842543
DP03019r003	0.03278257073830252	0.03399340210623282
DP01578r001	0.0876190491644005	0.08866964130266927
DP00427r002	0.08790585419473573	0.033422450981746725
DP02158r001	0.04825564586838756	0.04280193183425624
DP01783r001	0.045729775408054577	0.024400977493030603
DP01841r001	0.05298635173103477	0.04639238809850576
DP01654r004	0.19965332925383067	0.18714293779525115
DP02881r001	0.06833247413755808	0.06845065339882722
DP02722r001	0.06311660315662884	0.06274866411011916
DP00954r001	0.036646787832945886	0.03134521471409802
DP00607r004	0.07721944792307112	0.04181078580229682
DP00214r018	4.162855372374973	2.784567366513543
DP02772r030	0.031967327126209075	0.021735216539720423
DP02554r001	0.06020552798901811	0.06650884809900325
DP00878r001	0.02446698260740372	0.021441707227682814
DP01675r001	0.10482650492805913	0.08384477934842142
DP02936r001	0.11315538185554705	0.03251464739919336
DP01167r001	0.769188555303556	0.2832617546335009
DP01255r001	0.024417450280726727	0.01433559684170402
DP02160r001	0.05233122880598047	0.030732800342029114
DP00473r001	0.10492697482889668	0.06700207336647836
DP01404r001	0.041343045147866006	0.0335422102748495
DP00130r001	0.0663069412734555	0.023637491829720483
DP01870r001	0.10143926780514452	0.07442378802549865
DP01172r006	0.07695228316605833	0.06830634177933655
DP00685r001	0.01903435256271774	0.023114854672622153
DP02617r001	0.03591029054362494	0.040965648835628504
DP00377r001	0.11516109249572976	0.17987274474426462
DP01438r001	0.038438385226972155	0.04524526981011387
DP01996r003	0.03304636867561731	0.023885548040402615
DP02357r001	0.05604348441724832	0.02825621801857863
DP03021r001	0.06983752002704068	0.051498829166797426
DP02006r003	0.02930144527640467	0.02114531578127408
DP02704r001	0.1279399605289337	0.0980129640803864
DP02761r001	0.06089360194622447	0.06188579592962481
DP00834r007	0.08424259175302787	0.04765015849826285
DP00446r001	0.018588017085003686	0.018716824206168346
DP01077r010	0.08573636182374075	0.0832686662215888
DP02619r001	0.3347705247736067	0.22845427297713575
DP00987r001	0.022095114913813114	0.026638957181938275
DP01405r001	0.10222512698488724	0.08008733924899854
DP00910r001	0.017065483888949413	0.020850479014584273
DP00764r002	0.12733005226919308	0.026825548508520074
DP00519r012	0.046016953183687676	0.035686364646697735
DP02772r006	0.04170045998876355	0.015145328803849847
DP02697r001	0.023764173447680104	0.017101747242797047
DP01825r002	0.042260264775278715	0.03331142090974847
DP00656r011	0.0783181119555543	0.049782720789726446
DP00043r001	0.044169773106520205	0.04003944073585969
DP02533r001	0.02962673304102032	0.027459913889980956
DP00063r002	0.018428782236737582	0.019693940734056732
DP00976r005	0.06227141930471472	0.0961611555541208
DP02882r001	0.03040135784417644	0.030656788512045452
DP01131r001	0.04511385107566137	0.031837985484279484
DP00644r001	0.05083743992270504	0.026662545791516053
DP01016r001	0.04032149402309104	0.035773766906641864
DP01317r001	0.06605641763406558	0.08698089516471164
DP02050r003	0.02280149715090128	0.02589517930743438
DP02615r001	0.02740974929137939	0.031893513298319624
DP00662r001	0.20644032170476062	0.20877257931069082
DP00835r002	0.05199051413105108	0.04646805301329701
DP03338r001	0.1905671342683641	0.16159417420988179
DP00190r001	0.18201257791979314	0.18225215380038148
DP01045r001	0.05417001796806082	0.023719759841789458
DP02552r001	0.10443271069986683	0.09392741176153804
DP01970r001	0.09675301750192686	0.0671840515162081
DP00764r001	0.11858833346232364	0.03901355086206471
DP01123r001	0.027140552852517357	0.03385172101748332
DP01336r001	0.17977024072594192	0.04780471362579447
DP01985r001	0.3790333902612395	0.26363265432922983
DP01287r001	0.2806884892690541	0.26764306066085986
DP00104r002	0.17288292748101358	0.18169740003733123
DP01987r001	0.056845039915029004	0.04223688346183683
DP02587r001	0.04141122711094923	0.032987206567222684
DP02709r001	0.07086393564203021	0.05238572709657305
DP01472r001	0.1245149527229225	0.11423540060338608
DP02733r001	0.02788886087954532	0.026893501774997816
DP02316r001	0.17055557685970563	0.16694129434684546
DP01055r001	0.11271559882660667	0.10125771164185268
DP01482r001	0.13866870639582798	0.15996805520179697
DP01102r008	0.11931396546668314	0.10768715938897447
DP01465r003	0.37323238938546455	0.2978060717843524
DP01561r004	0.16515159079997238	0.12825040745132624
DP01496r003	0.03149755838013279	0.030317968609670825
DP00706r001	0.29498614969995446	0.24476251215412204
DP01855r009	0.02421316533895226	0.026738213016079492
DP00839r002	0.2933150699226764	0.18052120849793762
DP02345r003	0.1439660499119813	0.19596767273435703
DP00707r001	0.09364079327969488	0.07684064885083156
DP02673r002	0.057121972085123124	0.033908802418446266
DP01480r001	0.2396295495621424	0.22663431358645453
DP02651r001	0.02788205000242322	0.030842463868072427
DP02928r001	0.09532731408524077	0.05124889391734438
DP00487r001	0.049467701439694575	0.031907313306970365
DP00567r001	0.03322544374566255	0.020588266137901864
DP01064r001	0.17229550628417176	0.11216979357633627
DP00450r003	0.04583177905424001	0.02503578230956865
DP01082r001	0.037058231236223	0.03063712705389572
DP02027r007	0.023679336749766616	0.027751199194004386
DP00307r001	0.23460815927071996	0.1824871523321664
DP01015r001	0.06215712849587277	0.047820554111606906
DP00766r001	0.05176256147955511	0.04815731551128329
DP00759r001	0.021101168605574518	0.02471638621078181
DP00646r001	0.09162819305399901	0.10195367229243579
DP01429r003	0.021349462012047286	0.022517862006490662
DP01073r001	0.06650890139314015	0.04639657549221815
DP02862r001	0.040800067452945586	0.0308549704493097
DP02805r001	0.031969100495760495	0.03217763653796728
DP00303r006	0.05512578376605401	0.028950431828109104
DP02143r003	0.30715958126690907	0.5760206599445098
DP02509r002	0.0847738859540874	0.08711406278852837
DP00250r010	0.16787004866970168	0.21553008488099074
DP00641r001	0.022511392333751924	0.025442872050814632
DP00778r004	0.04891566840017868	0.028671133524065334
DP02075r003	0.3472313174260758	0.15804587707665532
DP00527r001	0.05062402460789631	0.05266615262801842
DP01153r001	0.09644278799558866	0.05605019466034104
DP00985r001	0.11003094497232303	0.0725103327972167
DP02463r002	0.13201008345041979	0.12663654856459494
DP01186r001	0.049411810195292484	0.02926744737418968
DP01300r001	0.10461880675577502	0.10063237982994007
DP01602r005	0.02332956177337886	0.025640656623014606
DP00966r001	0.08575328486249803	0.09850955021378084
DP00616r001	0.1257271628959171	0.04975459411014213
DP00340r001	0.14383641438871286	0.1613081356051253
DP02061r002	0.03473815822379709	0.02002160320210633
DP00656r019	0.06287784433761182	0.0391938124725386
DP00238r018	0.06000556003308697	0.06499409054205497
DP02481r003	0.05265489174859915	0.05835430897329512
DP01733r002	0.06448686282332176	0.046130916716535735
DP01009r001	0.08755768445494773	0.16850465189032163
DP00902r002	0.10615439185641289	0.11379150745477327
DP00325r001	0.1577392493505607	0.17781062648014892
DP02703r003	0.030309683547690657	0.023837626298503844
DP00931r001	0.056608280648619086	0.04374009846463412
DP00768r014	0.04824814070945884	0.047987541631775446
DP01739r001	0.030707233358824384	0.03277637923004361
DP01111r001	0.030774854133638622	0.02762568784289389
DP02015r001	0.07807481583623892	0.07210289352285473
DP01938r001	0.08794817788655532	0.03016862131700957
DP02209r003	0.11501302924462359	0.14823062418541422
DP02327r008	0.040347401539084234	0.03789917648665374
DP00810r001	0.034330073505060246	0.029532771372982373
DP00173r001	0.1489225773224806	0.15352453218627848
DP00220r001	0.07829152113287627	0.06445437189074124
DP01996r002	0.03534248581436127	0.033287549742603194
DP00075r007	0.10808189172756827	0.12373242800810501
DP01315r001	0.1262646485554943	0.05921484470466632
DP00297r001	0.021247193257729988	0.042554174379866874
DP02233r001	0.23821531705616153	0.21755340046560834
DP00349r011	0.020549902997527875	0.03848698913156767
DP02580r001	0.288145272681522	0.19200083915776986
DP00079r001	0.06722409428464476	0.06802296802674594
DP01261r001	0.09715472397886403	0.04889187483231961
DP01427r001	0.07862232566849553	0.06520515995045098
DP01199r001	0.034109158461645014	0.030751897148882976
DP02623r001	0.04810712622243801	0.03256063170129763
DP01122r001	0.0515278957218249	0.043658899842687934
DP00592r001	0.06742038965320112	0.07309090103473836
DP00161r001	0.03870151471629934	0.04232942064996939
DP00551r001	0.06510750656568323	0.0517139438797786
DP01948r001	0.04129938526627362	0.034900028337976556
DP01610r001	0.05927125307129919	0.03686507498512601
DP01475r016	0.05436194352168567	0.030792412468297913
DP02838r001	0.03316046615187364	0.03408517646393844
DP01600r001	0.03223886307404041	0.02819423909100167
DP01875r001	0.14449399719945086	0.1340443862927139
DP00089r007	0.038414790975920175	0.05719279284917469
DP01085r001	0.0701099377445597	0.05614328512691455
DP00122r001	0.10187091832282963	0.09761958503597115
DP00144r008	0.10892359688188978	0.09301312720738993
DP00728r009	0.03516246528318316	0.028842156934174558
DP00458r004	0.05175207746327015	0.05836918439990925
DP00588r001	0.3695829457151599	0.32396203993794714
DP00422r003	0.041212532735966395	0.03102110597290187
DP02826r011	0.1311034858225238	0.12794697537305685
DP01855r010	0.04446012351723773	0.03655772833540108
DP01454r001	6.68115712900838	6.820727756576633
DP01281r001	0.057383061847011696	0.028341606303930015
DP00020r003	0.18595913510949247	0.23382669762627012
DP01817r002	0.16213169755924553	0.13252129856106554
DP01269r002	0.04532700487034327	0.030913573251320037
DP03003r002	0.07036073290647829	0.044259237466809806
DP02192r001	0.2727675400292255	0.17220283966706978
DP01806r001	0.09323618010562618	0.0888195774062212
DP01097r001	0.0370340949349297	0.023892416645903698
DP00862r001	0.10108519319057384	0.06930773597397523
DP02333r001	0.07116034316392045	0.07176848747301831
DP02791r002	0.10911269717882219	0.05991118166255356
DP00786r001	0.09968692259702346	0.08041420034369787
DP00949r005	0.03401596262701379	0.03379349850448104
DP01611r005	0.017714831917954865	0.019468159242837742
DP00659r001	0.9350069549265734	0.8899872790010697
DP00861r001	0.03810399544049677	0.02472198210482973
DP00014r003	0.05591688929043504	0.05901795114398574
DP00669r001	0.04844509398542368	0.04737306816644781
DP02920r001	0.36935631369848937	0.27385977208788476
DP00077r009	0.04067482394377037	0.037528207839756675
DP01364r003	0.035670324825378144	0.024728158989711816
DP01364r002	0.13468505708762588	0.03959837303268257
DP02987r001	0.0722041624015574	0.02581938179581754
DP02478r001	0.16696700988829444	0.20898851265747098
DP00229r001	0.20865655506122344	0.18597436307177864
DP00683r001	0.29824130195359344	0.2972054234785587
DP00278r015	0.03619317660939927	0.03050085451380233
DP02400r001	0.05486947243180279	0.04006697362407104
DP00462r001	0.03326581038631572	0.035520819951055965
DP00200r001	0.16092948499339627	0.07638401039062158
DP01520r001	0.05483935378244433	0.05362258409878034
DP01084r001	0.05938347245897668	0.03837486001649424
DP01750r001	0.04107937455346485	0.02975374246318421
DP00044r002	0.029110895943596424	0.0326304313632029
DP00621r001	0.06639349667639896	0.08831680811453657
DP00099r001	0.039220118154572534	0.02827452164378461
DP00358r001	0.13282162376953646	0.16358367338319627
DP01553r001	0.04813072734165722	0.09688338705384102
DP02744r002	0.05669895548787391	0.045866005356045535
DP01592r001	0.020029202120238867	0.025348006975202616
DP00729r001	0.01981793626001429	0.01838415675929678
DP00393r001	0.018402430770506108	0.01831474344606456
DP02170r004	0.07570104473138552	0.07424772627052433
DP02609r001	0.04809164117286732	0.04652303398851161
DP01491r001	0.05398288662725221	0.05304189232382031
DP02476r002	0.07963653273696891	0.047869937791259747
DP00509r001	0.029295274839303605	0.018941267655182455
DP00799r002	0.03878027101350682	0.026824980643684382
DP00748r003	0.02134677365621147	0.017806145437940724
DP00544r001	0.3419765646783056	0.3602427408772258
DP03026r001	0.041188009898149136	0.046127826388966536
DP02657r002	0.023880744410030907	0.026433000952478924
DP00856r003	0.033836895947205195	0.03574946744571795
DP00382r003	0.04046821970127019	0.055939555791764475
DP00949r001	0.03660269599411552	0.02714295189282737
DP02345r001	0.050076870824663534	0.05663730459409715
DP00021r005	0.03524587330797635	0.02910517773870806
DP01154r001	0.06637971454096593	0.07420245983143425
DP00133r021	0.05186988680441864	0.0364945608113738
DP00156r005	0.031391889318414246	0.03665526197261748
DP00858r003	0.06770538847722526	0.04125852746693991
DP00848r001	0.19418231790293247	0.05374946598951694
DP00655r002	0.05667989757857581	0.050296629908654404
DP00736r003	0.034213666516704065	0.018366672055850613
DP02848r001	0.06752149081653104	0.028886311107453534
DP00915r001	0.08939317191158662	0.09653668594025987
DP02960r001	0.06272536660429912	0.04052048002595618
DP01277r001	0.06449002624915277	0.039401860646149
DP00082r001	0.14430172875551545	0.11194059682569009
DP00491r001	0.08852748809337213	0.06698015753231315
DP01817r001	0.10177718813842401	0.10064001921500737
DP01447r001	0.036314911528835016	0.03131805795380106
DP02002r001	0.10410885893709722	0.10546786824309365
DP01584r003	0.06703999213493694	0.06437778935497408
DP01135r001	0.5239085617589533	0.516830897103309
DP00718r001	0.09661489353759142	0.08252559560504863
DP02292r001	0.056439527213719864	0.054977819697268275
DP00135r001	0.15826534223722638	0.24855794843996792
DP00419r001	0.05979792876655475	0.05424129814140003
DP01855r021	0.14087194210397372	0.16405170848324155
DP02822r001	0.06189254201301385	0.06868608512146557
DP01097r013	0.10210658896961192	0.06233928233475567
DP00225r001	0.16987363470794462	0.23361547879529507
DP00720r002	0.6374806240070592	0.4975673898072725
DP00140r001	0.12048460318745806	0.08614721924956747
DP00090r001	0.059247357569378545	0.0540606652815635
DP02372r001	0.05846212511070815	0.041655439779893104
DP00786r002	0.06184579036246076	0.07282642741422833
DP01254r001	0.07469262334325968	0.0682607663719953
DP01526r002	0.015353667341580597	0.021575330935193784
DP01951r006	0.07584663058584604	0.048892077337319165
DP00912r001	0.2940769639379088	0.18413478022215243
DP02741r001	0.10304812879832627	0.10192330543376198
DP00718r047	0.04770499701602105	0.021669073394937913
DP01157r001	0.0526952846180331	0.043700322671311444
DP00348r001	0.020175840597039623	0.02101069252367499
DP00794r001	0.04094409172781885	0.03979963658169855
DP01102r012	0.0412713199381714	0.02399093255483992
DP00089r006	0.05364642164236793	0.025325860435822953
DP01628r002	0.3352076586749582	0.3435027195274414
DP01033r001	0.08798020990136288	0.06824965127238322
DP00986r001	0.022059581581640578	0.021444116746662613
DP00407r003	0.04480199938571659	0.024427569361383402
DP03359r001	0.2303185890423403	0.24582847298847393
DP02204r001	0.036949509517848755	0.034664689323133734
DP00953r003	0.049309787217173176	0.0382396984735763
DP00774r002	0.03841464603804266	0.02756023343427219
DP00808r004	0.13796562652005073	0.09230889571260864
DP00996r007	0.0643942010057585	0.12470330024807068
DP00034r003	0.07271308700441384	0.020818730957822402
DP01647r001	0.025697088030263694	0.02202824199792907
DP01764r001	0.04899171924506298	0.06863549048650676
DP02806r007	0.02689923273999282	0.014381576461050802
DP00801r001	0.04102647669765553	0.02996311570629847
DP02772r010	0.022101580905661278	0.019176117179663096
DP00761r001	0.059782244181598075	0.019098194889973545
DP01451r002	0.04765029505793642	0.02866010329951313
DP01004r001	0.044066886467084176	0.01885168868440261
DP00390r001	0.04129472364290676	0.041938451832612196
DP03359r002	0.08305474133849824	0.037700009903356015
DP00256r001	0.08572328730694857	0.10352662903894484
DP02518r004	0.04922051099378559	0.02498312765947426
DP02163r001	0.040947317615878005	0.04049530859069905
DP00144r001	0.08758446442357164	0.029289742030082146
DP02055r001	0.05895712663702585	0.048280215744892475
DP00803r001	0.035401476638820414	0.036450239128794394
DP00897r008	0.04548959119554531	0.05085457861887769
DP00874r003	0.04013641277294904	0.015428050085582708
DP00871r001	0.1592270436384556	0.09684547333952882
DP00230r001	0.0988512911231909	0.04937020301010704
DP02410r001	0.08858242659532974	0.05673460773838194
DP01934r001	0.06798456086084066	0.02413715063226457
DP00566r001	0.04715392947519875	0.02695010275859978
DP02520r001	0.05169927817709796	0.05072956141048905
DP00049r006	0.07438010081290995	0.07984798272310716
DP02656r001	0.030002699405144655	0.03215862989629606
DP03034r001	0.05495740507579322	0.036067431185440355
DP00633r001	0.10476930533660588	0.1905482885039805
DP00623r001	0.22700717926998673	0.2356496288274379
DP02632r001	0.046144779436566426	0.02903786146969215
DP00074r001	0.1282363871517212	0.20872944417785272
DP02157r001	0.028564629775232598	0.024995731641266252
DP01116r001	0.09541232053680522	0.04122516901465853
DP02097r006	0.19213404619860952	0.16601312347483801
DP02227r001	0.026117246816204698	0.03430328896754192
DP00207r011	0.05220263585868938	0.03939751619181726
DP00858r002	0.03339947322365981	0.03418529732671264
DP01398r001	0.05713853455852499	0.054745547686351904
DP01344r001	0.3079142744532847	0.2074658918923104
DP01429r001	0.17685713731966862	0.1489819043663179
DP01303r001	0.041809076902899464	0.03613941738801415
DP00392r001	0.2338489706287181	0.14259995155725286
DP00607r001	0.0359226749705045	0.03883042023327078
DP03022r002	0.070690284355391	0.027570774797266977
DP02027r006	0.03673272383462357	0.03375343538148564
DP03092r001	0.04284667216650818	0.03578452615267919
DP00768r020	0.11008193135134872	0.040843773635725784
DP02171r002	0.05042954355179033	0.029218858670360764
DP00345r001	0.03974711052406452	0.03385556297730577
DP01426r012	0.0686713507307942	0.02741016882795583
DP00277r001	0.062452917386488005	0.025249860786973277
DP00238r014	0.11210293770711725	0.14027211156181224
DP01013r001	0.07858610691897795	0.05800321765448723
DP00130r005	0.021987636095430765	0.023937971655460584
DP01428r001	0.0763137069888736	0.05589374211535366
DP01356r001	0.03154397219976478	0.029906162441773035
DP02262r001	0.035477729869766765	0.03789593367826022
DP02009r001	0.28681536117581374	0.28162095596984654
DP00418r001	0.12850228823980425	0.11368404543888332
DP02359r004	3.0720193698213354	1.5533513132521715
DP00932r001	0.12059914306479044	0.17779148930493577
DP00184r001	0.04692869595151085	0.037423642236109854
DP01629r001	0.08272936737433213	0.0735687549606591
DP02173r002	0.036642763725736265	0.016143433018485743
DP00788r001	0.12804965064090096	0.09870879510765307
DP02381r001	0.0680757729183685	0.0719084367955679
DP00549r002	0.05422390449778737	0.035121396933930016
DP00878r005	0.07729371971842408	0.030243028098837353
DP02772r002	0.03302456522207968	0.03391916096032388
DP00750r002	0.043015300200692	0.0410246320810114
DP02630r001	6.519074600118353	4.983607530883814
DP02819r002	0.08097554269357073	0.03105488919074797
DP01161r001	0.054775740641715774	0.05845932433935047
DP01524r001	0.05000059632697579	0.031893612565312625
DP00623r005	0.16450865426242287	0.04833274996565531
DP01141r003	0.0632742809785417	0.14194408654180346
DP01629r007	0.07447822803271494	0.06842117586405815
DP02545r001	0.08362499712124373	0.05806591304492766
DP02521r009	0.07719200008492982	0.05712540261321344
DP01449r003	0.03107727132975688	0.019594550601364173
DP00196r001	0.1370627919165424	0.14740227057556304
DP01700r001	0.07897364954832665	0.026347928782556058
DP02109r001	0.563971334025686	0.7201729301955866
DP00100r001	0.04502006004078505	0.025177314116015634
DP01339r001	0.08740711914587466	0.0510008023071833
DP00811r004	1.2003917780355644	1.2217069910769758
DP01023r001	0.028188456691080485	0.045726868792333966
DP00054r001	0.10106781713117526	0.033476951530688866
DP00850r001	0.08572152427330094	0.08470359710173324
DP01175r001	0.07174419378941524	0.08100939296902289
DP00546r001	0.18305795266258024	0.1163661622469907
DP01306r001	0.218015372535871	0.0997254777369412
DP01540r001	0.09658814844723274	0.07228549948846626
DP01654r002	0.06877460701260847	0.06611802093333458
DP02317r001	0.051905379395628844	0.03772897666541799
DP00486r002	0.15479584792152173	0.15801495718481398
DP02234r001	0.043729154467553114	0.025563497004813716
DP01104r001	0.2370763414865912	0.21674109799486063
DP01139r013	0.0526219086450052	0.05140008575771069
DP01495r001	0.14636895311045087	0.162487817535224
DP00851r001	0.14517614187209316	0.06293657972443543
DP00436r001	0.03285602564535649	0.030066199421149978
DP00903r002	0.24144752684827975	0.264209642925329
DP02593r004	0.04150058849873529	0.028174351820450142
DP00901r001	0.04162884069380847	0.02361565033515413
DP01604r001	0.08368993383205944	0.023044142242226024
DP02173r001	0.044766215485526194	0.03377439867331407
DP00989r001	0.05931930301279714	0.04039530039264156
DP00252r017	0.021358573877903114	0.019238021974403528
DP00393r002	0.035397704758631514	0.03583539510426431
DP01527r001	0.060595056391378674	0.056897128122867166
DP00961r004	0.02702276503780497	0.016315942262721293
DP01794r001	0.0623749362918586	0.060626403630568246
DP03121r002	0.051317872282281594	0.027654711843102146
DP02598r001	0.08298839948283449	0.052641408507130505
DP02061r001	0.04297980288567188	0.023806151251475095
DP00174r001	0.07675561421880352	0.11752882206264645
DP02577r001	0.06566135999953625	0.04144829358400092
DP01440r003	0.021294789859377918	0.025845021342108233
DP01106r013	0.16940765013257314	0.21634483834941876
DP00136r013	3.280274235863571	3.409519522120693
DP00156r003	0.0651707417226466	0.028978347167832607
DP01969r001	0.21961655328673063	0.2125967653118892
DP01531r001	0.1818670816419375	0.16987545735754844
DP02739r001	0.042149806577972244	0.021024546032288056
DP00003r002	0.08064855464406434	0.03753743581057517
DP01243r001	0.03718701928677512	0.022812459083238177
DP01512r001	0.049302140513328596	0.03067113363336474
DP00882r001	0.17713560215548624	0.17153147032982485
DP01068r001	0.08172600949058205	0.09580551176891577
DP02740r001	0.0533962571670417	0.016478491167310136
DP01144r001	0.06976538810651253	0.06362115754018555
DP00202r001	0.06687258802962393	0.040717926260710836
DP02419r002	0.069555992209906	0.04872478746092148
DP02477r003	0.1190037923315787	0.03055944580110889
DP02392r001	0.09442494961841141	0.05428823075788456
DP00552r001	0.07918670728374871	0.057156154567020015
DP02614r004	0.03773376895485946	0.018824085753946188
DP00775r004	0.06182708645869805	0.06767459543428572
DP00192r001	0.059348681044279934	0.019788613099351014
DP02850r001	0.1344649452390237	0.21362982341014855
DP01420r001	0.08530999183711338	0.046492627093300515
DP01064r003	0.03872423548165822	0.05010811371731734
DP00519r011	0.08900314997871828	0.05968786945274877
DP01574r001	0.0758174996614527	0.05325779940579617
DP00262r001	0.18781898959680887	0.25959265435352014
DP00624r001	0.05030260860878629	0.05920769900855666
DP03262r001	0.040038147511802416	0.02322811033378135
DP02203r001	0.017891060589295446	0.018606555288818785
DP02706r001	0.02748020677003793	0.02687204211764955
DP02120r001	0.031039243942060726	0.02318354633590178
DP02471r001	0.028036579087839814	0.028729066625257496
DP02011r001	0.10324404225468	0.1655508338539436
DP01973r003	0.08947655693003191	0.05183954293599226
DP00839r001	0.04628254389533586	0.029729824845716214
DP00626r001	0.1509186315439195	0.1462412536883161
DP01628r001	0.2744817503882487	0.25263700750864326
DP00057r001	5.576480595709373	5.412681911287103
DP02132r001	0.0526842250410831	0.04140614064181262
DP00937r001	0.25451758736643765	0.1895876008505662
DP01785r001	0.09006801273872436	0.10815909674688788
DP01505r001	0.030830596358526106	0.03258127874831985
DP01769r001	0.09267293830808032	0.06834860551142492
DP00008r023	0.054552238048303045	0.044724770851979685
DP00257r009	0.021848497473069082	0.02040505582454963
DP00815r005	0.036250557990923124	0.02153721205678323
DP00720r001	3.8573217442854526	2.3425885887857496
DP01550r001	0.04780962589077167	0.06088342595792706
DP02616r002	0.06638003703139882	0.043015898578588715
DP02949r001	0.03714887844603562	0.028195429813479885
DP02476r005	0.09325728484778942	0.05615182660313417
DP00559r003	0.07511244085820122	0.02915873360704591
DP01453r001	0.060797181748657	0.05329565366283919
DP00554r001	0.0749252780579406	0.05075702609226178
DP00557r001	0.04667365671708086	0.03469890035114346
DP00840r004	0.04768363241225384	0.039560281129432724
DP02295r002	0.06542980223393631	0.053075332803988885
DP00796r003	0.06750397877720953	0.02557702477547609
DP00943r004	0.25411480740201986	0.12644475232658905
DP02337r003	0.13734664907787694	0.18890561237527495
DP01342r001	0.05544114527724376	0.0317844217163365
DP02714r001	0.05477364348310563	0.031638863520430896
DP00666r001	0.09679876158041864	0.0976415749167577
DP01011r001	0.08015934528062287	0.05426309180323898
DP00122r003	0.14829109510972552	0.14428808954100983
DP02599r001	0.07719986506545953	0.04200884502813952
DP00828r001	0.031746550768108554	0.03513345657959055
DP00605r001	0.018716883313507415	0.020617495791452285
DP01461r001	0.26017365902660294	0.29029103957874275
DP00219r001	0.21268734583766188	0.15926907908774687
DP02128r001	0.1089653585438009	0.05534461598764612
DP01168r001	0.07591473889528519	0.03807932518440213
DP01285r001	0.19016003542282148	0.08463176927648018
DP00238r015	0.1384682008476568	0.10206303430103245
DP00656r001	0.09454987185782003	0.12492812669494067
DP02589r001	0.04470673836720867	0.03641060085080144
DP01599r001	0.04199863118658226	0.053140172605590015
DP02420r004	0.11883517846413774	0.04587754279354138
DP01539r001	0.051423112447980354	0.04008078746616126
DP00271r002	0.039452999789820406	0.018233104130626256
DP02799r001	0.08993862357863296	0.06467306107006167
DP00014r004	0.06839653507422044	0.039942555487754654
DP01110r001	0.1977195939212093	0.2471856419490559
DP01431r002	0.0827767787044552	0.05697287103158691
DP00847r001	0.029797107442406323	0.036831238434351
DP02373r003	0.07168140584087875	0.04579456928301517
DP00918r001	0.03474323093390552	0.026914132147684264
DP00908r001	0.04182476900380661	0.041580261725873924
DP03006r003	0.039738975375963374	0.029324096405922158
DP02355r002	0.33996230758129703	0.3258404377605991
DP00811r001	0.03988941889554551	0.02730453692500097
DP01825r003	0.02287073128942703	0.022100646377914614
DP00332r011	0.10223450345342142	0.1072003897470834
DP01259r001	0.17505114031509608	0.05445301210382302
DP01180r002	0.015305917395968333	0.019085465582535203
DP00798r002	0.23176478673191905	0.11976898093516763
DP00747r001	0.048444903942824705	0.04588878344745643
DP01394r003	0.08800118584216793	0.08040080294173878
DP02068r002	0.050113385663954145	0.015578320832450747
DP00708r001	0.12776410222941445	0.16043661656212088
DP02593r001	0.020968928964377506	0.04234131813637522
DP02696r001	0.02263768846032048	0.03253644333865986
DP00108r001	0.04148285509690948	0.04021028286751689
DP00900r001	0.07432865475266814	0.06719144042077414
DP01279r001	0.032568060454658924	0.02501602386596776
DP01060r001	0.10735534215097224	0.10884866287318598
DP01050r001	0.05910357563932074	0.018954667495255664
DP02210r001	0.16673949135796212	0.1837779033573648
DP02225r003	0.060775421876692486	0.030117035104678995
DP02854r001	0.04364355324262134	0.04638009120131104
DP02247r001	0.048083779733850994	0.0317970589526905
DP01795r001	0.09837542977120069	0.09718614428973434
DP01112r001	0.031981644078447474	0.04469999846750735
DP02127r003	0.0526893973534345	0.042325331579205656
DP01597r001	0.09592851224814367	0.059332128788156545
DP02463r005	0.03377853313999287	0.033557467300152764
DP01458r001	0.06445852963607938	0.03494574497770848
DP01500r001	0.08339273895862535	0.08629389317592144
DP01200r001	0.03456546739810001	0.029233491907998354
DP01807r002	0.028684079072341988	0.015155175404393775
DP00728r015	0.11541628964273784	0.02092701229413042
DP02251r001	0.09820123028827102	0.11013841213555135
DP02207r001	0.03267886693576198	0.03898383212513839
DP01271r001	0.07178721091127016	0.0584609924423626
DP00365r001	0.10207729870827938	0.15721404865596367
DP01443r005	0.03398630991139366	0.03178640194582755
DP01478r006	0.04169109038681355	0.04019883042432091
DP00792r001	0.06230626436919677	0.059528607654649325
DP00116r001	0.05830335107018859	0.03335137606075119
DP02704r002	0.0237575504166153	0.02612026804041599
DP02808r002	0.08428507378976183	0.09000717815248277
DP00103r001	0.041394833299514135	0.03576856871887607
DP01094r005	0.042004833203034546	0.02728146098764073
DP00775r001	0.03605531913475753	0.016520662000625727
DP00998r001	0.03837094053045445	0.026306853959416284
DP02033r001	0.04528096166956555	0.028605135526476082
DP02384r001	0.03359539603628468	0.023804158969349166
DP01944r001	0.1048498851950423	0.08744704176982325
DP01947r001	0.10999500550949219	0.10922395586104547
DP00980r001	0.08685714469892782	0.06659265352492132
DP01481r001	0.5511587912163629	0.29454968747341836
DP01252r001	0.027361629884049495	0.021803500339531618
DP02471r002	0.33684662499532486	0.33344315610155906
DP02823r001	0.052507325118514234	0.04068959734717166
DP01825r001	0.13167429807829498	0.03329046872241815
DP02768r002	0.05972018385434055	0.06326367655152802
DP01939r001	0.08972385903428494	0.05715424979385829
DP00549r001	0.14018677479345365	0.10087074447332466
DP02269r004	0.03733859130261323	0.029469931575682253
DP01940r002	0.01836360866365343	0.022099255569753975
DP01308r001	0.06215226447334269	0.062221501906168146
DP00709r021	0.02645040461915667	0.044843685153012555
DP00807r001	0.030666246454946852	0.04122874204475528
DP02328r001	0.045672122134403276	0.04159648014553106
DP00011r006	0.03623985475789148	0.036017521807526647
DP02736r002	0.0982035938192177	0.139427798476124
DP01043r001	0.023008031267628463	0.018523029024242355
DP02633r001	0.05281502100390692	0.018734087832782898
DP02191r001	0.03775546366527253	0.03420901418787378
DP02815r001	0.02622974400153838	0.020452426543424024
DP01141r001	0.031726262956205675	0.044221237043732944
DP01465r001	0.0760835813872706	0.03215317744757411
DP01280r001	0.029188971971621777	0.02948236126829144
DP01457r001	0.6496713909266717	0.6382259384800123
DP01325r001	0.03804253525453386	0.018163616772372815
DP00559r002	0.044577163385213045	0.029148411005263945
DP01171r001	0.0756053847064647	0.0555327335535948
DP02855r001	0.030922180907749158	0.03140305442569113
DP00702r001	0.09692091740379923	0.05417202540953297
DP00717r005	0.05515159212303974	0.06317109998391819
DP01054r001	0.04802169625716854	0.043346654023904314
DP02746r003	0.1227461404491812	0.08812921075937274
DP00954r003	0.042043621581542436	0.019908939185343137
DP01867r002	0.039810330513007454	0.039003810084175215
DP00709r006	0.040112564393388214	0.03273123173397115
DP01616r001	0.08237894938072386	0.07696769216403765
DP01589r007	0.022156619734682675	0.02255916678697266
DP01971r001	0.2035991760369928	0.1966906935698118
DP02414r001	0.01482157609306595	0.027603265700689442
DP00231r001	0.21367031872871103	0.2082919290555847
DP01319r001	0.040356857787217544	0.02534110063274434
DP03317r001	0.023027034334248686	0.019585455606021554
DP00023r005	0.09765467160554409	0.043111899952601854
DP02170r003	0.049737953592492584	0.03350566294893966
DP01012r001	0.05527826882762371	0.023643854370307676
DP01305r001	0.04746435804251894	0.03515930521515181
DP00314r003	0.04116736095496574	0.028156347151711534
DP00353r005	0.022596478174449958	0.02319560203436567
DP03310r001	0.05366624080521137	0.046011958209406296
DP01670r001	0.09135543612629783	0.05925472076850007
DP02155r002	0.15195344891918489	0.10928337940311915
DP02264r001	0.030531291034824708	0.03223848405008206
DP02049r002	0.04224091750106447	0.04281631927604764
DP02460r002	0.05358698593893498	0.03224472667339452
DP02590r004	0.08503232014135269	0.06078797986688475
DP00462r004	0.06083318811243262	0.04432423146280861
DP00457r002	0.03520631565596214	0.04047032052598299
DP01429r002	0.04642362746857925	0.02714123822656507
DP01173r001	0.18085084140330746	0.07579543034263043
DP01361r001	0.04573669631445366	0.027665827924844486
DP00372r001	0.12058796861142723	0.09592752587234067
DP00200r003	0.027274523301502783	0.020220588686395823
DP00030r001	0.12960938235919875	0.12209787695001902
DP01281r004	0.1495019663721912	0.04207332743229122
DP02162r001	0.3100369568162265	0.171412864239499
DP01401r001	0.07732674174573599	0.055673981634364274
DP02452r001	0.09310421048288658	0.053580595507436206
DP01177r001	0.02475332708260382	0.022430392404970988
DP00778r001	0.05333147396064868	0.027870654852852592
DP01074r001	0.12166968821302326	0.09676959469443092
DP01105r001	0.03869275759641136	0.03733438009128567
DP02042r001	0.10256115675393548	0.05150877876266333
DP02796r001	0.060082731677740406	0.04016042260024032
DP00903r003	0.13782437286097762	0.0792786624949329
DP03353r002	0.027208051016641574	0.027735902171957465
DP00162r001	0.03074460267575971	0.026169716496504705
DP01884r001	0.057993998048498474	0.03065076331449431
DP00968r001	0.09260855774388063	0.07772960933596239
DP00152r007	0.05742496913829553	0.07695294529697248
DP00083r009	0.055449200766584286	0.06801182839354993
DP02050r002	0.09695512376814575	0.09830934396898403
DP02633r002	0.049577706583741867	0.02777814373128327
DP01581r001	0.03180173097844627	0.03605962300645339
DP01474r001	0.21680251904813305	0.23067664088919232
DP00931r002	0.027454330965950378	0.024584934310181793
DP01475r010	0.033635059285488086	0.02231586290700004
DP03311r001	0.04990872325996363	0.035453183515991804
DP02511r001	0.0447955956178052	0.02797171230742034
DP02509r001	0.0775900855967183	0.07566613526749554
DP02883r001	0.03247833090955484	0.024945365469931893
DP02596r001	0.0429314277078712	0.029698869012892638
DP00769r001	0.06871385539702561	0.0648750759205173
DP01768r001	0.08871629711971145	0.08340286955196635
DP02142r001	0.03556800163519623	0.023799086491035813
DP01240r001	0.021611816617658323	0.038393217862298795
DP02869r002	0.06322644914772725	0.04422621256721403
DP00822r001	0.1401650438663404	0.16281386266342554
DP00134r001	0.10655976822340281	0.1491275156197192
DP01134r001	0.1328064579690482	0.13921488637229718
DP01118r001	0.0682258047122065	0.052386225616686176
DP00796r005	0.03790728252461239	0.03280406520093293
DP00549r005	0.0609267883161104	0.06873189162838217
DP02931r001	0.026537641144823824	0.03294934133783248
DP00314r001	0.06838731742605542	0.06615193559498393
DP00719r001	0.03056193604789191	0.041079779750410675
DP01703r001	0.047785595116275795	0.016902193604294177
DP00063r001	0.08870662899639603	0.04799156016347784
DP01863r002	0.04856702031916915	0.032781531345198116
DP00222r017	0.1996102903009614	0.20425445055795258
DP01874r001	0.060336383045976084	0.03434917787714874
DP01117r001	0.03132743649500794	0.027870234769914976
DP02086r001	0.1711618072585586	0.17240717077731166
DP02698r001	0.07333648896343867	0.025204480892236838
DP03294r002	0.09438630511111157	0.03977129144966364
DP00407r001	0.05798425802148952	0.02397704189348309
DP01874r002	0.1447116144163771	0.07565604267954025
DP02138r007	8.474698235284697	8.2942698429842
DP00387r001	0.14996837818715872	0.12659657744072486
DP00806r001	0.04433078492852683	0.04693464582264052
DP00853r001	5.320143074835721	4.621728399867107
DP02608r001	0.03348528964235693	0.023985134222210526
DP02803r002	0.03768941380634739	0.036805545418850116
DP02764r001	0.06456475173155687	0.05459565968668384
DP00239r001	0.05389540913098884	0.028276576774089235
DP00448r001	0.14787167072828902	0.11732992842559085
DP00262r006	0.05760161586391076	0.029423714494313517
DP00995r001	0.040895956654009226	0.04265498534696418
DP00145r001	0.039044386465392066	0.025595498197134477
DP00645r001	0.20464209832386873	0.22346907341187638
DP02926r001	0.055200079685357714	0.028318935536122598
DP02159r001	0.26507673755024935	0.227782525331556
DP00468r001	0.0400259965055389	0.041237397034146986
DP00719r003	0.16799652700158793	0.16745525031385805
DP01022r001	0.05341320236320207	0.062177725486965436
DP01772r001	0.0314464230631365	0.026074775979385335
DP00075r001	0.19247313462415125	0.19040711379341627
DP01770r002	0.09931224760250298	0.09392274147410183
DP00575r001	0.021227360598352698	0.010646665843249305
DP01455r001	0.03604466589962829	0.033495105263652854
DP00073r001	0.039530784345082004	0.024029819369948822
DP00156r001	0.08742793035862131	0.08952312232011109
DP02271r002	0.09058824642245088	0.060125224930151926
DP02956r002	0.07424684367094586	0.0409027675661105
DP00088r001	0.11053045668568923	0.1110724485151097
DP02067r001	0.04574151669913018	0.02650456989047415
DP00797r001	0.04843582929119646	0.052930710017783135
DP00120r001	0.06479962209343729	0.09988718486600923
DP03006r004	0.021478783584860203	0.01488615531347548
DP00469r001	0.14925943013577364	0.07444770808737493
DP00962r002	0.05671067999611598	0.03879271637901142
DP01176r001	0.09149015613546807	0.06567300519566893
DP00894r002	0.03207591242065301	0.021097081580856863
DP03254r001	0.03590562266926454	0.022804692589110647
DP01863r005	0.23285736855059244	0.13652038979167466
DP01779r001	0.06516436028026387	0.06723131678663
DP02123r001	0.10164006901919331	0.10786418936756582
DP02346r001	0.03890016861772865	0.03842104676955377
DP01611r001	0.09905227473831597	0.14871265964785313
DP01933r001	0.07090073494043954	0.012385446089135936
DP02170r001	0.06394632496645244	0.050415494124102095
DP02226r001	0.031811930456527804	0.03127196296190444
DP00725r001	0.050481674729225524	0.036282707859026916
DP00136r008	0.07852586674746127	0.073514642972804
DP00892r001	0.043976318794771034	0.0622292229134888
DP01878r001	0.06309705083960283	0.04947996199875062
DP01195r001	0.028221754342538062	0.025625796735927235
DP01292r001	0.09428738933454167	0.08787254201554467
DP01180r001	0.030577155994827382	0.02514317201040517
DP02356r001	0.019984682232216174	0.01844271533613259
DP00314r004	0.024210539637660896	0.03257611770321677
DP03299r005	0.040870464492189416	0.023026616205068656
DP02729r001	0.0205401214047251	0.018382010265937016
DP01941r001	0.044950645183516026	0.026282126890712496
DP01475r011	0.029574113248573283	0.028935643365290743
DP02946r001	0.04169838903160424	0.03865990081486067
DP01426r005	0.08295501097634296	0.04511617077968035
DP00518r027	0.03116277810181058	0.02949551726039287
DP02726r006	0.03988350250813393	0.042372100408475666
DP02790r003	0.06730913643432707	0.09103058529441994
DP01607r001	0.07723811991728494	0.0768633544912402
DP01559r001	0.06381566884261626	0.09337112941364141
DP02590r001	0.04130374747299634	0.033483308655520794
DP02908r001	0.14943423282170926	0.1351658301366164
DP00583r001	0.047593856775877574	0.024051791966104377
DP02538r001	0.5197108533328652	0.5030518973374938
DP02463r001	0.03515568389487535	0.02289354651612612
DP00132r002	0.47804707258376283	0.45788539955386864
DP00055r002	0.07570751117566381	0.06991013509800476
DP00537r001	0.11060594717722512	0.10465900975585311
DP01928r002	0.12074856083428337	0.10533622479314732
DP01624r001	0.027968551676622346	0.03151500625941232
DP00217r003	1.1741770521335195	0.4226544336264277
DP00378r006	0.050702966760245056	0.0391745760139404
DP02901r002	0.054041508088651845	0.04943236634327256
DP00488r001	0.04219792308727797	0.03248462096947071
DP00694r009	0.055008192960548034	0.05284955834458925
DP00081r001	0.05910533008621918	0.050488054678352094
DP01316r001	0.26593200135885414	0.271760178848276
DP01157r004	0.036433254354936495	0.05990070998490198
DP00718r033	0.03904592019618104	0.030885811285363735
DP01052r001	0.03575626603951444	0.036451659056308136
DP00231r007	0.0456608719619239	0.021793990706777185
DP03354r001	0.086454719056162	0.04720990850113295
DP02267r001	0.03735761537946743	0.04574036369470789
DP01490r001	0.06740182701618405	0.08911990490765531
DP02143r001	0.032440087757999406	0.03339418604801438
DP02373r001	0.4960040431987655	0.4801531076680605
DP00055r004	0.04042203697855813	0.03854133281336437
DP00323r002	0.03654482546896305	0.020016141440151895
DP02253r001	0.07927793259381283	0.06119897344307587
DP01542r004	0.07274827208325048	0.0600587652341623
DP02000r001	0.0980053060659576	0.10091389032176082
DP02145r002	0.02631639249640663	0.02961786086770304
DP01330r001	0.08121242993158508	0.08008497881651397
DP02588r001	0.038942301830519624	0.035698209166052104
DP00278r001	0.06427596487930265	0.04683896686330123
DP01669r001	0.06084137926056004	0.018515831263863546
DP02523r002	0.07938139458209266	0.0579033588476379
DP00771r001	0.1895595097168699	0.10448852671285236
DP00420r004	0.06547699492665572	0.04592679918138948
DP00999r001	0.06798161864421629	0.13664790871459612
DP01361r002	0.08303702406922296	0.0659770631770626
DP02624r003	0.06665759691120647	0.04233734387247346
DP00724r001	0.09851864467954426	0.07864634131136361
DP00168r001	0.03575374644991198	0.026649466873446524
DP02730r002	0.1525003280023529	0.1238208079410163
DP01446r001	0.04140863034678487	0.021801374562043233
DP00718r027	0.035914111404838786	0.03820868109431172
DP01091r001	0.09492685714955594	0.024456527139600743
DP00993r003	0.03183117970536818	0.02519787610157709
DP00699r021	0.08806810537100064	0.08747947749540767
DP01877r003	0.06732161376098633	0.039947815222119924
DP00067r001	0.03235056065406002	0.021525004973799118
DP00748r009	0.058893853680549044	0.04200150242344351
DP01775r005	0.22296608782283617	0.17589824355455336
DP00020r013	0.1774092807320437	0.09371529521666805
DP02094r001	0.3752258657431298	0.4218014021584719
DP02694r001	0.11071235256457494	0.030045734623843665
DP00154r002	0.027069588321239003	0.028742651523298534
DP01804r001	0.1802529131333571	0.09509758444998734
DP02669r003	1.680962925850024	0.8120567708053278
DP03312r001	0.04689004095961735	0.04967877974752832
DP02715r001	0.028346246159860727	0.024834370327748836
DP02687r002	0.036313191780880064	0.025444191954620856
DP01808r001	0.4638303307915888	0.381783332881372
DP01250r001	0.20595480345303008	0.0476029125283215
DP00499r004	0.09189122463227892	0.10602152609116137
DP01629r003	0.09350519728337327	0.0730309583429711
DP01323r002	0.06189714193480665	0.022100793344231796
DP00238r011	0.2543625541548443	0.18745288451573888
DP01622r002	0.03932420558972605	0.021325500794482796
DP02271r003	0.07235794960112352	0.021153297236135942
DP00180r003	0.0649709439520079	0.07007037071064158
DP00854r001	0.2370699875912224	0.11123657794413205
DP00245r001	0.08695252834376432	0.03787044716475275
DP00054r002	0.05356304857959281	0.04213119512589212
DP02832r001	0.04514613851001168	0.0447301411423325
DP01239r002	0.06134878660791352	0.037370958829262745
DP00841r001	0.06402645965796909	0.036794239404473836
DP00863r001	0.07000131146103016	0.0411259549400193
DP00474r001	0.166677168016364	0.22277358496006938
DP02224r001	0.1639579280488113	0.19092931386554995
DP00839r005	0.10252741464208524	0.021923191603648244
DP02451r001	0.039048684193154236	0.02493978586916254
DP00872r003	0.03882263186850689	0.027146203361408085
DP01937r001	0.12543387102976947	0.11860126581917098
DP00653r003	0.057066881115430367	0.04757297449011123
DP02819r001	0.023041241274132384	0.023166964659353813
DP00389r001	0.04481636030781693	0.033792440292850084
DP01248r001	0.09604602080660801	0.13193166476178977
DP00849r001	0.05478629942317791	0.04853029693209329
DP02196r001	0.13967954162088048	0.04778699501255137
DP01594r004	0.043708765055006885	0.03712330477193006
DP01844r001	0.031165139381441408	0.0292333795386645
DP02369r001	0.02240578630117746	0.02065602666358109
DP02073r001	0.03184917538560565	0.020624125267475327
DP02446r001	0.02826807550650943	0.02589641471801038
DP03005r001	0.09244439530462002	0.046615763219988324
DP02700r001	0.07022925631400921	0.060218889207327486
DP02399r001	0.09821741462648441	0.036429295041157814
DP01791r001	0.23370131454151125	0.23575659824047862
DP00774r001	0.1073132185861473	0.13142273991381687
DP00482r001	0.03262228186550875	0.02770978164926906
DP00152r008	0.1234273224646025	0.11482640418173079
DP01437r001	0.045011190361359824	0.039332001983391034
DP02195r001	0.18716168818688053	0.04316081329896735
DP01392r003	0.04865797962505202	0.04884121624296686
DP00899r001	0.03497361096201185	0.017104704436605795
DP00157r010	0.020074396532613326	0.02073373064093332
DP02785r003	0.03555358011768567	0.025294038609608688
DP00965r002	0.13272466036676378	0.12840105987343603
DP01805r006	0.03940592907103124	0.029390338284199107
DP02896r001	0.052844789689645025	0.042672566550868665
DP00719r007	0.09264616318937569	0.07343753198718762
DP00110r001	0.03259745348754675	0.023860278835889197
DP00654r002	0.038708584301549005	0.04965242774840412
DP02145r001	0.0758812678200423	0.07148984417670043
DP02991r002	0.050809840770930426	0.031131561278827137
DP02693r005	0.18327945249706887	0.25229067825985013
DP00873r001	0.11829813946468361	0.09377554759513511
DP00790r001	0.0401732006556198	0.02378982134679306
DP00693r001	0.17568012594148671	0.20574497235773181
DP01724r003	0.04065909574507681	0.03500968065628122
DP02705r001	0.09762982078238032	0.033376181023340286
DP02954r002	0.04070993233906685	0.04271513864836584
DP00238r026	0.23913907810473897	0.23445662634057507
DP01873r001	0.0938703979213304	0.1288247616331827
DP00062r013	0.024691368878776574	0.026917378045809678
DP02138r001	0.038985847440599644	0.07077742717968248
DP01118r002	0.029469766106856733	0.06888684794815533
DP01494r001	0.041602359531998735	0.054643391460013374
DP00328r010	0.06667256899914431	0.06929859875351352
DP00623r003	0.046406708675286464	0.034603136445566174
DP01588r003	0.03124828499535879	0.02929532323784526
DP01181r002	0.04461068640511584	0.03746107577996636
DP01182r001	0.025871354740935305	0.024562217066117966
DP01449r001	0.10364420449376191	0.04447087448664858
DP01544r001	0.07730936291326977	0.14786218506155765
DP00953r001	0.1464477793684893	0.13311110569661985
DP02197r001	0.04995975986004821	0.02212581830280382
DP03018r001	0.021428746665484846	0.021911063511870065
DP01475r003	0.11286621947080251	0.09163915149782183
DP01861r001	0.12015860125697264	0.09492306529846634
DP03100r001	0.05785087055309864	0.05339228331421114
DP00182r004	0.10706328725892415	0.06524522634050013
DP02010r004	0.04530068638287423	0.0833141973537699
DP00997r004	0.056967572982763316	0.04566979136393328
DP01716r002	0.05475442263601046	0.020581609045875138
DP02458r002	0.20659953114254118	0.1150081178406845
DP00223r001	0.08260954686263362	0.07671996739363779
DP01799r001	0.08643752511916945	0.04513307738099675
DP00136r001	0.03589156430521359	0.027390119722085025
DP02005r001	0.1652311507788459	0.22166001262464244
DP01174r001	0.205129953399487	0.1423297652668847
DP02010r003	0.27588762967852914	0.1506757711693887
DP00398r002	0.05120479866185402	0.04723734495790085
DP00155r005	0.0492347548108551	0.03330144790764322
DP01201r001	0.036865475573788234	0.031698948398874896
DP01562r001	0.1218213425005147	0.04622222626018201
DP00761r002	0.04672515709970234	0.027620844202893954
DP01330r003	0.057668105207074244	0.033667163706645416
DP02742r001	0.03999265279299805	0.03221499776922898
DP01330r002	0.3725932414167579	0.38718531736054435
DP00705r023	0.12199514732170508	0.07394422556362419
DP02607r001	0.06953475088756671	0.07008192258896655
DP01762r001	0.04810724588551308	0.020215036960986633
DP01979r002	0.13524730175114674	0.10845036798109733
DP01246r001	0.05184329067870209	0.05215823616768969
DP01513r001	0.12537252951200187	0.10374269550424155
