# Supplementary material for: Direct generation of protein conformational ensembles via machine learning
Source: Nat Commun. 2023 Feb 11;14:774. doi: 10.1038/s41467-023-36443-x (PMC9922302; doi:10.1038/s41467-023-36443-x)
Supplement: Supplementary file 4 — Source Data [file 41467_2023_36443_MOESM4_ESM.zip › source_data/si_fig_13/panel_e.csv]

molecule_name	idpgan	idpgan_all
DP00468r002	0.009412799752608345	0.025966515557398488
DP00776r001	0.017584853973834143	0.01600684363811366
DP00088r003	0.020659769114305327	0.024179517174242493
DP00661r001	0.06110594164545563	0.013129893193510203
DP01420r003	0.013162957689740358	0.015371446579455396
DP01147r001	0.040404292542741485	0.0218380501660472
DP00437r001	0.014365241610451279	0.01375936043890304
DP02476r004	0.040583648554241486	0.04945342181829271
DP02787r002	0.034139133975248634	0.014024590808098461
DP02642r001	0.026904959197436358	0.009299222502918042
DP00754r001	0.011798031707507484	0.036587423993946516
DP02738r001	0.007719459563525761	0.010089069207803827
DP00736r001	0.010847182675388497	0.026527588078303486
DP00896r001	0.4381896658691356	0.4073128217415276
DP00835r001	0.023135173918306873	0.015456139656115926
DP00992r001	0.011919402094978427	0.013862245641052002
DP02408r002	0.019198951041049753	0.009097428008689604
DP00485r005	0.011669832589907416	0.011270819311321036
DP00102r005	0.00763973018680014	0.02329561327644704
DP02641r001	0.02472156805739835	0.02892298422812601
DP02359r001	0.005901998195928959	0.02104357752110355
DP02463r003	0.08615853817782271	0.09004142315705777
DP02682r001	0.01243200342534231	0.006542445136506186
DP02679r001	0.010667633792257191	0.01371583066604318
DP02463r004	0.008129646869409684	0.030383725367380352
DP00078r001	0.09952248280150947	0.024787691516910196
DP01648r003	0.01552260186077839	0.015004767831672924
DP00475r002	0.009375747189038311	0.0109373055361178
DP02049r001	0.05424863400064038	0.04205645158771972
DP02890r002	0.022970995682532348	0.020053766625169472
DP00014r001	0.016364166197213866	0.009772110713250829
DP00037r002	0.009342847522168364	0.009489587096081697
DP01946r001	0.015609751683520223	0.02840830306053433
DP01424r001	0.023862909014680016	0.007688423205751871
DP01299r001	0.02772364782002697	0.015461333192055653
DP02833r001	0.020815509777568422	0.02430398300885814
DP00553r001	0.01754346094935586	0.010358061102659261
DP02327r002	0.033332116132548766	0.025926418064826907
DP01920r002	0.007868873778494821	0.009367000124264177
DP00947r002	0.006912172654922976	0.013691983358734781
DP03299r001	0.01975957670499091	0.0073872405417101175
DP00435r009	0.027390748996012813	0.008941138176607365
DP01160r001	0.00713185690527632	0.011205280654774902
DP00238r012	0.05673910233922622	0.01243780424212455
DP01507r001	0.012146955317744986	0.014289273251398742
DP01165r001	0.01473677270902385	0.014032836540287663
DP00734r003	0.010814837758097861	0.011808745033312936
DP02547r001	0.01136167799554801	0.02170856538166089
DP02711r003	0.034213500450965516	0.015116119075434984
DP01526r006	0.010632144778435784	0.007038142804320239
DP01534r001	0.025654136433978958	0.01902526424381703
DP02605r001	0.012715208155295237	0.006273582467796382
DP02790r002	0.009541687134146529	0.018604632384641887
DP01938r002	0.01592461628563739	0.01731494931926318
DP02536r002	0.01832330166731437	0.017417612258041316
DP02795r001	0.009017532427975827	0.006344332281606338
DP00020r001	0.02538015354286515	0.006606762899106274
DP00721r001	0.13447769904736406	0.09059519525776169
DP01313r001	0.004365890330113985	0.030450748517503633
DP02373r002	0.045283220751221626	0.031514722252548116
DP00026r001	0.005773773194697584	0.015654210888580114
DP00965r003	0.010644544165741229	0.020961754982807026
DP00798r001	0.020389000366428503	0.01027205386335019
DP01434r001	0.008694411648639853	0.014858598336850364
DP02703r001	0.009451215237535924	0.006030737022471508
DP01201r007	0.01389511925603439	0.015172992916609703
DP01249r001	0.00807124958244744	0.011272743052399744
DP01478r005	0.012999130025451605	0.013328554731094672
DP01817r006	0.045306679007051695	0.04812150488986143
DP02616r001	0.009127622506027793	0.01165158666772659
DP01069r001	0.03275503357475721	0.00906943843826039
DP02138r003	0.02773145931036773	0.014078490894029731
DP01618r005	0.015057571181266423	0.014016969887314008
DP01047r001	0.5146064298847359	0.29752681146596804
DP01849r005	0.02890771340857959	0.011924695017062047
DP02653r001	0.007587850405293983	0.01580128681146321
DP01930r001	0.009867167623666582	0.01836521446179467
DP02128r003	0.015813531077635595	0.029692384554181
DP00815r017	0.02114805763773323	0.03258638883321483
DP01304r001	0.01845333588465561	0.015268372791439756
DP02356r002	0.17420711934019256	0.03793586913330961
DP02860r001	0.014025071772522876	0.014125160583969822
DP01329r001	0.015583572775991915	0.015572004415996116
DP00625r001	0.027106074681205107	0.014168922737206322
DP00573r001	0.00668898911523895	0.021947326410640892
DP02477r001	0.015620434092670742	0.01660736924495178
DP00138r010	0.059246707941851814	0.01871791704662427
DP01475r007	0.0280588182911755	0.008132732744690792
DP01474r005	0.01092882280600178	0.017683191093958817
DP02481r005	0.14521882675194053	0.055956115831441805
DP01608r002	0.023988752226518396	0.012464144400829644
DP00961r001	0.009923450776435893	0.011016015239119926
DP02417r004	0.005559298222797503	0.017702395381935004
DP00872r001	0.014951955439865881	0.018555702836616807
DP01475r008	0.0117105612249517	0.02070305368218673
DP00287r004	0.011973263589860304	0.017593842313816804
DP01654r003	0.0066099376715451534	0.027396018030908343
DP02602r001	0.007869654849194895	0.014753562801605207
DP02990r001	0.008345947951663584	0.021905287295757303
DP01562r003	0.014603712405041644	0.012430239750269426
DP01485r001	0.011820558375393862	0.01118678395263741
DP00752r001	0.018319823724824	0.016495139808057505
DP01396r004	0.023001424023955424	0.027949946439340456
DP01999r009	0.010805167543308694	0.01742492020910136
DP00073r005	0.009310370513614183	0.007682721069539364
DP00808r001	0.0063878153066034195	0.013925311189675318
DP00636r001	0.019938885320210722	0.016263311251223884
DP01968r001	0.02469102616578242	0.030920893336463966
DP00205r001	0.017797786225035035	0.0166439896445799
DP02474r001	0.011410059911802791	0.011788344906902726
DP00329r001	0.01961579467986832	0.017908643274344244
DP01327r001	0.007179113748539653	0.005860965845470182
DP02831r001	0.021563868140804743	0.02541954450102799
DP02635r001	0.00868221680261632	0.02670328918413635
DP01203r001	0.030225538441331697	0.037260575272684615
DP01606r001	0.007447193405950254	0.012227263094798593
DP01759r001	0.03335978337578536	0.0073072074204802405
DP01590r001	0.020896928986103163	0.011066396888499665
DP02634r001	0.022666565893805685	0.011716784455569878
DP02652r001	0.012046486899375222	0.010812696992585935
DP00282r001	0.012858097271210612	0.011554604105139784
DP01088r001	0.02243137894189256	0.006785936750423801
DP01499r001	0.05478743264622523	0.022291920037757887
DP00094r001	0.02036817035242036	0.018639641053466154
DP03121r001	0.011069107650519551	0.018703871764145025
DP01163r001	0.008783190245384629	0.011846761628387612
DP01920r001	0.015865217229814828	0.01707043255930029
DP02164r001	0.01214141819821003	0.022540564836228603
DP01094r001	0.019433547993830003	0.016751352987792
DP03345r001	0.023870127525286493	0.009533997432956633
DP01240r002	0.021708688526861173	0.01854034632976494
DP01184r001	0.02759684145752553	0.03428754919058538
DP00994r008	0.016104671588572497	0.024650854189127984
DP01464r001	0.010837151596751584	0.014207315462990382
DP02334r001	0.022933453622721547	0.027687513085655004
DP02493r003	0.018536845852508022	0.024612489604309555
DP03353r001	0.025196186950075812	0.01865056050671817
DP02539r001	0.010837704390988386	0.02041154132523719
DP00517r001	0.008843922522153604	0.015059631337881312
DP00839r004	0.019995708010782112	0.012058077459586836
DP00677r001	0.01417224285757221	0.018420256014271087
DP02919r001	0.03955767526935989	0.033560950951361405
DP00060r010	0.00950187950945691	0.009394035016199532
DP02922r001	0.015612090394066165	0.012386037241617298
DP02382r001	0.036437280293183945	0.017033675926929358
DP01005r002	0.017119201842160117	0.04439807010321883
DP00356r001	0.02299652662581077	0.018602884852927708
DP02826r001	0.013063110798260438	0.012412596457028578
DP01603r002	0.022816030273071223	0.015369081226099401
DP01883r001	0.014670934479817762	0.02018614507178056
DP02735r001	0.01690358499943142	0.018314111721651753
DP01835r001	0.009190009346210028	0.01167925612589966
DP01044r003	0.009157839769273673	0.00903263895763963
DP00346r001	0.011251387958696155	0.0172540232989564
DP01311r001	0.010411541567142274	0.012913985581008036
DP00134r004	0.015932829235517882	0.0179516494055506
DP00869r001	0.012019182444973865	0.009044720453114913
DP01026r004	0.00797031287584496	0.01088971304981893
DP00020r007	0.011916977373441114	0.012930592628716526
DP01458r002	0.009249377016666763	0.025970517320635
DP00809r001	0.01490686290254351	0.015290460203104306
DP01456r001	0.0292324079095886	0.011878494591305412
DP02869r001	0.01842000306246585	0.016273266625714187
DP00899r002	0.00967873354922928	0.02425689697048352
DP00064r001	0.016510397916395664	0.026216316306605782
DP00122r005	0.02313427466011746	0.03540118704731709
DP01724r005	0.014028601029159265	0.008409669239107109
DP00352r002	0.019159007025685876	0.01533293029889716
DP02638r001	0.01321518654286866	0.016498426782147097
DP01944r002	0.0067609190964296245	0.00901619140937072
DP02548r001	0.008467827636008665	0.011291545265462543
DP02148r001	0.010607855242373412	0.010877601614910868
DP02985r001	0.010919756235911932	0.01372308356707863
DP01943r001	0.005921591376895971	0.018040245875918872
DP01095r001	0.02920936962526555	0.05368291405885597
DP01155r001	0.016196746499922605	0.029260183647127604
DP01430r001	0.012787544319618599	0.01854342952502162
DP01113r001	0.025926665399100424	0.05480589365528395
DP03361r001	0.014176298740484835	0.021286698472583215
DP00004r001	0.012038737196071717	0.042960829981271896
DP00926r003	0.01135364874440238	0.03452371368394373
DP01774r001	0.014496370733276264	0.023310482467864626
DP01479r001	0.010583823434190391	0.020807807109530802
DP02783r001	0.010585084736618379	0.010253362928257147
DP01162r001	0.020525006356083602	0.007922569888445016
DP02597r001	0.013391236595791549	0.01963362190705988
DP01169r001	0.016314891977566113	0.010283713317300582
DP00768r001	0.013392609970573212	0.01065170800050377
DP02982r001	0.008105407387928613	0.011550227059640487
DP03280r001	0.01933413454727234	0.014713722678242997
DP01450r005	0.011056780199006803	0.023168633364869455
DP01467r001	0.014393436766540505	0.01372996237692968
DP00111r005	0.009324829345156369	0.009357299356552799
DP00678r001	0.011957379115106586	0.015531260368337272
DP01979r001	0.017521297711040388	0.020539535243108146
DP01464r004	0.007447582986307985	0.005922218448246136
DP00823r001	0.008408298300809604	0.02379092858991202
DP01560r001	0.013242987530932952	0.022308492829378586
DP00716r002	0.032358023538768314	0.010229158085702022
DP01857r003	0.009232270013298342	0.006793843250516371
DP00578r001	0.012077955125708278	0.006877325059353106
DP02127r002	0.014656725558597868	0.008315240003573641
DP02079r001	0.02838414193321904	0.0191847311934452
DP02555r001	0.023319771133387984	0.008890718004209857
DP00153r021	0.010920613366059928	0.009622400335255186
DP00458r001	0.010763423505392214	0.01103892294833951
DP01196r001	0.07964027688611323	0.11937354468693102
DP01070r001	0.007542267565885061	0.00813086961025749
DP01268r001	0.008546212734153796	0.010902925550168722
DP02456r002	0.015901271122043373	0.006442118949364627
DP00443r013	0.008143657968414271	0.010594130979524162
DP02353r001	0.017286710432510666	0.008265392458009866
DP00628r001	0.00853341587368724	0.030809380086119838
DP01399r001	0.02466317334706633	0.024218706079974103
DP00118r004	0.013961883282093	0.007125524545457997
DP02008r001	0.02995828358159245	0.008330840212987405
DP01086r001	0.0278862216603952	0.02846728368393721
DP01651r006	0.029198337767342993	0.016291228420410208
DP02520r002	0.011091356465064763	0.0433738493902089
DP00933r001	0.010648679827196925	0.013036076368754843
DP02929r001	0.01614489668149346	0.022175291710778554
DP01310r003	0.014729738024944712	0.016846418131939628
DP02025r003	0.018353001688951737	0.011817183941397873
DP02296r001	0.01762994461006979	0.018251871606657526
DP01202r001	0.020190042207727348	0.01443785529877742
DP00151r001	0.039905657689726586	0.03964994984978856
DP00898r001	0.016173034424147182	0.009023920232079256
DP00611r004	0.02645206491273364	0.022592754828385728
DP01993r001	0.02905266100698562	0.022535421588895932
DP01579r003	0.03688299415668489	0.035247038616617675
DP01538r001	0.018085715807409752	0.019134415429700517
DP03020r001	0.016016109413252252	0.01369063256723388
DP01080r001	0.027019164050769488	0.006827692506405571
DP00765r002	0.007198121999437921	0.035582606405834
DP02375r001	0.010371970084208095	0.016471016792480146
DP02836r005	0.014653889112379054	0.020863092807217806
DP00107r001	0.013112158079851917	0.012471742259466097
DP01108r001	0.02204609973589544	0.02766882079361687
DP01524r002	0.016502344595714053	0.00656139496514929
DP02193r001	0.011702382925139632	0.01355563059911816
DP02071r001	0.01603246820379065	0.015575322521513077
DP01644r001	0.01049859901261412	0.01943912647992938
DP01049r001	0.016968003019358028	0.01566708288747965
DP00990r001	0.021016498133545735	0.019356721553839027
DP01389r001	0.006748408544665598	0.010586293076903739
DP01102r010	0.0067530641602790605	0.015468798978775535
DP00796r001	0.0105006629334404	0.010819295648515349
DP00974r001	0.007747605061723081	0.012457118893434581
DP01114r001	0.009037606952106148	0.034416028071966524
DP00193r001	0.013815171998199824	0.0378867672332593
DP02495r002	0.021219423079825387	0.01714088534572454
DP01594r001	0.014260952842679024	0.010223490738185645
DP01645r001	0.01426064947432327	0.011590412118236746
DP00026r005	0.015885311036255984	0.013209995104151327
DP00749r006	0.010253054086843435	0.012892256348456053
DP02644r001	0.010623398470850915	0.011056723785543447
DP02921r001	0.009058701574358285	0.013241044738008838
DP00233r001	0.01426236109062116	0.016826616712339267
DP01510r001	0.01701933737275975	0.023054280333437545
DP02208r001	0.011269602665389178	0.014787044619312
DP02986r001	0.011444904091390186	0.015101461525660897
DP02341r001	0.013069703563441764	0.015334978388818473
DP01588r001	0.018003238486170234	0.019355460847339974
DP02583r001	0.010675459263535294	0.012143630267134976
DP00674r001	0.030374305747644992	0.009168459122226297
DP02660r001	0.011791287758353797	0.010290094672059043
DP00904r001	0.031504840728050994	0.012443757599426107
DP01059r002	0.013056498216921392	0.009634840246793525
DP00177r001	0.015614944326451607	0.004664640430073234
DP01282r001	0.010242861029374583	0.018301021079206135
DP01705r003	0.012042625317334304	0.016890882074138212
DP02703r004	0.009880346874494883	0.01064432306814642
DP00463r004	0.016779238781220653	0.01752041721797156
DP00726r001	0.013591861673182356	0.016925956241950865
DP00435r003	0.03607758832145924	0.013946102576390935
DP02987r002	0.015600926689466105	0.013263926200006113
DP02576r001	0.01632626555739804	0.019837979585387862
DP00974r002	0.030365930223642777	0.028240588993301542
DP03335r001	0.03250891929880709	0.031397370406693124
DP01400r003	0.02291868210655313	0.008763472612226377
DP02782r001	0.012840088566972285	0.010880690509988817
DP00399r005	0.014819032353573822	0.01883943280776289
DP01561r001	0.045868937791681115	0.03369436705918784
DP00148r001	0.006392135320724786	0.014579388878853392
DP00672r001	0.015392205916181009	0.03295502164256731
DP00141r001	0.02831523345086094	0.009565495082568171
DP00787r001	0.022269493413114922	0.007743873117754449
DP01741r001	0.017530255277527718	0.010360873786848364
DP01554r001	0.02200991223731337	0.010487469201964748
DP02591r001	0.03312871379221329	0.0454784328927283
DP00943r001	0.006285913010818815	0.01707358203635303
DP02481r001	0.021153983472063688	0.019367475472748495
DP00902r001	0.020735582145059026	0.005700872699024818
DP01109r001	0.03105628320144333	0.0270174532462098
DP02683r002	0.0072466745394718785	0.007836579862601972
DP01479r004	0.0034788613055534412	0.00493901600287089
DP01994r001	0.010483503567791212	0.021202254831201556
DP00226r004	0.004811727689822743	0.018405040148612717
DP00827r003	0.01533400986618615	0.010577026388416774
DP00720r007	0.009286470145128987	0.03363056887720649
DP02892r001	0.01360131870686552	0.02181615703943358
DP01584r001	0.007729213447313917	0.014118185430356893
DP00836r001	0.01166616628887175	0.007021112832577653
DP00006r002	0.01775657493107538	0.008298334433195411
DP03019r003	0.010138102387331347	0.03560558301524259
DP01578r001	0.046648350312390174	0.012591361032391755
DP00427r002	0.011264555465443886	0.013175808530422842
DP02158r001	0.03159672442928276	0.01019188618647005
DP01783r001	0.008910713866103474	0.011654411419750259
DP01841r001	0.010110925117793884	0.02249332337012685
DP01654r004	0.03296013883858046	0.032760475865612315
DP02881r001	0.02537159341646881	0.028856262785113215
DP02722r001	0.0265253788728138	0.013760208700767874
DP00954r001	0.014179863226698054	0.020634320749103777
DP00607r004	0.007923812719134143	0.009599490443463162
DP00214r018	0.07313492873999117	0.02538678674051554
DP02772r030	0.008327673541288359	0.014110127105793796
DP02554r001	0.03772573021791683	0.033122672493727225
DP00878r001	0.016615908155148032	0.015483517988030408
DP01675r001	0.011417615357051405	0.00807993801898843
DP02936r001	0.019322560933478544	0.012045305595798344
DP01167r001	0.017485464284435686	0.015826888163563507
DP01255r001	0.008843912605750303	0.009318682242851243
DP02160r001	0.007798069155925842	0.011624656681164434
DP00473r001	0.00985124056607771	0.018697414736524927
DP01404r001	0.009255133153221786	0.010760589333288358
DP00130r001	0.008571469852856962	0.00643241130381267
DP01870r001	0.0203907527321749	0.02155570501007041
DP01172r006	0.03338318674362637	0.016412012551800692
DP00685r001	0.03117135646388896	0.03135623205070792
DP02617r001	0.009599969856183445	0.011014291863019512
DP00377r001	0.017750723349512616	0.03317850115450982
DP01438r001	0.05525550991730443	0.028623933909617955
DP01996r003	0.018722467981374533	0.023811751117421162
DP02357r001	0.017597086488152135	0.029282196757563266
DP03021r001	0.02821544961505803	0.009389037280381854
DP02006r003	0.01175757929897137	0.02945970137933715
DP02704r001	0.020539111591747948	0.007211918810083886
DP02761r001	0.012688765327179293	0.015027668442290172
DP00834r007	0.010455586207781906	0.010756403709221235
DP00446r001	0.01104045776331924	0.014313993060614533
DP01077r010	0.010167294776478788	0.011188204075309984
DP02619r001	0.06653857113788754	0.0453046670786003
DP00987r001	0.012618836549996676	0.008262598455251924
DP01405r001	0.013555121906258629	0.0053373410060805915
DP00910r001	0.01188613292545171	0.00839692008354061
DP00764r002	0.02119163374507334	0.008020235024375742
DP00519r012	0.011347794939546874	0.024561036882254007
DP02772r006	0.01268314928070184	0.02080117276981538
DP02697r001	0.013596176334465693	0.006335589768124046
DP01825r002	0.01190964828835996	0.009387537047896516
DP00656r011	0.019431855835328984	0.011339928653315635
DP00043r001	0.02293538985935557	0.019421301299540825
DP02533r001	0.02471347064846222	0.02269397124941019
DP00063r002	0.01631818774082336	0.014262639122857463
DP00976r005	0.0118730595241866	0.027302197640681845
DP02882r001	0.009726491404757915	0.011082238185120621
DP01131r001	0.011164355640027348	0.035246996566977676
DP00644r001	0.010238707924501798	0.010593691697593506
DP01016r001	0.009255174598842321	0.00769116392861214
DP01317r001	0.028447104244479368	0.013672707994438671
DP02050r003	0.011736032872574749	0.01959027561082271
DP02615r001	0.014985447592294204	0.015474937181123652
DP00662r001	0.009895238994328056	0.006390512475486724
DP00835r002	0.0300991958225962	0.012825722702748262
DP03338r001	0.05164397524845697	0.03796895726677046
DP00190r001	0.017616019055700236	0.03857874915805775
DP01045r001	0.010663557000518976	0.025489621653546155
DP02552r001	0.03040268601930367	0.0077040718864237875
DP01970r001	0.009649635181359858	0.015903184375586108
DP00764r001	0.02383909690643344	0.031567989626714615
DP01123r001	0.025637209522408753	0.018896798264106854
DP01336r001	0.013052906509304088	0.009220126227718643
DP01985r001	0.016910103094509816	0.032386012236841066
DP01287r001	0.018446442602597524	0.030091783255983346
DP00104r002	0.0058653274420176205	0.010121020563501325
DP01987r001	0.03077523422781541	0.005486465613718357
DP02587r001	0.012108933174403213	0.015881242462705485
DP02709r001	0.014028874193888626	0.00945178222570627
DP01472r001	0.008278167134491561	0.006598611277144636
DP02733r001	0.01456940788473706	0.011697966040082075
DP02316r001	0.02869437496157496	0.059767945359371404
DP01055r001	0.013331264619501263	0.006167871996277422
DP01482r001	0.16851334397847645	0.07521926476988741
DP01102r008	0.15511409813152202	0.11278010157346044
DP01465r003	0.06187049101310064	0.014894003547748736
DP01561r004	0.04693186185905313	0.019081075310465597
DP01496r003	0.025665247896469314	0.023872257832650956
DP00706r001	0.010920662209393051	0.01873832689908443
DP01855r009	0.0131557863335186	0.0297759573329332
DP00839r002	0.0071897830851190975	0.008516885367937238
DP02345r003	0.23140853031915212	0.22434776444559623
DP00707r001	0.023508768609940646	0.01763924916216322
DP02673r002	0.0051007432816713005	0.025434333492138504
DP01480r001	0.014077979057239403	0.015152632325916448
DP02651r001	0.019271752503578734	0.02621488242479237
DP02928r001	0.024939340179527054	0.010816127936724186
DP00487r001	0.010299573563951787	0.013942348985282843
DP00567r001	0.010385203399340332	0.0321425329807768
DP01064r001	0.0429390037883895	0.02581490769188884
DP00450r003	0.011514341812272096	0.011235395543438378
DP01082r001	0.00849241688979308	0.015521962987773611
DP02027r007	0.009297154086334832	0.02464129642319504
DP00307r001	0.01610601008595164	0.01644434584057467
DP01015r001	0.018212466829420182	0.03081914783717592
DP00766r001	0.06613685708346724	0.032380586144031845
DP00759r001	0.02247978496518134	0.019629767743883083
DP00646r001	0.014353789012144465	0.007575483264402697
DP01429r003	0.03179266090408392	0.02741973542896448
DP01073r001	0.004008083556094825	0.015077143124470973
DP02862r001	0.011916405482510325	0.028242686841878133
DP02805r001	0.02044072678848926	0.022798863716301087
DP00303r006	0.011299854947127793	0.024009225346465483
DP02143r003	0.04089230349605957	0.06190471279739982
DP02509r002	0.023908392795028044	0.011379738050960736
DP00250r010	0.0167740176841255	0.03301227776032323
DP00641r001	0.013069738767535229	0.015480541698272033
DP00778r004	0.014872777825915482	0.012515444749250716
DP02075r003	0.025728854998004428	0.022910009982347844
DP00527r001	0.01215826313574629	0.010221758035948908
DP01153r001	0.010839198031480767	0.023494342269657673
DP00985r001	0.011209177303125489	0.015661035088736747
DP02463r002	0.007357990900477713	0.007301566693531063
DP01186r001	0.01200673997679141	0.014958481959111834
DP01300r001	0.0642833088780951	0.010716641690184459
DP01602r005	0.013724983304734636	0.013839460700237248
DP00966r001	0.017321225927224577	0.028345949089552104
DP00616r001	0.01372976856564816	0.01490407471039339
DP00340r001	0.023189605312184308	0.022196925113203834
DP02061r002	0.006857080763462648	0.009928730469456247
DP00656r019	0.01180247880247476	0.036793108900987796
DP00238r018	0.01018344459495552	0.0094406920060881
DP02481r003	0.012297305418572137	0.004246691271558836
DP01733r002	0.016052337481888085	0.008885762520496554
DP01009r001	0.1366841576782019	0.05050640548667204
DP00902r002	0.005772106905520574	0.006879993509231769
DP00325r001	0.014199688053738644	0.012440840257977549
DP02703r003	0.01505671874028627	0.024441160443522184
DP00931r001	0.009634188391160193	0.008611332660894333
DP00768r014	0.022862519192489775	0.025597178584308662
DP01739r001	0.010702269632920789	0.01817087199355312
DP01111r001	0.01910855106167424	0.019046685919498957
DP02015r001	0.016845719379547004	0.012879019666499304
DP01938r001	0.010647381877157577	0.013527461749159949
DP02209r003	0.07917239012007896	0.03410248107341436
DP02327r008	0.015364909969366602	0.009156656796283401
DP00810r001	0.012180337898952107	0.019858865325344532
DP00173r001	0.03106791782938481	0.005278755050806571
DP00220r001	0.04821789547847881	0.021598265884831394
DP01996r002	0.016043376037753767	0.0068772576371442596
DP00075r007	0.016251341426836943	0.04422866493097266
DP01315r001	0.013313094079200484	0.008598138333870879
DP00297r001	0.016216015889093046	0.02347864558913134
DP02233r001	0.040119864257015796	0.01450994042059107
DP00349r011	0.010345987558664295	0.010947962435025254
DP02580r001	0.03032620386709437	0.023579080259332773
DP00079r001	0.007691875160384947	0.00780683591197037
DP01261r001	0.006813206387984874	0.008826179587795096
DP01427r001	0.013454922359081717	0.012260532623831715
DP01199r001	0.022980239540733038	0.02433424688296961
DP02623r001	0.006442189810272934	0.018854618599201588
DP01122r001	0.017175647627175005	0.01558072388298803
DP00592r001	0.03836088571948339	0.010639752140581665
DP00161r001	0.03745543280309979	0.032747683963546076
DP00551r001	0.02615036409722457	0.01662026786389704
DP01948r001	0.018315173230796976	0.019835639909312752
DP01610r001	0.020483876640559312	0.024221823049342228
DP01475r016	0.00957783574192251	0.01497721125051577
DP02838r001	0.026930396599676554	0.017245062760329735
DP01600r001	0.022402498134573148	0.020448735859516776
DP01875r001	0.00964899322367541	0.016001181022715277
DP00089r007	0.01359691266443134	0.02719263204212127
DP01085r001	0.024183384502767333	0.010930699826304804
DP00122r001	0.06338691616346402	0.026557205227762056
DP00144r008	0.008069113643935958	0.014666130021724262
DP00728r009	0.010113141447491997	0.0181080267772446
DP00458r004	0.008116061012431609	0.008127297886864648
DP00588r001	0.048112406774742204	0.033036650910473905
DP00422r003	0.00981765656830846	0.00555112447148619
DP02826r011	0.03437020099611344	0.03781670070096206
DP01855r010	0.014929754785089542	0.04049376635374594
DP01454r001	0.03176612922531548	0.029578154779586106
DP01281r001	0.01896350424091802	0.008926990313021865
DP00020r003	0.12063020151074971	0.051346146716484097
DP01817r002	0.03059168313319523	0.015772154564821034
DP01269r002	0.013660431094863583	0.010192538649049765
DP03003r002	0.013757167487453483	0.009204458149941676
DP02192r001	0.015989580148229005	0.029144166588835126
DP01806r001	0.010220315051466594	0.012237730471632667
DP01097r001	0.021813142485001373	0.01287311810738349
DP00862r001	0.029288601234654883	0.00379403261697192
DP02333r001	0.06380041774394266	0.046439047240071626
DP02791r002	0.03269228013211424	0.031672699599263276
DP00786r001	0.005968519972965763	0.007857812638487975
DP00949r005	0.011041628073876875	0.029661830901342594
DP01611r005	0.012020473986663114	0.016797961197426235
DP00659r001	0.16479236432156785	0.1397365923175256
DP00861r001	0.012282805435648235	0.014080224693360042
DP00014r003	0.013874826239340807	0.011198119536608705
DP00669r001	0.011599973699415565	0.015057439069927651
DP02920r001	0.05700306573498322	0.06759058674845302
DP00077r009	0.012926157366507214	0.009734154405735825
DP01364r003	0.01397508918130684	0.012305249160618181
DP01364r002	0.013516459196008374	0.018919252175376194
DP02987r001	0.014619968588198133	0.00997108544489417
DP02478r001	0.011717431938137816	0.05801524261046678
DP00229r001	0.016123653136284735	0.013632911896356134
DP00683r001	0.05687177844398697	0.05751312761616863
DP00278r015	0.016249294383891236	0.024671865147359445
DP02400r001	0.04031073966594337	0.015589739338769022
DP00462r001	0.02579739724133555	0.017340410226234237
DP00200r001	0.009254674229598527	0.011058360553047479
DP01520r001	0.009941867245291823	0.009024344334270283
DP01084r001	0.024029079097397932	0.008767410434779068
DP01750r001	0.01849028953740829	0.03380366854010134
DP00044r002	0.022463829376366783	0.018489290008508776
DP00621r001	0.030644121067813692	0.006528474285772688
DP00099r001	0.009335868879974469	0.01238696983089343
DP00358r001	0.025019826325991215	0.009139985968258862
DP01553r001	0.01625300163904528	0.009911510662080212
DP02744r002	0.006471205540436356	0.01812175556319698
DP01592r001	0.017502516519595758	0.020677323438123115
DP00729r001	0.01139494181594218	0.010552691594204865
DP00393r001	0.014577880589840435	0.012145409823315677
DP02170r004	0.0053855845363431	0.014335484023782789
DP02609r001	0.030008163764656526	0.0302772363539998
DP01491r001	0.023427517962021374	0.028607454822412795
DP02476r002	0.006896339074435158	0.013630571573936328
DP00509r001	0.007053316165406494	0.02224274237979698
DP00799r002	0.01598475653081067	0.013366488959348066
DP00748r003	0.017222951145356342	0.01827279351568889
DP00544r001	0.019687089029450277	0.018624429642952682
DP03026r001	0.019078171766023236	0.027138626227941238
DP02657r002	0.016017336031308692	0.015127658363179168
DP00856r003	0.018659402454918844	0.016567892204501115
DP00382r003	0.012800853812525352	0.037941654840066855
DP00949r001	0.01185319407572082	0.009488313916348043
DP02345r001	0.005537448753762998	0.015395260765800126
DP00021r005	0.010896051105812148	0.013469944382418782
DP01154r001	0.016715205094175515	0.022938595822029145
DP00133r021	0.0073491461289553585	0.010221739681885066
DP00156r005	0.017262065570937627	0.01360593372802621
DP00858r003	0.01788797647413872	0.014207244229239746
DP00848r001	0.013812802225538877	0.00828830297363349
DP00655r002	0.01137221254566556	0.013250834187794732
DP00736r003	0.018963315663809373	0.011980062579657577
DP02848r001	0.02995673106884688	0.034079281472584204
DP00915r001	0.017369638271401346	0.01750895940494984
DP02960r001	0.022316545392532527	0.010670118156097258
DP01277r001	0.025070101983357948	0.008058689065404544
DP00082r001	0.019417997691461512	0.00489139115099144
DP00491r001	0.032215618231412946	0.017987084854060684
DP01817r001	0.0077368418224730996	0.008004698187470563
DP01447r001	0.01083617937429061	0.009094405716538743
DP02002r001	0.009644334327229545	0.009702141908920619
DP01584r003	0.010667894449329326	0.015952926749255313
DP01135r001	0.040106082405413766	0.036943906214272314
DP00718r001	0.01669858607502395	0.010403390676065372
DP02292r001	0.014259228101509681	0.0162336356906152
DP00135r001	0.04149534401631497	0.029934870483413627
DP00419r001	0.01572166512900158	0.01935959547115939
DP01855r021	0.12681516135736387	0.07851509004071558
DP02822r001	0.0345251945431412	0.008168947629760023
DP01097r013	0.006168550455035704	0.009644333486926414
DP00225r001	0.024716570592659734	0.029702739508493822
DP00720r002	0.03137222637172092	0.019484981686164787
DP00140r001	0.005843468218818268	0.016005394268933926
DP00090r001	0.01698063153610173	0.0152918862124834
DP02372r001	0.022050979875938962	0.009358668156755456
DP00786r002	0.02160881493803475	0.013259959544943054
DP01254r001	0.019253258693946375	0.015359949006621859
DP01526r002	0.008868572025058244	0.019980833065841665
DP01951r006	0.008213722256300902	0.021666332550989466
DP00912r001	0.010677573080769252	0.005609211873724034
DP02741r001	0.0193111840976772	0.015755909127018755
DP00718r047	0.0062598921955920915	0.012186679086861892
DP01157r001	0.01713526147203262	0.014108676818017732
DP00348r001	0.01613116135718795	0.019468819645482686
DP00794r001	0.015090033479410164	0.008556457881937082
DP01102r012	0.008660436037055437	0.019754182797672964
DP00089r006	0.007423624363117515	0.01770236138504584
DP01628r002	0.06483429173393984	0.1445954183467575
DP01033r001	0.014822515735431967	0.018597830918846932
DP00986r001	0.01069042346107558	0.01201932466977913
DP00407r003	0.00902600614830696	0.013680139313328721
DP03359r001	0.051103543360905314	0.04566392558963358
DP02204r001	0.010124331895771188	0.011218253600550222
DP00953r003	0.010845943366550443	0.009022323398236406
DP00774r002	0.018861619930987977	0.01681104870424627
DP00808r004	0.006964179395245989	0.007494613539473097
DP00996r007	0.01926908379318577	0.009271620637131845
DP00034r003	0.026703482990716367	0.014470776550924158
DP01647r001	0.007983562220320909	0.02980354551360578
DP01764r001	0.007266406171216112	0.01986017754612963
DP02806r007	0.016871715763099714	0.015793965596978373
DP00801r001	0.02264357730964521	0.009109043546013723
DP02772r010	0.014418433093574856	0.015651375195087934
DP00761r001	0.03379221631964826	0.014895531504136259
DP01451r002	0.018700520770856318	0.012333987609681032
DP01004r001	0.012476652852028905	0.011198445678567122
DP00390r001	0.010946362683843058	0.011815405647804478
DP03359r002	0.010907168823369544	0.014544672614215163
DP00256r001	0.030704646075352622	0.005075772908396454
DP02518r004	0.010052427827853353	0.013532181960160443
DP02163r001	0.012816082204560292	0.016071610579891784
DP00144r001	0.01194494971248635	0.0106107240065616
DP02055r001	0.019834440063732854	0.05089692114850609
DP00803r001	0.01711101985724918	0.0183618716192121
DP00897r008	0.01418291724525121	0.02115194434054838
DP00874r003	0.006264162991125013	0.007548168269789797
DP00871r001	0.015013316664051134	0.009973458954894297
DP00230r001	0.01742287330010408	0.009119346727874634
DP02410r001	0.0238174273450456	0.025646818566026346
DP01934r001	0.011417137744729562	0.008860450984110757
DP00566r001	0.009324700564476483	0.0230799978243278
DP02520r001	0.027001828893534228	0.009809422279519019
DP00049r006	0.027903151462836447	0.025628772513750314
DP02656r001	0.016611926917822907	0.015304207926961064
DP03034r001	0.01099450260272883	0.006812334897234099
DP00633r001	0.03921710033767921	0.0210388450592657
DP00623r001	0.041721364291298864	0.036721904249889546
DP02632r001	0.019607818720048305	0.00643531829863894
DP00074r001	0.016154309195789952	0.037421158002152344
DP02157r001	0.015363877024834398	0.013906743894826202
DP01116r001	0.019418596084945974	0.01568529485250027
DP02097r006	0.013581912250101599	0.013843308595496174
DP02227r001	0.020034949377678822	0.019576831368841065
DP00207r011	0.018049682345017082	0.033083330669740035
DP00858r002	0.012179200848572555	0.03144225519330186
DP01398r001	0.00551337250734155	0.0071265750318793095
DP01344r001	0.02272947315501534	0.026743302075043697
DP01429r001	0.011388886396985059	0.027872512214558085
DP01303r001	0.03217293911671336	0.014634783264264121
DP00392r001	0.01241222543394578	0.010317869184440729
DP00607r001	0.01962573836992795	0.020840515068407655
DP03022r002	0.010487999449903513	0.008613182628111856
DP02027r006	0.010728615883233317	0.030901240575867375
DP03092r001	0.01123027472217546	0.008636710772586265
DP00768r020	0.017234546615510885	0.01400098690191894
DP02171r002	0.01705022508538405	0.025606241850299444
DP00345r001	0.04220271291039208	0.01632515424231092
DP01426r012	0.01874291262490074	0.023220089449036297
DP00277r001	0.0125194863055318	0.009038470241669169
DP00238r014	0.038466529413000064	0.017877634097313484
DP01013r001	0.012884075719163602	0.020622081368613092
DP00130r005	0.014072017678116363	0.013155890033667196
DP01428r001	0.01905760619472751	0.00867422143889328
DP01356r001	0.014838997564305791	0.03475079447460168
DP02262r001	0.008096256933401273	0.01073425046168421
DP02009r001	0.1605182321522974	0.07410919160359025
DP00418r001	0.04095262958438901	0.012255694502876684
DP02359r004	0.08608498382092501	0.02582930334029152
DP00932r001	0.010634068766828144	0.031610253547388986
DP00184r001	0.02034262796876634	0.019062703142151943
DP01629r001	0.00635137592887221	0.005704908970246466
DP02173r002	0.02199537607713317	0.0187158540486857
DP00788r001	0.021891304111294804	0.013334299424368617
DP02381r001	0.017262087041876102	0.020874932645513822
DP00549r002	0.01111244094971865	0.021210838908512848
DP00878r005	0.02313986023250439	0.009740449941683426
DP02772r002	0.01988621877548166	0.017112828321719706
DP00750r002	0.020793921782140058	0.02503486252080595
DP02630r001	0.08885639613470532	0.026025704466431165
DP02819r002	0.01519806836032058	0.014134619423855776
DP01161r001	0.022318000768913045	0.02770827030112632
DP01524r001	0.008164352268148099	0.014097494959855537
DP00623r005	0.01360505029779799	0.014658570460468898
DP01141r003	0.02025028265924066	0.04534946915502634
DP01629r007	0.035606961282644185	0.013311987844242914
DP02545r001	0.02147580340953217	0.018381734696114444
DP02521r009	0.018088402371137784	0.006292800358195023
DP01449r003	0.014355899232591177	0.011152124784537105
DP00196r001	0.050380147528157046	0.013719615580820924
DP01700r001	0.011506992945281558	0.009724266868068376
DP02109r001	0.017462569271271	0.01761634389270629
DP00100r001	0.01227427509370206	0.01576588651579957
DP01339r001	0.013211486911906505	0.020786442518337098
DP00811r004	0.06468200895565737	0.023846398767112895
DP01023r001	0.017196833580419065	0.013976487216833004
DP00054r001	0.015209095036992951	0.011306163878508965
DP00850r001	0.02473200767667825	0.011998068505513713
DP01175r001	0.046521698054388175	0.007059732610341679
DP00546r001	0.031284330953891305	0.021560781855574713
DP01306r001	0.02555771959044978	0.026213424213441708
DP01540r001	0.014004264667592593	0.01916337942018839
DP01654r002	0.027141258216533827	0.02209278611816837
DP02317r001	0.023495168784173112	0.020261369483938
DP00486r002	0.03781593512482245	0.014443511250987041
DP02234r001	0.011537729387178413	0.01503622540397603
DP01104r001	0.04340471944453104	0.02473846583751304
DP01139r013	0.025274789696746864	0.027997393158857225
DP01495r001	0.06436292238453388	0.01525374623512296
DP00851r001	0.01588207414761636	0.016156187476131453
DP00436r001	0.0485073946554567	0.01616045304032654
DP00903r002	0.01587187223532909	0.015375245363529915
DP02593r004	0.019171932173799994	0.013861042526236697
DP00901r001	0.018120871393652083	0.014651573654349792
DP01604r001	0.010379625475123706	0.008775348430839857
DP02173r001	0.004718290574028998	0.023987319725969444
DP00989r001	0.016467024108792274	0.0053650883114957845
DP00252r017	0.01220936222042111	0.02111802082018528
DP00393r002	0.019576905048456175	0.026361169873913244
DP01527r001	0.03264167203192219	0.03242004398190526
DP00961r004	0.009274174319648115	0.011365716707916104
DP01794r001	0.0065636646317376	0.009057938395674295
DP03121r002	0.008515230183213957	0.015978059126071857
DP02598r001	0.011266900592530407	0.012236936182670462
DP02061r001	0.0156486907180792	0.0072941781688256385
DP00174r001	0.07582101250906298	0.016190901878281778
DP02577r001	0.009351443148928799	0.018209143164950745
DP01440r003	0.019913111403911804	0.01843518031561902
DP01106r013	0.015190107988999136	0.03887776459282207
DP00136r013	0.061162141692131654	0.05043386538220548
DP00156r003	0.02204869472466521	0.010731255912514311
DP01969r001	0.17633542614520573	0.19194664999193245
DP01531r001	0.012975553381507117	0.01376506390116727
DP02739r001	0.02538487556952667	0.009818877771060082
DP00003r002	0.008348879706770647	0.036452946454227426
DP01243r001	0.013123224111599318	0.01436272176658216
DP01512r001	0.017255931190466044	0.01956701191796239
DP00882r001	0.011955437358976554	0.013325529557813237
DP01068r001	0.022337584366302645	0.006981505142668809
DP02740r001	0.03692470557910676	0.022508931946848568
DP01144r001	0.03863943670181881	0.00836827467899379
DP00202r001	0.015824220448451894	0.007894187169638214
DP02419r002	0.00982184459969181	0.023225259647225716
DP02477r003	0.016907796622792827	0.022055689625613856
DP02392r001	0.010891188763841163	0.007281894089389585
DP00552r001	0.03226049605557541	0.009964158616692217
DP02614r004	0.01617986043495619	0.015779052509434326
DP00775r004	0.02122403373240988	0.018128836260259747
DP00192r001	0.012155378180754363	0.017002755387414248
DP02850r001	0.17216128965226857	0.1291621648211227
DP01420r001	0.011985387967467977	0.012407087044623101
DP01064r003	0.00514596797363055	0.030241672540935644
DP00519r011	0.016600185612825356	0.010857735460783904
DP01574r001	0.006713506032420427	0.02145452340317371
DP00262r001	0.05845733493751523	0.06628794676315375
DP00624r001	0.02809219588357185	0.024231798664744265
DP03262r001	0.008802913798641215	0.01092198842364784
DP02203r001	0.0131647961834726	0.018908457525372898
DP02706r001	0.011963810469312986	0.009577664228653122
DP02120r001	0.0071757520042381754	0.010599147167744528
DP02471r001	0.03956902920913249	0.05719396365877935
DP02011r001	0.007960184243011323	0.014613414293209653
DP01973r003	0.009058201450365044	0.02546613776999947
DP00839r001	0.011263243497666699	0.008210798160522514
DP00626r001	0.0310503782206197	0.027694791366145124
DP01628r001	0.010872311580913032	0.016617525807754815
DP00057r001	0.036432422774655374	0.03601681719359556
DP02132r001	0.018114741747313447	0.01674000786158643
DP00937r001	0.028924343563586762	0.011744754188375301
DP01785r001	0.021272532089851186	0.0065818692703231985
DP01505r001	0.025116924117984704	0.024752582348907246
DP01769r001	0.026658448207293513	0.012901049421325972
DP00008r023	0.036058603116002626	0.031586570389666196
DP00257r009	0.011756608859027502	0.020149263877062812
DP00815r005	0.010504792854017373	0.02204708262963494
DP00720r001	0.030517008899747126	0.03395135884357353
DP01550r001	0.011786939771698849	0.01330981971866478
DP02616r002	0.021683706791148852	0.01420987302504771
DP02949r001	0.011099816038494945	0.00673366242073447
DP02476r005	0.041110432630648716	0.014569244367562377
DP00559r003	0.024800186264474815	0.014719489446964763
DP01453r001	0.017130558012718886	0.019187225284081504
DP00554r001	0.025675301648293326	0.009672507302048333
DP00557r001	0.012205965150846638	0.024590800103108018
DP00840r004	0.021924306907605266	0.02481421624977604
DP02295r002	0.014668380128412766	0.032409836945431786
DP00796r003	0.011303091094907717	0.009851480996327204
DP00943r004	0.010091382707960762	0.026375602887969626
DP02337r003	0.08660612273100533	0.028711441345509802
DP01342r001	0.02950667085015167	0.021726468589004014
DP02714r001	0.01141283205836925	0.00914283897246464
DP00666r001	0.019177714310399094	0.02214247145366399
DP01011r001	0.040309032733724305	0.0055847195451113095
DP00122r003	0.11722849270314357	0.1022107991864361
DP02599r001	0.013684726920534946	0.017240055904020172
DP00828r001	0.03737909005848683	0.03835900216146532
DP00605r001	0.013556686045806898	0.013374211775578626
DP01461r001	0.013631308215726152	0.02348032547374905
DP00219r001	0.0181589846605821	0.009834447340463924
DP02128r001	0.030886239680830287	0.02244255289555077
DP01168r001	0.016089910865032135	0.011089393515274359
DP01285r001	0.009719451274785577	0.01214396719905564
DP00238r015	0.02554207777585868	0.028950564860929215
DP00656r001	0.008871811756202736	0.005710299189907002
DP02589r001	0.007049974243320416	0.007893285564518944
DP01599r001	0.013513047827337213	0.010572628060479164
DP02420r004	0.006921988426607659	0.0114137188683547
DP01539r001	0.015424066358446842	0.020173086917887245
DP00271r002	0.019644910845636847	0.015420383709649696
DP02799r001	0.014741018946505447	0.027791615522119097
DP00014r004	0.00896620196881355	0.01789760192970687
DP01110r001	0.031691496293395044	0.04000767779302384
DP01431r002	0.01798061479572944	0.00861898258488485
DP00847r001	0.02403614415620245	0.019327000862404912
DP02373r003	0.01833448064611802	0.0343355696639188
DP00918r001	0.008893205595383981	0.009115075134063358
DP00908r001	0.010087589614067326	0.02742604144460263
DP03006r003	0.013137810282298632	0.010892860910106978
DP02355r002	0.016829793874091357	0.01651306492161051
DP00811r001	0.007679784311264119	0.02314751781380886
DP01825r003	0.01509312789713806	0.011738249549332778
DP00332r011	0.010454891196098619	0.030656216969891632
DP01259r001	0.00830011307240949	0.008563957953342163
DP01180r002	0.01835057157907638	0.014605529234154887
DP00798r002	0.014864621054869895	0.009425827315440278
DP00747r001	0.019987582585587763	0.021071185950345565
DP01394r003	0.02182854038784817	0.00487734692985445
DP02068r002	0.015632642291643805	0.018748259468862993
DP00708r001	0.10806953069647263	0.042642019210970765
DP02593r001	0.014611221029339407	0.023122911570187577
DP02696r001	0.008726127276201881	0.00962548047102629
DP00108r001	0.010520850089913108	0.010163156761087967
DP00900r001	0.018987468769526512	0.01267235538666387
DP01279r001	0.009135793090560188	0.02662445397913955
DP01060r001	0.02428089891165528	0.021508599345713045
DP01050r001	0.00832952352070416	0.011390818280081894
DP02210r001	0.042005252781363384	0.03194196953879534
DP02225r003	0.01453202383388125	0.039154650357960306
DP02854r001	0.026574022891188254	0.023773381958361095
DP02247r001	0.012395220082817503	0.029867125943209324
DP01795r001	0.01783446205129239	0.023998212809305558
DP01112r001	0.00912944918632217	0.04004323237676941
DP02127r003	0.014406488672472784	0.008924345799321944
DP01597r001	0.026080384090239116	0.02021544092520465
DP02463r005	0.0380589443320115	0.041274481517776414
DP01458r001	0.017707359346675455	0.01991923436637033
DP01500r001	0.034312998687931716	0.011560959545530923
DP01200r001	0.017062163975062945	0.03688986544730883
DP01807r002	0.02173933580974054	0.02024314286081434
DP00728r015	0.018811571647573154	0.02804515187826955
DP02251r001	0.020839404118808847	0.011268619981549708
DP02207r001	0.028193121934043355	0.04870701713295423
DP01271r001	0.02160639435920485	0.015492746072347336
DP00365r001	0.01851768482875875	0.010806913740238462
DP01443r005	0.018068089959526728	0.016290596199221834
DP01478r006	0.022418742720174006	0.027878644928820567
DP00792r001	0.0099028566380611	0.022808519835969033
DP00116r001	0.017585994667216866	0.025395652562020875
DP02704r002	0.011930856794783782	0.009877841135931414
DP02808r002	0.008009727179834383	0.022024988735976594
DP00103r001	0.024878116801858058	0.01503753082825722
DP01094r005	0.018324133046687875	0.014958366310704558
DP00775r001	0.01905226249421308	0.013034350537644013
DP00998r001	0.00929941892182349	0.008696085628800988
DP02033r001	0.024555405564916276	0.02378465653999833
DP02384r001	0.015913448149645813	0.031383324514457155
DP01944r001	0.024300394916417202	0.01647115782201103
DP01947r001	0.022992024152774078	0.02368580691524326
DP00980r001	0.016935221104629992	0.017478132677023507
DP01481r001	0.1068588502777798	0.037843700475798145
DP01252r001	0.024820855426929727	0.026918778523684624
DP02471r002	0.07527626499318925	0.0742359934049712
DP02823r001	0.020895224929549233	0.03290290304322139
DP01825r001	0.009335075713770045	0.015781130361515995
DP02768r002	0.01645497791500672	0.039561616765232115
DP01939r001	0.01216850994482831	0.027721102887835393
DP00549r001	0.016647624107195343	0.014125377078961426
DP02269r004	0.009187555966076741	0.020519737625839727
DP01940r002	0.011609284311767578	0.024326588285913327
DP01308r001	0.017740040926846553	0.04116753758712498
DP00709r021	0.03544100792577981	0.013985314126856165
DP00807r001	0.01654677614178698	0.017051406356959786
DP02328r001	0.00798112739720388	0.032616168634729235
DP00011r006	0.02139140487943527	0.020938366449677115
DP02736r002	0.05812971260764797	0.007970159054847038
DP01043r001	0.011004804656304277	0.016755815361243858
DP02633r001	0.013722166784660334	0.017013150399791597
DP02191r001	0.009264014548007543	0.008277351915438618
DP02815r001	0.012455688731224164	0.016427206576551764
DP01141r001	0.00881897524504471	0.012681393497831182
DP01465r001	0.007322280540114802	0.013932379124701985
DP01280r001	0.016713001674999554	0.017293315693628603
DP01457r001	0.03250771538472984	0.033374323225470966
DP01325r001	0.03310694773786664	0.01121261458361484
DP00559r002	0.011576030295114895	0.01836336111172843
DP01171r001	0.02007255415951342	0.02680439824422788
DP02855r001	0.02082460984090502	0.0163827862174954
DP00702r001	0.0068805927759449615	0.014905925756637005
DP00717r005	0.02996507833979204	0.03226444895973643
DP01054r001	0.014120336553362655	0.024963084703745662
DP02746r003	0.016988406883636703	0.012086858516712432
DP00954r003	0.017796883127929687	0.009754080444224576
DP01867r002	0.01356565881031682	0.01187290757734015
DP00709r006	0.039436933954847334	0.017726126874993635
DP01616r001	0.015532125378316147	0.015282528246333213
DP01589r007	0.0076343364127572505	0.009442550967638982
DP01971r001	0.03665038586824833	0.04336885552317775
DP02414r001	0.014645489995728294	0.019710876362779774
DP00231r001	0.1003534984911609	0.10857805564866288
DP01319r001	0.0104629386819042	0.008472360395315
DP03317r001	0.011393480586057452	0.016803054334937947
DP00023r005	0.014385137573411394	0.012502396108175313
DP02170r003	0.01669669947102337	0.009948473988621361
DP01012r001	0.01773831808398318	0.017264487777441863
DP01305r001	0.013319059580791017	0.020267921095390513
DP00314r003	0.011066342672827252	0.014079609202282198
DP00353r005	0.009247130274717236	0.016518787059648966
DP03310r001	0.015399628250996207	0.02454578365138073
DP01670r001	0.007417676866090627	0.010871423635845779
DP02155r002	0.017335033943559282	0.011250766623038812
DP02264r001	0.014018950719899736	0.0057552438087764115
DP02049r002	0.007907580704657531	0.013074369428728179
DP02460r002	0.016146743014580058	0.01951562199943769
DP02590r004	0.021751610252164436	0.01126486914175419
DP00462r004	0.020879083141649313	0.01762954527134557
DP00457r002	0.010648917439587118	0.01669255015165635
DP01429r002	0.009519442624730068	0.022292741854645366
DP01173r001	0.014730778531372335	0.027177370645259595
DP01361r001	0.006456823666186252	0.019092669799742227
DP00372r001	0.012893270510457718	0.008818364224060477
DP00200r003	0.005808533139887312	0.028976294827420597
DP00030r001	0.19468176602644288	0.1175054581918141
DP01281r004	0.014675666136915235	0.02220547989374157
DP02162r001	0.057028067366014464	0.03001388385946572
DP01401r001	0.01428816787941901	0.020957893031524125
DP02452r001	0.04561729974503567	0.016972440714097942
DP01177r001	0.02353362644387353	0.01825625524293822
DP00778r001	0.013817570081373562	0.018558814475169466
DP01074r001	0.04974987996056453	0.025996934273859594
DP01105r001	0.04307516996378507	0.03034371976840065
DP02042r001	0.0115631516850454	0.015679166071748855
DP02796r001	0.010965704725476005	0.008802178246175739
DP00903r003	0.009922933143419918	0.017865133429194966
DP03353r002	0.008767338040918513	0.010308920996016036
DP00162r001	0.012583389998030083	0.020852500110343196
DP01884r001	0.012370831668386154	0.013410270785169931
DP00968r001	0.014071959449941997	0.0116287098157885
DP00152r007	0.02849865325910557	0.024565729830481758
DP00083r009	0.009192994689096715	0.009300427410938797
DP02050r002	0.044971735692266555	0.009217250548551631
DP02633r002	0.010546763361243388	0.011156008660269763
DP01581r001	0.007451064263645684	0.008639211568725484
DP01474r001	0.014976053324782227	0.00527902985753574
DP00931r002	0.011800170178337909	0.01348134975137365
DP01475r010	0.013124398938374188	0.018758694690161913
DP03311r001	0.008332912153040791	0.006040254163164879
DP02511r001	0.013382532200662165	0.01592843755638115
DP02509r001	0.016209826212019083	0.015968242380340437
DP02883r001	0.014869012473813264	0.02490017148633277
DP02596r001	0.011193914410561868	0.018110162840638776
DP00769r001	0.015581513945337999	0.02133232283746598
DP01768r001	0.02278030184215228	0.006929950413687902
DP02142r001	0.016226128740581276	0.01581347288611103
DP01240r001	0.006989870817122038	0.008085831816148675
DP02869r002	0.013450975711039077	0.026656332500579367
DP00822r001	0.04754335449069022	0.009365596476788291
DP00134r001	0.02844581755979344	0.021994336061851347
DP01134r001	0.010254516141840328	0.014528373262244302
DP01118r001	0.021870248224315297	0.012052114412082874
DP00796r005	0.017202767054905015	0.015013048932580247
DP00549r005	0.018474821805651995	0.019899680533734684
DP02931r001	0.029997177617893025	0.02505514344631931
DP00314r001	0.009623942156061658	0.007405845879670715
DP00719r001	0.03592825926404154	0.015876626399893998
DP01703r001	0.028548177954042454	0.012551538728715473
DP00063r001	0.014776109881466442	0.009853038940470446
DP01863r002	0.010031812680699687	0.014767911267712479
DP00222r017	0.019781539532967362	0.0177388467828526
DP01874r001	0.018687235258387128	0.019435255011923096
DP01117r001	0.008525742080865557	0.023523786389623078
DP02086r001	0.00921912265169838	0.013800215927427188
DP02698r001	0.02004263581230633	0.006488925744293607
DP03294r002	0.010330911096740229	0.009088873192729734
DP00407r001	0.013170424482024852	0.01504929818695408
DP01874r002	0.01803725164645697	0.005167329207202191
DP02138r007	0.016939697725108525	0.021291353845737042
DP00387r001	0.010799085490624036	0.0086542107530073
DP00806r001	0.013828398713477286	0.012274199682831844
DP00853r001	0.04111095546687669	0.03103948431709981
DP02608r001	0.02701775319285008	0.019831030541465917
DP02803r002	0.024015963452906106	0.018022899638043637
DP02764r001	0.006968822458777038	0.018049263976986488
DP00239r001	0.006842974423099057	0.013181224662734919
DP00448r001	0.011900283307303245	0.02648821053593524
DP00262r006	0.00908398899705352	0.01977210684843679
DP00995r001	0.010750726274032854	0.011128105050057124
DP00145r001	0.008397674051169141	0.02991363300130517
DP00645r001	0.025516732811167668	0.04092536822289302
DP02926r001	0.017556215673016462	0.011417862503721971
DP02159r001	0.2229159805263647	0.09242422657672242
DP00468r001	0.010517123566876166	0.009452668708023595
DP00719r003	0.012865888933102764	0.01498465308832205
DP01022r001	0.03052344830210046	0.020177757992288513
DP01772r001	0.006425039586656702	0.02439249820814101
DP00075r001	0.08903263400857092	0.09591723758155145
DP01770r002	0.04005541465933185	0.011092564502563308
DP00575r001	0.015279402128022354	0.009485550715279751
DP01455r001	0.02461343936941019	0.024122136896412093
DP00073r001	0.018414560805625934	0.011774544020446163
DP00156r001	0.008066136029278722	0.006208841528664907
DP02271r002	0.02050445563670528	0.008399426140242545
DP02956r002	0.007238894171278628	0.01722342271017038
DP00088r001	0.012872369154446787	0.010025301594742115
DP02067r001	0.009490844453032497	0.009135171590787868
DP00797r001	0.014944543634769276	0.011720102558297795
DP00120r001	0.08155900763285168	0.01630388427592421
DP03006r004	0.011424643805896062	0.01379898372006583
DP00469r001	0.014261332452388609	0.006169234379543175
DP00962r002	0.01816237093629642	0.013018173003153872
DP01176r001	0.030747876611006947	0.023626403314869142
DP00894r002	0.01690883201739251	0.01605860955492806
DP03254r001	0.015832574090299492	0.02128857930954394
DP01863r005	0.017276018563106073	0.03627449653925418
DP01779r001	0.037472997706842634	0.03559196189858608
DP02123r001	0.05618506386035263	0.05118222130850133
DP02346r001	0.021424731270944006	0.010938917026599928
DP01611r001	0.13483946740330613	0.08302646342398917
DP01933r001	0.014120756858153663	0.013348026267862868
DP02170r001	0.030507856506754295	0.01931453501764242
DP02226r001	0.011258870886989498	0.012927654370706653
DP00725r001	0.00999341084595321	0.013808851911139229
DP00136r008	0.01080697607720185	0.014143016136259259
DP00892r001	0.012037277093690298	0.018611216695331157
DP01878r001	0.009619941226755732	0.02421123177087528
DP01195r001	0.02150661951248671	0.023793213112268893
DP01292r001	0.03487674809402652	0.01102942339320632
DP01180r001	0.009203348135302948	0.022391068672613514
DP02356r001	0.015231117116754424	0.018138524115682408
DP00314r004	0.00812957858660565	0.008830933571014901
DP03299r005	0.014961074632083864	0.012222321844010618
DP02729r001	0.010012642618960715	0.01139111801951951
DP01941r001	0.01855400896264554	0.025960874479023913
DP01475r011	0.02338085930864827	0.016485396384288666
DP02946r001	0.017761277473671896	0.013340244994549829
DP01426r005	0.014190500381490773	0.01002632776647025
DP00518r027	0.013479092404900174	0.014498280219145728
DP02726r006	0.027480969886250685	0.016874340454632958
DP02790r003	0.00908536260706946	0.01684606978438983
DP01607r001	0.007681495579128765	0.008184007520450266
DP01559r001	0.012514341384229534	0.009324503455614155
DP02590r001	0.01280720585957018	0.017814542721489045
DP02908r001	0.030063432207715485	0.025540936788460335
DP00583r001	0.0176509674604689	0.01353124658824024
DP02538r001	0.021313729415829635	0.020400528903910704
DP02463r001	0.014137620871566477	0.01473118775165732
DP00132r002	0.015646929352359812	0.018898263355316032
DP00055r002	0.011532871222570977	0.010296973267418333
DP00537r001	0.01785376941796821	0.007430732846891074
DP01928r002	0.10527193497979795	0.025897002619526585
DP01624r001	0.01004026958898758	0.009883912510519757
DP00217r003	0.681989774628707	0.06971863018739421
DP00378r006	0.01156486800208959	0.019493899457125766
DP02901r002	0.035346252999808724	0.03242314229940687
DP00488r001	0.012015231493445135	0.016630260177742984
DP00694r009	0.014621850858443445	0.014356304530367391
DP00081r001	0.01670747997517275	0.013883389698438758
DP01316r001	0.050207192564837216	0.0790947214279031
DP01157r004	0.015453531015485047	0.014697789489056912
DP00718r033	0.015184691697808233	0.022599387729597027
DP01052r001	0.026208930410573872	0.025004978386381695
DP00231r007	0.009401037705185593	0.017058224832366475
DP03354r001	0.007191101398719915	0.013791073089901391
DP02267r001	0.006591864249138579	0.016210608238708842
DP01490r001	0.12720194928175305	0.03462208487029214
DP02143r001	0.01767591971880428	0.020149617831823414
DP02373r001	0.11418612386630472	0.1362011641713745
DP00055r004	0.038429498231609446	0.019348028683674575
DP00323r002	0.01318514437463803	0.015101998053854966
DP02253r001	0.017730160948674675	0.016660340410942012
DP01542r004	0.028295232389973456	0.049259409916746606
DP02000r001	0.013957266809020387	0.011796462957398291
DP02145r002	0.012880348929699081	0.022635250188429854
DP01330r001	0.00536263217058482	0.007636138318325299
DP02588r001	0.005214729227901457	0.012669961636837616
DP00278r001	0.011325778593914843	0.020735618547799334
DP01669r001	0.01889782603330873	0.006158670478879232
DP02523r002	0.011962071275106343	0.01939972829453382
DP00771r001	0.006576371971760876	0.005174263051759799
DP00420r004	0.02326338091443357	0.013808969923608375
DP00999r001	0.03914033327099987	0.012646438745462793
DP01361r002	0.028187474620149727	0.009491431213685708
DP02624r003	0.014085067941549602	0.029439895475034394
DP00724r001	0.009976789855902994	0.017583327690923203
DP00168r001	0.010597306149715296	0.024662324927478472
DP02730r002	0.013418964761011192	0.027717709515454016
DP01446r001	0.010602184792573245	0.01955575388427849
DP00718r027	0.009965939253820279	0.042651645885613085
DP01091r001	0.01155145772404425	0.019527554004981212
DP00993r003	0.012037154713751693	0.03410654725956783
DP00699r021	0.04009962639120965	0.010944003307998608
DP01877r003	0.01035048351271771	0.01889702463042508
DP00067r001	0.01171973280096147	0.017353658189293318
DP00748r009	0.020342517421644182	0.027946809625622494
DP01775r005	0.009103196725969133	0.008633636523102894
DP00020r013	0.01858076705502224	0.00950430865489711
DP02094r001	0.008923914200585631	0.011968861080237913
DP02694r001	0.032558456502388276	0.007134463003582507
DP00154r002	0.019917554478873424	0.018015432673608393
DP01804r001	0.010987273595032071	0.015859920076169872
DP02669r003	0.05141766171608714	0.013531946009858572
DP03312r001	0.01445207919887598	0.03135308426088543
DP02715r001	0.009783089612187339	0.01275436802249645
DP02687r002	0.012751549730830536	0.00662601913449708
DP01808r001	0.014886477407067765	0.013411003700758855
DP01250r001	0.01718460339143818	0.005429770245341249
DP00499r004	0.0185599020939944	0.016668486919177473
DP01629r003	0.010939197546352876	0.008689270449876284
DP01323r002	0.009312997527178788	0.01917200347306098
DP00238r011	0.033637266146875254	0.06308323665188795
DP01622r002	0.01167174055429591	0.013356877549245165
DP02271r003	0.018789290694656857	0.011463002854523743
DP00180r003	0.03959237364083778	0.005426824243451262
DP00854r001	0.017656191451800664	0.012229244920235954
DP00245r001	0.027711819938202036	0.05709551092465317
DP00054r002	0.016188239881779407	0.029567764240059934
DP02832r001	0.0161986955498445	0.016963211907839518
DP01239r002	0.01587475348877071	0.009335429115384115
DP00841r001	0.008536174818774549	0.018120872517366594
DP00863r001	0.016523224168799748	0.020092228422335684
DP00474r001	0.07950311325369976	0.035026123298704
DP02224r001	0.04152616658133731	0.02143300862814835
DP00839r005	0.017830361460477017	0.01451600355305504
DP02451r001	0.010088122796859599	0.014250353387498822
DP00872r003	0.015584480088940941	0.016291616391759613
DP01937r001	0.008749167999521754	0.00884528446277235
DP00653r003	0.010422793431343504	0.02899857128273081
DP02819r001	0.009703034696963962	0.011625748224002556
DP00389r001	0.010069930426502033	0.01584595653034149
DP01248r001	0.022825064106729506	0.01516185178806793
DP00849r001	0.00755540949411633	0.026121676568286293
DP02196r001	0.010314937113718111	0.014279156338137384
DP01594r004	0.011340838564579903	0.006678525922761478
DP01844r001	0.006534714952625399	0.017033671208064243
DP02369r001	0.02051058815548679	0.025247754546082406
DP02073r001	0.0138752439105043	0.012316970520450887
DP02446r001	0.020033070453061807	0.025238849951791004
DP03005r001	0.016588752570582316	0.015016712555501808
DP02700r001	0.01081763273425168	0.020885885418125555
DP02399r001	0.010781414028681845	0.005220979091504536
DP01791r001	0.026716208366578266	0.010017431650110905
DP00774r001	0.01183214039646258	0.008382488514505074
DP00482r001	0.021924672146751513	0.01802066121670618
DP00152r008	0.0074685979460908285	0.007043228516999386
DP01437r001	0.027823007238732957	0.019177886860248333
DP02195r001	0.03435663927908823	0.032475393025336564
DP01392r003	0.017075253104414746	0.014584940652703215
DP00899r001	0.01721747215497719	0.016276782066315675
DP00157r010	0.01764839469973864	0.01785065870522338
DP02785r003	0.008469557258310959	0.022340004416914538
DP00965r002	0.011801581719005591	0.01093607306520433
DP01805r006	0.008779314486562629	0.00901035401095226
DP02896r001	0.014745095118116908	0.009299470506150102
DP00719r007	0.009832257671547244	0.009479229135103594
DP00110r001	0.03495374471591207	0.016467291437709985
DP00654r002	0.006674582274518176	0.010934646568928393
DP02145r001	0.005337567154095197	0.0045556088397294804
DP02991r002	0.03330641643903372	0.015634270369833104
DP02693r005	0.029432376242657442	0.03864237492110406
DP00873r001	0.014155713487472878	0.014383766223547674
DP00790r001	0.010586667995258677	0.008316963654223502
DP00693r001	0.05091938749236217	0.06410701372383658
DP01724r003	0.022084531728136507	0.008420198442667105
DP02705r001	0.019305487476887404	0.01673177912992582
DP02954r002	0.026389391423037666	0.030469155281117214
DP00238r026	0.011941861703721624	0.03777170414755593
DP01873r001	0.011751876856074563	0.012127130532109445
DP00062r013	0.011091322835767073	0.011110693618213005
DP02138r001	0.008762735780161516	0.024789772156184928
DP01118r002	0.014867797196930757	0.019788814419764024
DP01494r001	0.010496425409233023	0.008399267344421429
DP00328r010	0.01192488383632278	0.016261470757505753
DP00623r003	0.009008334995291259	0.01547583497523674
DP01588r003	0.022228335768789294	0.02407362867084298
DP01181r002	0.010732528523470442	0.009525778086935183
DP01182r001	0.007977282010861335	0.007275397199314945
DP01449r001	0.009948864856185761	0.006167689301262767
DP01544r001	0.008745816327152886	0.027973483215803292
DP00953r001	0.005997015338097122	0.012629076796533809
DP02197r001	0.009358123899253081	0.0074481299948120205
DP03018r001	0.008155870766557946	0.011634734612637677
DP01475r003	0.01285508189001563	0.013343891571486579
DP01861r001	0.03740974306512672	0.013562066061652044
DP03100r001	0.021034246243666965	0.01850075096955623
DP00182r004	0.016509156990065495	0.00946517501923884
DP02010r004	0.012326046048050548	0.01702177138726001
DP00997r004	0.04880109594605603	0.008366042943248537
DP01716r002	0.03401300996889284	0.031183471347880486
DP02458r002	0.015496233178586982	0.007678008165083844
DP00223r001	0.01871976852441305	0.015428447623677956
DP01799r001	0.02466468146014944	0.01650698080234933
DP00136r001	0.011103751885620633	0.0398805456906415
DP02005r001	0.020177789351127455	0.07673263030778371
DP01174r001	0.019217025859511308	0.009791656654574406
DP02010r003	0.010015943421055315	0.004131842360495277
DP00398r002	0.02581714906524709	0.015615834985495437
DP00155r005	0.017595292972855503	0.012113132305810325
DP01201r001	0.006566829812129861	0.008381370096740776
DP01562r001	0.016779960525521664	0.010869155449014352
DP00761r002	0.012663013832138317	0.010726410057101005
DP01330r003	0.006817399222841048	0.009567881732243667
DP02742r001	0.013774461230713788	0.013917322493563427
DP01330r002	0.0459982642582727	0.007412268390102988
DP00705r023	0.021636526328309855	0.014774615962104767
DP02607r001	0.017977593715137505	0.021786144098264088
DP01762r001	0.011690372033545084	0.016537030881923424
DP01979r002	0.02518120074453319	0.019385645874528075
DP01246r001	0.02731057178222223	0.018805356051315596
DP01513r001	0.018762736918531663	0.016974290473317395
