# Supplementary material for: Direct generation of protein conformational ensembles via machine learning
Source: Nat Commun. 2023 Feb 11;14:774. doi: 10.1038/s41467-023-36443-x (PMC9922302; doi:10.1038/s41467-023-36443-x)
Supplement: Supplementary file 4 — Source Data [file 41467_2023_36443_MOESM4_ESM.zip › source_data/si_fig_13/panel_d.csv]

molecule_name	idpgan	idpgan_all
DP00468r002	0.2933756113052368	0.30316776037216187
DP00776r001	0.2388426959514618	0.2398804873228073
DP00088r003	0.3680257797241211	0.3684232831001282
DP00661r001	0.6711693406105042	0.6460334062576294
DP01420r003	0.25438523292541504	0.2584487199783325
DP01147r001	0.5464344620704651	0.5390620827674866
DP00437r001	0.15663446485996246	0.15557265281677246
DP02476r004	0.6487598419189453	0.6614693999290466
DP02787r002	0.6246464252471924	0.621985137462616
DP02642r001	0.19705623388290405	0.18950845301151276
DP00754r001	0.23210522532463074	0.24909675121307373
DP02738r001	0.12889370322227478	0.1333087831735611
DP00736r001	0.15256737172603607	0.15535207092761993
DP00896r001	1.2038599252700806	1.2397109270095825
DP00835r001	0.3856887221336365	0.38267308473587036
DP00992r001	0.2501828074455261	0.2509698271751404
DP02408r002	0.7865226864814758	0.7828238010406494
DP00485r005	0.15632878243923187	0.15898297727108002
DP00102r005	0.21360114216804504	0.21810798346996307
DP02641r001	0.19072675704956055	0.1991506665945053
DP02359r001	0.21931789815425873	0.22701381146907806
DP02463r003	0.7667598724365234	0.7671465277671814
DP02682r001	0.13177719712257385	0.12667688727378845
DP02679r001	0.5984592437744141	0.5983164310455322
DP02463r004	0.19360974431037903	0.20791897177696228
DP00078r001	0.9013232588768005	0.8636936545372009
DP01648r003	0.2545646131038666	0.25539836287498474
DP00475r002	0.14939795434474945	0.15021806955337524
DP02049r001	0.8326109647750854	0.8310273289680481
DP02890r002	0.2171882838010788	0.2199086844921112
DP00014r001	0.12923981249332428	0.13254651427268982
DP00037r002	0.38199102878570557	0.38048750162124634
DP01946r001	0.814605712890625	0.8259168863296509
DP01424r001	0.6775557398796082	0.6695795655250549
DP01299r001	0.6203031539916992	0.61484694480896
DP02833r001	0.3419560492038727	0.3462815284729004
DP00553r001	0.6820685267448425	0.6831990480422974
DP02327r002	0.49256426095962524	0.49152499437332153
DP01920r002	0.235170379281044	0.23109838366508484
DP00947r002	0.25116878747940063	0.25080257654190063
DP03299r001	0.16978570818901062	0.17051562666893005
DP00435r009	0.16741947829723358	0.16036571562290192
DP01160r001	0.5305085778236389	0.5298299193382263
DP00238r012	0.7291296124458313	0.7098240256309509
DP01507r001	0.13994038105010986	0.14060671627521515
DP01165r001	0.26819345355033875	0.2720275819301605
DP00734r003	0.17930682003498077	0.17899267375469208
DP02547r001	0.7565652132034302	0.7605607509613037
DP02711r003	0.4989297389984131	0.48783183097839355
DP01526r006	0.5755310654640198	0.5781100392341614
DP01534r001	0.8107835650444031	0.8089938759803772
DP02605r001	0.26380062103271484	0.2590469717979431
DP02790r002	0.141555517911911	0.1404334157705307
DP01938r002	0.1475454419851303	0.14012250304222107
DP02536r002	0.23854821920394897	0.23976674675941467
DP02795r001	0.16069567203521729	0.1616632640361786
DP00020r001	0.7468193173408508	0.735179603099823
DP00721r001	0.9267934560775757	0.9424802660942078
DP01313r001	0.424775630235672	0.43976640701293945
DP02373r002	0.4117215871810913	0.40671366453170776
DP00026r001	0.28376829624176025	0.28974345326423645
DP00965r003	0.35242894291877747	0.3587898015975952
DP00798r001	0.24539384245872498	0.2423175573348999
DP01434r001	0.20267201960086823	0.20239198207855225
DP02703r001	0.6708901524543762	0.6712560653686523
DP01201r007	0.5698572397232056	0.5704172253608704
DP01249r001	0.1746826171875	0.1759457141160965
DP01478r005	0.36080023646354675	0.35709184408187866
DP01817r006	0.28849080204963684	0.29412099719047546
DP02616r001	0.13963641226291656	0.13979709148406982
DP01069r001	0.6365046501159668	0.6229956746101379
DP02138r003	0.13091827929019928	0.1285892277956009
DP01618r005	0.13405512273311615	0.13485416769981384
DP01047r001	1.0815109014511108	0.9971063733100891
DP01849r005	0.20601968467235565	0.19106890261173248
DP02653r001	0.4391034245491028	0.4398021399974823
DP01930r001	0.13831894099712372	0.14443838596343994
DP02128r003	0.2372441440820694	0.2487700879573822
DP00815r017	0.26113978028297424	0.27050280570983887
DP01304r001	0.5009791851043701	0.4999271035194397
DP02356r002	0.9525233507156372	0.8858986496925354
DP02860r001	0.32398876547813416	0.32300248742103577
DP01329r001	0.3096400499343872	0.30491113662719727
DP00625r001	0.701376736164093	0.6991288661956787
DP00573r001	0.2775511145591736	0.28704091906547546
DP02477r001	0.6336984038352966	0.6412965059280396
DP00138r010	0.5438641905784607	0.5216912031173706
DP01475r007	0.15690864622592926	0.1506684273481369
DP01474r005	0.478427529335022	0.4786617159843445
DP02481r005	0.9432353377342224	0.8945468068122864
DP01608r002	0.19030623137950897	0.1816668063402176
DP00961r001	0.2185930460691452	0.2197265625
DP02417r004	0.40665119886398315	0.4109477996826172
DP00872r001	0.35396361351013184	0.3542432487010956
DP01475r008	0.5345418453216553	0.5377404093742371
DP00287r004	0.39927446842193604	0.39800912141799927
DP01654r003	0.12753623723983765	0.13413110375404358
DP02602r001	0.17020516097545624	0.17511112987995148
DP02990r001	0.1933608502149582	0.2016877681016922
DP01562r003	0.35900360345840454	0.35839933156967163
DP01485r001	0.17160293459892273	0.1723155975341797
DP00752r001	0.4842217266559601	0.4790245592594147
DP01396r004	0.2904447913169861	0.2928858995437622
DP01999r009	0.22515463829040527	0.22796833515167236
DP00073r005	0.1451319009065628	0.14712336659431458
DP00808r001	0.3587037920951843	0.3629600405693054
DP00636r001	0.48097139596939087	0.47804194688796997
DP01968r001	0.5748113989830017	0.5853736400604248
DP00205r001	0.6984516978263855	0.6969171166419983
DP02474r001	0.26394984126091003	0.2607727348804474
DP00329r001	0.17410996556282043	0.17764799296855927
DP01327r001	0.21630439162254333	0.21543988585472107
DP02831r001	0.3360840976238251	0.33877620100975037
DP02635r001	0.2515713572502136	0.25544273853302
DP01203r001	0.6895738244056702	0.6885145306587219
DP01606r001	0.248360738158226	0.24958433210849762
DP01759r001	0.47683241963386536	0.4579450786113739
DP01590r001	0.5685174465179443	0.569506049156189
DP02634r001	0.17953479290008545	0.18201357126235962
DP02652r001	0.13860054314136505	0.14005273580551147
DP00282r001	0.3656022548675537	0.364534854888916
DP01088r001	0.5783613324165344	0.5686778426170349
DP01499r001	0.5485925674438477	0.5253982543945312
DP00094r001	0.4822204113006592	0.48160356283187866
DP03121r001	0.22994674742221832	0.2324056178331375
DP01163r001	0.2866364121437073	0.28624823689460754
DP01920r001	0.5174748301506042	0.5155310034751892
DP02164r001	0.35773974657058716	0.3587808609008789
DP01094r001	0.21279267966747284	0.2149927318096161
DP03345r001	0.1474018692970276	0.14629516005516052
DP01240r002	0.291495144367218	0.2927224338054657
DP01184r001	0.42577260732650757	0.4272174835205078
DP00994r008	0.18597213923931122	0.19225135445594788
DP01464r001	0.46464404463768005	0.4627414643764496
DP02334r001	0.38516131043434143	0.3806467354297638
DP02493r003	0.2113458216190338	0.22047589719295502
DP03353r001	0.42939358949661255	0.416732519865036
DP02539r001	0.24963049590587616	0.2567548453807831
DP00517r001	0.6020855903625488	0.6067076325416565
DP00839r004	0.1477832794189453	0.14681050181388855
DP00677r001	0.3017382025718689	0.30563026666641235
DP02919r001	0.5198473930358887	0.5171791315078735
DP00060r010	0.2721814811229706	0.27207714319229126
DP02922r001	0.1756691187620163	0.17400114238262177
DP02382r001	0.49191874265670776	0.47451114654541016
DP01005r002	0.24149367213249207	0.25532281398773193
DP00356r001	0.36803296208381653	0.3605296015739441
DP02826r001	0.12803666293621063	0.13259045779705048
DP01603r002	0.13613131642341614	0.1364172399044037
DP01883r001	0.18366190791130066	0.1844075471162796
DP02735r001	0.2312820851802826	0.23102021217346191
DP01835r001	0.1543288677930832	0.15425442159175873
DP01044r003	0.15046188235282898	0.14974963665008545
DP00346r001	0.22465083003044128	0.2316102236509323
DP01311r001	0.2029532939195633	0.2025645226240158
DP00134r004	0.708784282207489	0.7107173800468445
DP00869r001	0.5563116073608398	0.5547162294387817
DP01026r004	0.16805629432201385	0.16917695105075836
DP00020r007	0.21720629930496216	0.21966399252414703
DP01458r002	0.13022126257419586	0.13663192093372345
DP00809r001	0.3592587113380432	0.35927075147628784
DP01456r001	0.6899868845939636	0.6864263415336609
DP02869r001	0.4622971713542938	0.4668165445327759
DP00899r002	0.1299908310174942	0.13781264424324036
DP00064r001	0.4474046528339386	0.45118212699890137
DP00122r005	0.8485768437385559	0.8569930791854858
DP01724r005	0.14604738354682922	0.14576423168182373
DP00352r002	0.2565311789512634	0.2524472177028656
DP02638r001	0.1296568363904953	0.13450193405151367
DP01944r002	0.1549770087003708	0.1551257222890854
DP02548r001	0.5675031542778015	0.5692920088768005
DP02148r001	0.18007589876651764	0.17702320218086243
DP02985r001	0.23307432234287262	0.23511748015880585
DP01943r001	0.4260748624801636	0.42915424704551697
DP01095r001	0.22157026827335358	0.2304653525352478
DP01155r001	0.4224400818347931	0.42817965149879456
DP01430r001	0.15384137630462646	0.1578415483236313
DP01113r001	0.85531085729599	0.8744828104972839
DP03361r001	0.2374899834394455	0.2367512434720993
DP00004r001	0.26879140734672546	0.2842424213886261
DP00926r003	0.16981254518032074	0.178565114736557
DP01774r001	0.4800763726234436	0.48065948486328125
DP01479r001	0.25063657760620117	0.2583228349685669
DP02783r001	0.16388341784477234	0.16680628061294556
DP01162r001	0.6070054769515991	0.6057310700416565
DP02597r001	0.23436491191387177	0.23732353746891022
DP01169r001	0.6549839973449707	0.6541701555252075
DP00768r001	0.5612077713012695	0.5592271089553833
DP02982r001	0.1791311353445053	0.18122205138206482
DP03280r001	0.14025217294692993	0.1327853798866272
DP01450r005	0.18824926018714905	0.19194258749485016
DP01467r001	0.5252446532249451	0.5262122750282288
DP00111r005	0.13814790546894073	0.13834665715694427
DP00678r001	0.4454883337020874	0.44511258602142334
DP01979r001	0.28240448236465454	0.2831522822380066
DP01464r004	0.24456071853637695	0.24420319497585297
DP00823r001	0.2601328492164612	0.26418790221214294
DP01560r001	0.2640618681907654	0.27036476135253906
DP00716r002	0.6272929906845093	0.6101546883583069
DP01857r003	0.5674994587898254	0.5676729679107666
DP00578r001	0.14548377692699432	0.14462856948375702
DP02127r002	0.21270820498466492	0.21019750833511353
DP02079r001	0.23767289519309998	0.2385609894990921
DP02555r001	0.2985036075115204	0.29248881340026855
DP00153r021	0.13196049630641937	0.13242319226264954
DP00458r001	0.6326749324798584	0.630824863910675
DP01196r001	0.8732304573059082	0.8871070146560669
DP01070r001	0.519892692565918	0.519737720489502
DP01268r001	0.1488136500120163	0.1480095237493515
DP02456r002	0.20238879323005676	0.20107746124267578
DP00443r013	0.20206184685230255	0.2033529281616211
DP02353r001	0.5140268802642822	0.5145626068115234
DP00628r001	0.2773323357105255	0.2909616529941559
DP01399r001	0.4512842297554016	0.4510495066642761
DP00118r004	0.16610187292099	0.16583536565303802
DP02008r001	0.5370093584060669	0.5207331776618958
DP01086r001	0.5142506957054138	0.5175480246543884
DP01651r006	0.24213479459285736	0.23764745891094208
DP02520r002	0.28797727823257446	0.30223599076271057
DP00933r001	0.3152892589569092	0.31263360381126404
DP02929r001	0.1814466118812561	0.18784062564373016
DP01310r003	0.5466441512107849	0.5481574535369873
DP02025r003	0.6435796022415161	0.6440305709838867
DP02296r001	0.1534380316734314	0.15339288115501404
DP01202r001	0.7076433300971985	0.7098106741905212
DP00151r001	0.6643621921539307	0.6824172735214233
DP00898r001	0.22250396013259888	0.2151903361082077
DP00611r004	0.13377273082733154	0.1359184831380844
DP01993r001	0.853825569152832	0.8539840579032898
DP01579r003	0.550096869468689	0.5479673147201538
DP01538r001	0.5408774614334106	0.5367028713226318
DP03020r001	0.2815972566604614	0.27918243408203125
DP01080r001	0.3814164996147156	0.36512696743011475
DP00765r002	0.2904817461967468	0.30882731080055237
DP02375r001	0.17027327418327332	0.17452535033226013
DP02836r005	0.7438569068908691	0.7522284984588623
DP00107r001	0.24274277687072754	0.24621440470218658
DP01108r001	0.804638683795929	0.8088927865028381
DP01524r002	0.13341014087200165	0.13109059631824493
DP02193r001	0.15509669482707977	0.1558268666267395
DP02071r001	0.533284604549408	0.5319218039512634
DP01644r001	0.15328814089298248	0.15592622756958008
DP01049r001	0.2622315287590027	0.26180562376976013
DP00990r001	0.5161920189857483	0.5151268839836121
DP01389r001	0.24168691039085388	0.24086438119411469
DP01102r010	0.5544670820236206	0.554024875164032
DP00796r001	0.15552207827568054	0.15465474128723145
DP00974r001	0.3589875102043152	0.35684946179389954
DP01114r001	0.30181267857551575	0.31385648250579834
DP00193r001	0.8377884030342102	0.8389009833335876
DP02495r002	0.38456398248672485	0.38022860884666443
DP01594r001	0.3101515769958496	0.30944156646728516
DP01645r001	0.14993909001350403	0.1492370069026947
DP00026r005	0.4476391077041626	0.44285082817077637
DP00749r006	0.23528246581554413	0.2359224408864975
DP02644r001	0.29353058338165283	0.29091712832450867
DP02921r001	0.19450004398822784	0.1998746395111084
DP00233r001	0.18243442475795746	0.18246214091777802
DP01510r001	0.2153996080160141	0.2134082317352295
DP02208r001	0.23498547077178955	0.23987875878810883
DP02986r001	0.17462162673473358	0.17416338622570038
DP02341r001	0.28022733330726624	0.281857967376709
DP01588r001	0.35815027356147766	0.3494306206703186
DP02583r001	0.1560499370098114	0.15776248276233673
DP00674r001	0.7889713048934937	0.7845994830131531
DP02660r001	0.32398656010627747	0.3237648606300354
DP00904r001	0.6443427801132202	0.6404339671134949
DP01059r002	0.1349797248840332	0.1315211057662964
DP00177r001	0.5477048754692078	0.5389692187309265
DP01282r001	0.14042922854423523	0.1415841430425644
DP01705r003	0.20864492654800415	0.2100135236978531
DP02703r004	0.15707282721996307	0.15721358358860016
DP00463r004	0.5344274640083313	0.5349152088165283
DP00726r001	0.1374361217021942	0.1441066563129425
DP00435r003	0.49474892020225525	0.474640429019928
DP02987r002	0.2238127738237381	0.22739143669605255
DP02576r001	0.2073347121477127	0.21133261919021606
DP00974r002	0.2861481308937073	0.281061589717865
DP03335r001	0.2797291576862335	0.27937495708465576
DP01400r003	0.561043381690979	0.5507073998451233
DP02782r001	0.16502654552459717	0.16501358151435852
DP00399r005	0.13125358521938324	0.13573768734931946
DP01561r001	0.8818552494049072	0.8806949257850647
DP00148r001	0.38327962160110474	0.38067013025283813
DP00672r001	0.4259340465068817	0.44130977988243103
DP00141r001	0.5820773243904114	0.5694599747657776
DP00787r001	0.7157092094421387	0.7082260847091675
DP01741r001	0.2735673785209656	0.27215689420700073
DP01554r001	0.6307643055915833	0.6256623864173889
DP02591r001	0.5410978198051453	0.5431987047195435
DP00943r001	0.517302930355072	0.518394410610199
DP02481r001	0.7826682329177856	0.7851015329360962
DP00902r001	0.6144021153450012	0.6138632893562317
DP01109r001	0.7819714546203613	0.7833150625228882
DP02683r002	0.22360427677631378	0.225084125995636
DP01479r004	0.39755696058273315	0.39722177386283875
DP01994r001	0.16259951889514923	0.16658049821853638
DP00226r004	0.3651207387447357	0.36874184012413025
DP00827r003	0.14759276807308197	0.14738547801971436
DP00720r007	0.6227883100509644	0.6415559649467468
DP02892r001	0.28312018513679504	0.2885590195655823
DP01584r001	0.15409715473651886	0.1580774486064911
DP00836r001	0.6614059805870056	0.6609773635864258
DP00006r002	0.6354198455810547	0.6329807639122009
DP03019r003	0.16247397661209106	0.17530515789985657
DP01578r001	0.6705312728881836	0.650626003742218
DP00427r002	0.38632509112358093	0.3878405690193176
DP02158r001	0.39749741554260254	0.3876760005950928
DP01783r001	0.21175573766231537	0.2130354940891266
DP01841r001	0.3683188855648041	0.3674069941043854
DP01654r004	0.4222695231437683	0.4197878837585449
DP02881r001	0.40267616510391235	0.40135955810546875
DP02722r001	0.42542773485183716	0.4253442883491516
DP00954r001	0.2225528359413147	0.22589673101902008
DP00607r004	0.317501962184906	0.31946027278900146
DP00214r018	0.23344045877456665	0.2069598138332367
DP02772r030	0.1534489542245865	0.158400759100914
DP02554r001	0.5154194831848145	0.5145644545555115
DP00878r001	0.20389872789382935	0.20756013691425323
DP01675r001	0.42892900109291077	0.4255191385746002
DP02936r001	0.2844952344894409	0.2851720154285431
DP01167r001	0.36776888370513916	0.361388236284256
DP01255r001	0.12940792739391327	0.12958429753780365
DP02160r001	0.2650272250175476	0.26420313119888306
DP00473r001	0.6309751272201538	0.6363746523857117
DP01404r001	0.1733185201883316	0.17223213613033295
DP00130r001	0.12927688658237457	0.1305018812417984
DP01870r001	0.5310311317443848	0.5348737239837646
DP01172r006	0.6161869168281555	0.6069851517677307
DP00685r001	0.17605741322040558	0.17597296833992004
DP02617r001	0.13808876276016235	0.138088658452034
DP00377r001	0.310649037361145	0.3237690031528473
DP01438r001	0.4858594834804535	0.4671681225299835
DP01996r003	0.1554528772830963	0.16179634630680084
DP02357r001	0.33451083302497864	0.3382047414779663
DP03021r001	0.5247284173965454	0.5102964639663696
DP02006r003	0.29867979884147644	0.3100651502609253
DP02704r001	0.510473906993866	0.5006795525550842
DP02761r001	0.6408885717391968	0.6409929394721985
DP00834r007	0.15976253151893616	0.15588726103305817
DP00446r001	0.25603899359703064	0.2593914270401001
DP01077r010	0.6635440587997437	0.6641876697540283
DP02619r001	0.8848623037338257	0.8570492267608643
DP00987r001	0.146566241979599	0.1480482667684555
DP01405r001	0.4741927683353424	0.4695335030555725
DP00910r001	0.19546541571617126	0.19532866775989532
DP00764r002	0.13251517713069916	0.13244055211544037
DP00519r012	0.45261597633361816	0.4600077271461487
DP02772r006	0.1331503540277481	0.13492737710475922
DP02697r001	0.15525008738040924	0.15428557991981506
DP01825r002	0.13281074166297913	0.1329416185617447
DP00656r011	0.30958104133605957	0.29995742440223694
DP00043r001	0.3555707633495331	0.34801173210144043
DP02533r001	0.3213595151901245	0.3194480836391449
DP00063r002	0.18928490579128265	0.1886894553899765
DP00976r005	0.24074150621891022	0.25520363450050354
DP02882r001	0.18059079349040985	0.18055203557014465
DP01131r001	0.3941871225833893	0.40557724237442017
DP00644r001	0.15530754625797272	0.1572628617286682
DP01016r001	0.14024221897125244	0.1364183872938156
DP01317r001	0.5872609615325928	0.5857208371162415
DP02050r003	0.18313638865947723	0.18704573810100555
DP02615r001	0.20026299357414246	0.2005600482225418
DP00662r001	0.737519383430481	0.7380886673927307
DP00835r002	0.4301820695400238	0.41673076152801514
DP03338r001	0.7986758351325989	0.7928354740142822
DP00190r001	0.8283820152282715	0.8309006690979004
DP01045r001	0.18391086161136627	0.18671247363090515
DP02552r001	0.5515409708023071	0.5439274907112122
DP01970r001	0.5528643727302551	0.5583806037902832
DP00764r001	0.21958838403224945	0.21752826869487762
DP01123r001	0.3296795189380646	0.32347723841667175
DP01336r001	0.27046680450439453	0.2717285752296448
DP01985r001	0.5611013174057007	0.5637034773826599
DP01287r001	0.8449177742004395	0.8466876745223999
DP00104r002	0.2058841735124588	0.20728203654289246
DP01987r001	0.16427955031394958	0.1630093902349472
DP02587r001	0.20093487203121185	0.2048022449016571
DP02709r001	0.19719187915325165	0.1932903379201889
DP01472r001	0.6196814179420471	0.6205615401268005
DP02733r001	0.22608721256256104	0.22498083114624023
DP02316r001	0.8454158306121826	0.8435518741607666
DP01055r001	0.6273729801177979	0.6282053589820862
DP01482r001	1.0034209489822388	0.9541164040565491
DP01102r008	0.9736756086349487	0.9356353282928467
DP01465r003	0.44939613342285156	0.42496636509895325
DP01561r004	0.812515139579773	0.797616720199585
DP01496r003	0.14729928970336914	0.1475159376859665
DP00706r001	0.6752895712852478	0.6815279126167297
DP01855r009	0.23542062938213348	0.2482001930475235
DP00839r002	0.6966903805732727	0.6997563242912292
DP02345r003	1.1204843521118164	1.0958179235458374
DP00707r001	0.502455472946167	0.4955586791038513
DP02673r002	0.28716418147087097	0.29581788182258606
DP01480r001	0.5182206034660339	0.5166884660720825
DP02651r001	0.1819111853837967	0.18257926404476166
DP02928r001	0.14672710001468658	0.14315569400787354
DP00487r001	0.29074954986572266	0.29172924160957336
DP00567r001	0.13003337383270264	0.14239053428173065
DP01064r001	0.34002527594566345	0.32183587551116943
DP00450r003	0.17717483639717102	0.17709794640541077
DP01082r001	0.33361151814460754	0.33405664563179016
DP02027r007	0.19526934623718262	0.2076863795518875
DP00307r001	0.2690657079219818	0.26235947012901306
DP01015r001	0.4008062779903412	0.4081415832042694
DP00766r001	0.3463244140148163	0.32108792662620544
DP00759r001	0.2136015146970749	0.2166111320257187
DP00646r001	0.641577959060669	0.6403309106826782
DP01429r003	0.1716560274362564	0.17229992151260376
DP01073r001	0.4001591205596924	0.4041858911514282
DP02862r001	0.3297978639602661	0.3368816673755646
DP02805r001	0.2974790334701538	0.2996824085712433
DP00303r006	0.13531073927879333	0.13653749227523804
DP02143r003	0.42008984088897705	0.44235941767692566
DP02509r002	0.5921149253845215	0.5842645168304443
DP00250r010	0.8645704388618469	0.8721414804458618
DP00641r001	0.2217389941215515	0.22424645721912384
DP00778r004	0.21105723083019257	0.21065233647823334
DP02075r003	0.787264347076416	0.7863713502883911
DP00527r001	0.4713282585144043	0.4711090326309204
DP01153r001	0.49834051728248596	0.5058248043060303
DP00985r001	0.5681487321853638	0.5691717863082886
DP02463r002	0.4308249056339264	0.4299626052379608
DP01186r001	0.21894411742687225	0.2191980928182602
DP01300r001	0.6566898822784424	0.6153889894485474
DP01602r005	0.25820088386535645	0.2583119869232178
DP00966r001	0.15270328521728516	0.15998728573322296
DP00616r001	0.14547500014305115	0.14991557598114014
DP00340r001	0.7491224408149719	0.74636310338974
DP02061r002	0.21617424488067627	0.21756471693515778
DP00656r019	0.14297407865524292	0.15545475482940674
DP00238r018	0.5833063721656799	0.5835086703300476
DP02481r003	0.5524787902832031	0.5523067712783813
DP01733r002	0.18320439755916595	0.17344655096530914
DP01009r001	0.9561293721199036	0.9276958107948303
DP00902r002	0.5805495977401733	0.5807830095291138
DP00325r001	0.8412640690803528	0.847170889377594
DP02703r003	0.2570658326148987	0.2654639482498169
DP00931r001	0.18791519105434418	0.18818418681621552
DP00768r014	0.4887087941169739	0.49044936895370483
DP01739r001	0.16049352288246155	0.16083428263664246
DP01111r001	0.32940804958343506	0.3295246660709381
DP02015r001	0.2096089869737625	0.21540357172489166
DP01938r001	0.16263291239738464	0.16681508719921112
DP02209r003	0.9187972545623779	0.8944084048271179
DP02327r008	0.2748258709907532	0.2698603868484497
DP00810r001	0.2080717235803604	0.2165786325931549
DP00173r001	0.6875430345535278	0.6829731464385986
DP00220r001	0.4560214877128601	0.4409084618091583
DP01996r002	0.20903444290161133	0.20618808269500732
DP00075r007	0.2910521626472473	0.3074295222759247
DP01315r001	0.5189384818077087	0.5164095759391785
DP00297r001	0.1604800820350647	0.16526061296463013
DP02233r001	0.6705403327941895	0.6619847416877747
DP00349r011	0.15407150983810425	0.15932956337928772
DP02580r001	0.7889387607574463	0.7816888093948364
DP00079r001	0.6276838183403015	0.6269709467887878
DP01261r001	0.17391033470630646	0.1774621456861496
DP01427r001	0.6335359215736389	0.6337818503379822
DP01199r001	0.3485918939113617	0.34175971150398254
DP02623r001	0.2970830202102661	0.3018953502178192
DP01122r001	0.16853061318397522	0.16721250116825104
DP00592r001	0.43836575746536255	0.4279390573501587
DP00161r001	0.624369740486145	0.619992196559906
DP00551r001	0.5230223536491394	0.5160855650901794
DP01948r001	0.3019234836101532	0.3008340299129486
DP01610r001	0.24430900812149048	0.24291059374809265
DP01475r016	0.2921108305454254	0.2943013310432434
DP02838r001	0.37194520235061646	0.37074634432792664
DP01600r001	0.2280091792345047	0.22678174078464508
DP01875r001	0.5264777541160583	0.5292664170265198
DP00089r007	0.1830178052186966	0.19302000105381012
DP01085r001	0.5661284923553467	0.5622347593307495
DP00122r001	0.8087928891181946	0.7814759016036987
DP00144r008	0.5204004049301147	0.5216765403747559
DP00728r009	0.3155929148197174	0.32061856985092163
DP00458r004	0.24722103774547577	0.2468743622303009
DP00588r001	0.5548405051231384	0.549188494682312
DP00422r003	0.1565600037574768	0.15233135223388672
DP02826r011	0.25002583861351013	0.24882839620113373
DP01855r010	0.2936018109321594	0.30216339230537415
DP01454r001	0.42531055212020874	0.4260126054286957
DP01281r001	0.1958775669336319	0.19061148166656494
DP00020r003	0.9196803569793701	0.8734926581382751
DP01817r002	0.2583253085613251	0.2511831820011139
DP01269r002	0.1789143681526184	0.17733044922351837
DP03003r002	0.2590278089046478	0.26017963886260986
DP02192r001	0.8554040193557739	0.8681833148002625
DP01806r001	0.6347810626029968	0.6340852975845337
DP01097r001	0.1440683901309967	0.15026426315307617
DP00862r001	0.48784658312797546	0.47038355469703674
DP02333r001	0.36912018060684204	0.34780439734458923
DP02791r002	0.24526259303092957	0.2359066903591156
DP00786r001	0.2718667685985565	0.269909143447876
DP00949r005	0.29252198338508606	0.3036881387233734
DP01611r005	0.20546399056911469	0.2043822705745697
DP00659r001	0.9483888745307922	0.9484670162200928
DP00861r001	0.20490209758281708	0.2093699723482132
DP00014r003	0.22512125968933105	0.23011977970600128
DP00669r001	0.47964781522750854	0.4800012707710266
DP02920r001	0.9056487083435059	0.886063277721405
DP00077r009	0.2032179981470108	0.201368048787117
DP01364r003	0.20681752264499664	0.2059757113456726
DP01364r002	0.14616581797599792	0.14725013077259064
DP02987r001	0.2216837853193283	0.22065745294094086
DP02478r001	0.8932556509971619	0.9030293822288513
DP00229r001	0.561311662197113	0.5606602430343628
DP00683r001	0.9004651308059692	0.9000279307365417
DP00278r015	0.26826971769332886	0.27200573682785034
DP02400r001	0.47832190990448	0.46341073513031006
DP00462r001	0.27861908078193665	0.2731359601020813
DP00200r001	0.6657923460006714	0.6697999835014343
DP01520r001	0.496553897857666	0.4969964921474457
DP01084r001	0.44297948479652405	0.43015873432159424
DP01750r001	0.19836772978305817	0.2094862312078476
DP00044r002	0.14667710661888123	0.14647305011749268
DP00621r001	0.6743267774581909	0.6653627157211304
DP00099r001	0.17776142060756683	0.182099848985672
DP00358r001	0.27111396193504333	0.2550732493400574
DP01553r001	0.47247055172920227	0.46899864077568054
DP02744r002	0.3808344304561615	0.3847495913505554
DP01592r001	0.14352472126483917	0.14378570020198822
DP00729r001	0.17198535799980164	0.17131462693214417
DP00393r001	0.14150762557983398	0.14163203537464142
DP02170r004	0.26846733689308167	0.27295294404029846
DP02609r001	0.39855924248695374	0.3988274037837982
DP01491r001	0.24978744983673096	0.2509053647518158
DP02476r002	0.4190094769001007	0.4179495573043823
DP00509r001	0.1409834325313568	0.14380446076393127
DP00799r002	0.14025859534740448	0.1415031999349594
DP00748r003	0.23134611546993256	0.23334431648254395
DP00544r001	0.7210288047790527	0.7214738726615906
DP03026r001	0.18609480559825897	0.18862533569335938
DP02657r002	0.224450945854187	0.22387851774692535
DP00856r003	0.2137662172317505	0.21285976469516754
DP00382r003	0.16153228282928467	0.17844009399414062
DP00949r001	0.17104655504226685	0.1710752248764038
DP02345r001	0.2254888117313385	0.23327957093715668
DP00021r005	0.19374054670333862	0.19737112522125244
DP01154r001	0.3138401210308075	0.3136332929134369
DP00133r021	0.35309189558029175	0.35333433747291565
DP00156r005	0.2391233593225479	0.24103625118732452
DP00858r003	0.1387072652578354	0.14012663066387177
DP00848r001	0.34730425477027893	0.3428921103477478
DP00655r002	0.17400844395160675	0.1732441633939743
DP00736r003	0.1374623030424118	0.13724012672901154
DP02848r001	0.33706825971603394	0.3339592218399048
DP00915r001	0.1966492384672165	0.1956755667924881
DP02960r001	0.43819794058799744	0.4344344139099121
DP01277r001	0.19219639897346497	0.18344585597515106
DP00082r001	0.6096308827400208	0.6075775623321533
DP00491r001	0.6100998520851135	0.604566216468811
DP01817r001	0.5244872570037842	0.5245254635810852
DP01447r001	0.273575097322464	0.26930972933769226
DP02002r001	0.5664836168289185	0.5665491223335266
DP01584r003	0.5576425790786743	0.5577341914176941
DP01135r001	0.8655062317848206	0.8594329953193665
DP00718r001	0.6436782479286194	0.640052080154419
DP02292r001	0.5333942174911499	0.5354312062263489
DP00135r001	0.8710518479347229	0.8678750991821289
DP00419r001	0.3215871751308441	0.32476139068603516
DP01855r021	0.9725781083106995	0.9413043260574341
DP02822r001	0.467710942029953	0.45027676224708557
DP01097r013	0.4017423093318939	0.40179798007011414
DP00225r001	0.771475613117218	0.7742557525634766
DP00720r002	0.24949756264686584	0.2415044903755188
DP00140r001	0.553238570690155	0.5521740913391113
DP00090r001	0.43033692240715027	0.42561954259872437
DP02372r001	0.15633699297904968	0.14797072112560272
DP00786r002	0.30227383971214294	0.30224481225013733
DP01254r001	0.5213073492050171	0.5115363597869873
DP01526r002	0.15668222308158875	0.16222669184207916
DP01951r006	0.47350776195526123	0.4759272038936615
DP00912r001	0.24690407514572144	0.24630366265773773
DP02741r001	0.6583061218261719	0.657557487487793
DP00718r047	0.1697222739458084	0.17158059775829315
DP01157r001	0.18813446164131165	0.18775835633277893
DP00348r001	0.2915959060192108	0.2897137701511383
DP00794r001	0.16067183017730713	0.15197627246379852
DP01102r012	0.245285764336586	0.25081878900527954
DP00089r006	0.22125449776649475	0.22671960294246674
DP01628r002	0.6660161018371582	0.7384580969810486
DP01033r001	0.58439040184021	0.5925326347351074
DP00986r001	0.19493547081947327	0.19560536742210388
DP00407r003	0.2091899961233139	0.21336299180984497
DP03359r001	0.8307559490203857	0.83097243309021
DP02204r001	0.17779085040092468	0.17897705733776093
DP00953r003	0.19702480733394623	0.1928310990333557
DP00774r002	0.2353738248348236	0.23187312483787537
DP00808r004	0.584158182144165	0.5865927934646606
DP00996r007	0.22809109091758728	0.22855529189109802
DP00034r003	0.150541752576828	0.1507258117198944
DP01647r001	0.28592348098754883	0.2994764745235443
DP01764r001	0.17585031688213348	0.18641307950019836
DP02806r007	0.1404115855693817	0.14189718663692474
DP00801r001	0.13176299631595612	0.13152824342250824
DP02772r010	0.18487903475761414	0.18600235879421234
DP00761r001	0.1960507482290268	0.20097944140434265
DP01451r002	0.15206438302993774	0.14908799529075623
DP01004r001	0.22894853353500366	0.22618046402931213
DP00390r001	0.19496360421180725	0.19717368483543396
DP03359r002	0.28476959466934204	0.287996381521225
DP00256r001	0.6771576404571533	0.6643173098564148
DP02518r004	0.18396463990211487	0.18764503300189972
DP02163r001	0.285153865814209	0.2827918827533722
DP00144r001	0.18512114882469177	0.1846715807914734
DP02055r001	0.32513001561164856	0.33461225032806396
DP00803r001	0.40919768810272217	0.4103008210659027
DP00897r008	0.14508399367332458	0.15406671166419983
DP00874r003	0.18840225040912628	0.18533332645893097
DP00871r001	0.6968770027160645	0.6990397572517395
DP00230r001	0.5032657384872437	0.4961036741733551
DP02410r001	0.17848603427410126	0.17336542904376984
DP01934r001	0.20884555578231812	0.2092076689004898
DP00566r001	0.2475510984659195	0.2576133906841278
DP02520r001	0.49171966314315796	0.48300760984420776
DP00049r006	0.7242950201034546	0.7237921953201294
DP02656r001	0.25800248980522156	0.2586461901664734
DP03034r001	0.24338237941265106	0.24358806014060974
DP00633r001	0.8549052476882935	0.8477367162704468
DP00623r001	0.8641253709793091	0.8625289797782898
DP02632r001	0.1550048142671585	0.15442082285881042
DP00074r001	0.8358935713768005	0.8453237414360046
DP02157r001	0.16169460117816925	0.15864194929599762
DP01116r001	0.13953886926174164	0.14160723984241486
DP02097r006	0.45606157183647156	0.45397207140922546
DP02227r001	0.13667123019695282	0.13836896419525146
DP00207r011	0.25542378425598145	0.26492610573768616
DP00858r002	0.35514554381370544	0.3652507960796356
DP01398r001	0.16648294031620026	0.1664419174194336
DP01344r001	0.8256794214248657	0.8353440165519714
DP01429r001	0.49677807092666626	0.5014645457267761
DP01303r001	0.428759902715683	0.4164522588253021
DP00392r001	0.18621665239334106	0.1822100281715393
DP00607r001	0.30036377906799316	0.3030870258808136
DP03022r002	0.2821897566318512	0.2791332006454468
DP02027r006	0.26538240909576416	0.27990269660949707
DP03092r001	0.29711782932281494	0.2883567214012146
DP00768r020	0.352189302444458	0.3512828052043915
DP02171r002	0.23409976065158844	0.246552512049675
DP00345r001	0.4928302764892578	0.4762016236782074
DP01426r012	0.17990683019161224	0.1786520928144455
DP00277r001	0.1866331249475479	0.18315497040748596
DP00238r014	0.7726808786392212	0.7551929950714111
DP01013r001	0.1419128179550171	0.1521780639886856
DP00130r005	0.16695840656757355	0.1706826388835907
DP01428r001	0.5303248763084412	0.5253725647926331
DP01356r001	0.20345737040042877	0.20976191759109497
DP02262r001	0.2250308394432068	0.22618398070335388
DP02009r001	0.9655001163482666	0.9555940628051758
DP00418r001	0.743438184261322	0.7335977554321289
DP02359r004	0.36780697107315063	0.3477834165096283
DP00932r001	0.5124877691268921	0.5154402256011963
DP00184r001	0.3275660276412964	0.3287724256515503
DP01629r001	0.4726424217224121	0.47184059023857117
DP02173r002	0.15774282813072205	0.15282613039016724
DP00788r001	0.46787548065185547	0.460185170173645
DP02381r001	0.37177515029907227	0.3709636628627777
DP00549r002	0.3011484444141388	0.3081513047218323
DP00878r005	0.18858081102371216	0.1878529042005539
DP02772r002	0.14275217056274414	0.1439998596906662
DP00750r002	0.4179312586784363	0.4198417067527771
DP02630r001	0.17408330738544464	0.18035823106765747
DP02819r002	0.13010287284851074	0.1350402534008026
DP01161r001	0.18660280108451843	0.18986399471759796
DP01524r001	0.2913763225078583	0.295014888048172
DP00623r005	0.3060832619667053	0.30668380856513977
DP01141r003	0.3686337471008301	0.38278499245643616
DP01629r007	0.33129796385765076	0.31193244457244873
DP02545r001	0.43673574924468994	0.42787817120552063
DP02521r009	0.5564533472061157	0.550462007522583
DP01449r003	0.1872340589761734	0.1909075379371643
DP00196r001	0.8054862022399902	0.7877001762390137
DP01700r001	0.12978756427764893	0.13005344569683075
DP02109r001	0.4074321389198303	0.409496933221817
DP00100r001	0.24975356459617615	0.25217336416244507
DP01339r001	0.48613306879997253	0.48701512813568115
DP00811r004	0.29744014143943787	0.2842552661895752
DP01023r001	0.1291864812374115	0.1345415711402893
DP00054r001	0.23415763676166534	0.23094084858894348
DP00850r001	0.6880950927734375	0.6833056211471558
DP01175r001	0.6446752548217773	0.6215778589248657
DP00546r001	0.7439727783203125	0.7516459822654724
DP01306r001	0.6465166211128235	0.6398762464523315
DP01540r001	0.655631959438324	0.6604006290435791
DP01654r002	0.2550501823425293	0.25330787897109985
DP02317r001	0.43217188119888306	0.4310154318809509
DP00486r002	0.5923177003860474	0.5813040137290955
DP02234r001	0.19383688271045685	0.19859205186367035
DP01104r001	0.7410959005355835	0.7297672033309937
DP01139r013	0.23385410010814667	0.23466083407402039
DP01495r001	0.8351737260818481	0.7995715737342834
DP00851r001	0.5164080262184143	0.5121787190437317
DP00436r001	0.349610835313797	0.32283255457878113
DP00903r002	0.12884169816970825	0.1286352276802063
DP02593r004	0.16467396914958954	0.16644372045993805
DP00901r001	0.14823639392852783	0.148732990026474
DP01604r001	0.146759495139122	0.14876846969127655
DP02173r001	0.22160141170024872	0.23197129368782043
DP00989r001	0.13209837675094604	0.1298912912607193
DP00252r017	0.1398715078830719	0.14551034569740295
DP00393r002	0.2621268033981323	0.2647920548915863
DP01527r001	0.4073903262615204	0.40660521388053894
DP00961r004	0.1508055478334427	0.14974448084831238
DP01794r001	0.24054497480392456	0.2433830350637436
DP03121r002	0.21638336777687073	0.22266064584255219
DP02598r001	0.17327170073986053	0.1733776181936264
DP02061r001	0.18841524422168732	0.18788619339466095
DP00174r001	0.8330140709877014	0.811163067817688
DP02577r001	0.29757383465766907	0.3025752305984497
DP01440r003	0.22277101874351501	0.22117683291435242
DP01106r013	0.8332728743553162	0.8504459857940674
DP00136r013	0.6546163558959961	0.6564320921897888
DP00156r003	0.21615023910999298	0.21698354184627533
DP01969r001	1.0780116319656372	1.0841782093048096
DP01531r001	0.6241880655288696	0.6293761730194092
DP02739r001	0.13167615234851837	0.1306033879518509
DP00003r002	0.2954424321651459	0.30894720554351807
DP01243r001	0.13494804501533508	0.13478289544582367
DP01512r001	0.3775761127471924	0.37937089800834656
DP00882r001	0.27933570742607117	0.2790420651435852
DP01068r001	0.7029168009757996	0.6944409012794495
DP02740r001	0.17747493088245392	0.16291946172714233
DP01144r001	0.6395621299743652	0.618963360786438
DP00202r001	0.18034082651138306	0.17590534687042236
DP02419r002	0.2913130521774292	0.3021925389766693
DP02477r003	0.3594266176223755	0.3637275695800781
DP02392r001	0.25718316435813904	0.24983598291873932
DP00552r001	0.6109753251075745	0.6025835871696472
DP02614r004	0.2154986560344696	0.22128494083881378
DP00775r004	0.5427771210670471	0.5401601791381836
DP00192r001	0.1386197954416275	0.14571763575077057
DP02850r001	1.0266591310501099	1.0111438035964966
DP01420r001	0.1751805990934372	0.17062902450561523
DP01064r003	0.2161678671836853	0.230171337723732
DP00519r011	0.5024531483650208	0.4957261085510254
DP01574r001	0.2307693362236023	0.23997026681900024
DP00262r001	0.8976126909255981	0.897625207901001
DP00624r001	0.3844928741455078	0.3826722204685211
DP03262r001	0.146856427192688	0.1457924246788025
DP02203r001	0.13856211304664612	0.14445853233337402
DP02706r001	0.15820035338401794	0.15798906981945038
DP02120r001	0.21640492975711823	0.2183872014284134
DP02471r001	0.42342039942741394	0.42592188715934753
DP02011r001	0.2623014748096466	0.270951509475708
DP01973r003	0.36402156949043274	0.36728599667549133
DP00839r001	0.1410253345966339	0.13973575830459595
DP00626r001	0.7416426539421082	0.7432706952095032
DP01628r001	0.7245565056800842	0.7288513779640198
DP00057r001	0.4251708388328552	0.4273969233036041
DP02132r001	0.27267730236053467	0.27045226097106934
DP00937r001	0.5417792201042175	0.5350197553634644
DP01785r001	0.7391729950904846	0.7275006771087646
DP01505r001	0.173049658536911	0.17172951996326447
DP01769r001	0.6440553665161133	0.6374337077140808
DP00008r023	0.46287739276885986	0.45764774084091187
DP00257r009	0.26562029123306274	0.26773419976234436
DP00815r005	0.18016156554222107	0.18830420076847076
DP00720r001	0.5440425276756287	0.5437207221984863
DP01550r001	0.4672367572784424	0.4685346782207489
DP02616r002	0.3115522861480713	0.3032532036304474
DP02949r001	0.21384072303771973	0.21068012714385986
DP02476r005	0.5625643134117126	0.5407039523124695
DP00559r003	0.18153327703475952	0.17348484694957733
DP01453r001	0.42313867807388306	0.42039042711257935
DP00554r001	0.13445861637592316	0.13319317996501923
DP00557r001	0.23683062195777893	0.2397850602865219
DP00840r004	0.2552202641963959	0.26148808002471924
DP02295r002	0.20657773315906525	0.211172953248024
DP00796r003	0.14750225841999054	0.1497100293636322
DP00943r004	0.7968732714653015	0.8093567490577698
DP02337r003	0.9036305546760559	0.8716152310371399
DP01342r001	0.3227781355381012	0.30862489342689514
DP02714r001	0.18497270345687866	0.17932985723018646
DP00666r001	0.6905773878097534	0.6918402314186096
DP01011r001	0.460795521736145	0.4384234845638275
DP00122r003	0.9568660259246826	0.960915207862854
DP02599r001	0.14326919615268707	0.14359045028686523
DP00828r001	0.15538963675498962	0.1555463671684265
DP00605r001	0.18904171884059906	0.18855178356170654
DP01461r001	0.6862369179725647	0.7066252827644348
DP00219r001	0.7284316420555115	0.7249437570571899
DP02128r001	0.5316004157066345	0.5246506929397583
DP01168r001	0.14728185534477234	0.14965105056762695
DP01285r001	0.6978940367698669	0.6997097730636597
DP00238r015	0.5286658406257629	0.5320450067520142
DP00656r001	0.44109970331192017	0.4352274537086487
DP02589r001	0.16848574578762054	0.16861091554164886
DP01599r001	0.13427309691905975	0.13352671265602112
DP02420r004	0.13408632576465607	0.13712219893932343
DP01539r001	0.3604697287082672	0.3608248233795166
DP00271r002	0.14838655292987823	0.14828217029571533
DP02799r001	0.22943317890167236	0.235238716006279
DP00014r004	0.42663055658340454	0.4314666986465454
DP01110r001	0.8255997896194458	0.8247440457344055
DP01431r002	0.5939831733703613	0.5890867710113525
DP00847r001	0.28594544529914856	0.2840874195098877
DP02373r003	0.28336670994758606	0.29116302728652954
DP00918r001	0.20400889217853546	0.20263691246509552
DP00908r001	0.3252669870853424	0.33597332239151
DP03006r003	0.16391222178936005	0.16581256687641144
DP02355r002	0.2870815694332123	0.2878307104110718
DP00811r001	0.1953454166650772	0.2018536925315857
DP01825r003	0.17586283385753632	0.17481866478919983
DP00332r011	0.4172154366970062	0.4234324097633362
DP01259r001	0.1429688185453415	0.1446763426065445
DP01180r002	0.15380248427391052	0.1519167423248291
DP00798r002	0.5470412373542786	0.5444610118865967
DP00747r001	0.4707706570625305	0.46975648403167725
DP01394r003	0.4252871572971344	0.4130445420742035
DP02068r002	0.13659678399562836	0.1340605765581131
DP00708r001	0.9363452196121216	0.8880359530448914
DP02593r001	0.12922757863998413	0.13911394774913788
DP02696r001	0.1650766283273697	0.1626170426607132
DP00108r001	0.16479083895683289	0.16371753811836243
DP00900r001	0.2614879012107849	0.25720906257629395
DP01279r001	0.1411571055650711	0.14377683401107788
DP01060r001	0.7204367518424988	0.7168305516242981
DP01050r001	0.19775685667991638	0.1938614696264267
DP02210r001	0.6824137568473816	0.6765685081481934
DP02225r003	0.12881450355052948	0.13949054479599
DP02854r001	0.2742907404899597	0.27376922965049744
DP02247r001	0.14807097613811493	0.15820200741291046
DP01795r001	0.42951861023902893	0.4314057230949402
DP01112r001	0.211553692817688	0.23156513273715973
DP02127r003	0.4069676697254181	0.40073367953300476
DP01597r001	0.5237407088279724	0.5260093212127686
DP02463r005	0.2525259554386139	0.25153106451034546
DP01458r001	0.1860433667898178	0.18117155134677887
DP01500r001	0.44924238324165344	0.4400906264781952
DP01200r001	0.2803303599357605	0.2857954204082489
DP01807r002	0.13959532976150513	0.14429454505443573
DP00728r015	0.14554078876972198	0.14976836740970612
DP02251r001	0.23024262487888336	0.21591228246688843
DP02207r001	0.3183762729167938	0.3298279643058777
DP01271r001	0.1258072853088379	0.12810111045837402
DP00365r001	0.7106046676635742	0.7100017666816711
DP01443r005	0.4254627823829651	0.42401909828186035
DP01478r006	0.3092326521873474	0.31018832325935364
DP00792r001	0.30030500888824463	0.3056979477405548
DP00116r001	0.3502391576766968	0.3592737317085266
DP02704r002	0.17801137268543243	0.18144498765468597
DP02808r002	0.28175628185272217	0.29223716259002686
DP00103r001	0.23343250155448914	0.2232397496700287
DP01094r005	0.23814070224761963	0.2411646544933319
DP00775r001	0.1449507474899292	0.13997657597064972
DP00998r001	0.20289723575115204	0.20190784335136414
DP02033r001	0.3136952221393585	0.31481483578681946
DP02384r001	0.18026943504810333	0.19023080170154572
DP01944r001	0.6366948485374451	0.629808247089386
DP01947r001	0.7147536873817444	0.7138246893882751
DP00980r001	0.5389251708984375	0.5404214262962341
DP01481r001	0.6335261464118958	0.6162468791007996
DP01252r001	0.15572583675384521	0.15455995500087738
DP02471r002	0.8885955214500427	0.8867005109786987
DP02823r001	0.19443853199481964	0.2087153047323227
DP01825r001	0.34008345007896423	0.3415476679801941
DP02768r002	0.22245478630065918	0.23650828003883362
DP01939r001	0.6071472764015198	0.6163906455039978
DP00549r001	0.24789100885391235	0.25084900856018066
DP02269r004	0.3064737319946289	0.31291624903678894
DP01940r002	0.13860076665878296	0.14907626807689667
DP01308r001	0.2531898021697998	0.26021894812583923
DP00709r021	0.17515166103839874	0.17596477270126343
DP00807r001	0.37151992321014404	0.3694251477718353
DP02328r001	0.18137282133102417	0.19393132627010345
DP00011r006	0.3372299075126648	0.33546996116638184
DP02736r002	0.747248649597168	0.7222520112991333
DP01043r001	0.20999187231063843	0.21418212354183197
DP02633r001	0.19258248805999756	0.19605855643749237
DP02191r001	0.27942410111427307	0.2790105938911438
DP02815r001	0.15951211750507355	0.15929289162158966
DP01141r001	0.20192046463489532	0.20415887236595154
DP01465r001	0.14282895624637604	0.14641496539115906
DP01280r001	0.29205596446990967	0.2907388210296631
DP01457r001	0.3783581852912903	0.376242458820343
DP01325r001	0.20570220053195953	0.19105808436870575
DP00559r002	0.22250241041183472	0.22316017746925354
DP01171r001	0.4704231023788452	0.46907177567481995
DP02855r001	0.27111926674842834	0.2689603567123413
DP00702r001	0.4757678806781769	0.47567036747932434
DP00717r005	0.16066758334636688	0.16096176207065582
DP01054r001	0.45930445194244385	0.46396616101264954
DP02746r003	0.533638596534729	0.534911572933197
DP00954r003	0.14722894132137299	0.1480492502450943
DP01867r002	0.20366287231445312	0.2046925276517868
DP00709r006	0.45055457949638367	0.43838050961494446
DP01616r001	0.6775809526443481	0.6772797703742981
DP01589r007	0.13872981071472168	0.14063698053359985
DP01971r001	0.8575176000595093	0.8576933741569519
DP02414r001	0.13317179679870605	0.13678672909736633
DP00231r001	0.9671386480331421	0.9687693119049072
DP01319r001	0.16151022911071777	0.16100004315376282
DP03317r001	0.17265860736370087	0.17502784729003906
DP00023r005	0.3051145076751709	0.3066110610961914
DP02170r003	0.2311905026435852	0.22601333260536194
DP01012r001	0.26293888688087463	0.26611563563346863
DP01305r001	0.21121689677238464	0.2106507569551468
DP00314r003	0.19120319187641144	0.1927167922258377
DP00353r005	0.14862588047981262	0.15050917863845825
DP03310r001	0.32068803906440735	0.32591474056243896
DP01670r001	0.2179848700761795	0.21869014203548431
DP02155r002	0.7253649830818176	0.7248328328132629
DP02264r001	0.15272778272628784	0.15325231850147247
DP02049r002	0.3928360342979431	0.3922373056411743
DP02460r002	0.35596272349357605	0.3564075231552124
DP02590r004	0.5755956768989563	0.568167507648468
DP00462r004	0.44489991664886475	0.4397791028022766
DP00457r002	0.17360834777355194	0.17727048695087433
DP01429r002	0.17063866555690765	0.17436623573303223
DP01173r001	0.6918222904205322	0.7062562704086304
DP01361r001	0.30039018392562866	0.306758850812912
DP00372r001	0.6437382698059082	0.6457679271697998
DP00200r003	0.23564943671226501	0.2457016110420227
DP00030r001	1.0545969009399414	1.003598690032959
DP01281r004	0.13846111297607422	0.145811066031456
DP02162r001	0.7550989985466003	0.7258450984954834
DP01401r001	0.30211353302001953	0.3058992624282837
DP02452r001	0.42999204993247986	0.40215474367141724
DP01177r001	0.22724498808383942	0.22333823144435883
DP00778r001	0.17758171260356903	0.18333925306797028
DP01074r001	0.5855057835578918	0.5686666965484619
DP01105r001	0.47253817319869995	0.46660420298576355
DP02042r001	0.38148120045661926	0.3792034685611725
DP02796r001	0.1552070528268814	0.15617512166500092
DP00903r003	0.18781916797161102	0.1912672072649002
DP03353r002	0.15236110985279083	0.1545732170343399
DP00162r001	0.1800377368927002	0.18529655039310455
DP01884r001	0.20838052034378052	0.21022753417491913
DP00968r001	0.6143554449081421	0.6174657344818115
DP00152r007	0.17979159951210022	0.18067185580730438
DP00083r009	0.23612797260284424	0.23302051424980164
DP02050r002	0.6500421762466431	0.6318719983100891
DP02633r002	0.2102709412574768	0.2095453143119812
DP01581r001	0.2793879806995392	0.27857065200805664
DP01474r001	0.731145977973938	0.7325963973999023
DP00931r002	0.2440907210111618	0.24452060461044312
DP01475r010	0.18933865427970886	0.19470378756523132
DP03311r001	0.33120617270469666	0.3295685648918152
DP02511r001	0.2895296812057495	0.2940599024295807
DP02509r001	0.4865588843822479	0.48484256863594055
DP02883r001	0.15356242656707764	0.1550590693950653
DP02596r001	0.31340259313583374	0.31789925694465637
DP00769r001	0.400227427482605	0.4019829034805298
DP01768r001	0.1396859586238861	0.1384119689464569
DP02142r001	0.21996626257896423	0.2158198058605194
DP01240r001	0.17454013228416443	0.17268073558807373
DP02869r002	0.43177318572998047	0.4405990242958069
DP00822r001	0.22883616387844086	0.20858845114707947
DP00134r001	0.766503632068634	0.7637825012207031
DP01134r001	0.7115882039070129	0.7126229405403137
DP01118r001	0.5486160516738892	0.5470841526985168
DP00796r005	0.12955006957054138	0.12841463088989258
DP00549r005	0.2833940088748932	0.28593140840530396
DP02931r001	0.14952124655246735	0.1484343707561493
DP00314r001	0.16426439583301544	0.16439931094646454
DP00719r001	0.36958685517311096	0.3572852611541748
DP01703r001	0.15377405285835266	0.1402909904718399
DP00063r001	0.35337069630622864	0.34916070103645325
DP01863r002	0.3370656371116638	0.34010669589042664
DP00222r017	0.8282533288002014	0.828133761882782
DP01874r001	0.42918622493743896	0.42483648657798767
DP01117r001	0.15469536185264587	0.16250333189964294
DP02086r001	0.7807412147521973	0.7812795042991638
DP02698r001	0.14098447561264038	0.13808050751686096
DP03294r002	0.16042089462280273	0.16242164373397827
DP00407r001	0.24981865286827087	0.251041442155838
DP01874r002	0.12587422132492065	0.12420128285884857
DP02138r007	0.18690915405750275	0.18762822449207306
DP00387r001	0.6870267391204834	0.6850217580795288
DP00806r001	0.4877243638038635	0.4878113269805908
DP00853r001	0.4903499484062195	0.47035694122314453
DP02608r001	0.26703187823295593	0.25471046566963196
DP02803r002	0.36559250950813293	0.3669678270816803
DP02764r001	0.49627968668937683	0.49841025471687317
DP00239r001	0.18287444114685059	0.18648050725460052
DP00448r001	0.4262601435184479	0.4344296455383301
DP00262r006	0.3577565848827362	0.36258062720298767
DP00995r001	0.15710684657096863	0.15757863223552704
DP00145r001	0.1861753910779953	0.19832326471805573
DP00645r001	0.8628996014595032	0.8685975670814514
DP02926r001	0.18716147541999817	0.18300804495811462
DP02159r001	1.0428946018218994	0.9459589719772339
DP00468r001	0.4503769874572754	0.45045414566993713
DP00719r003	0.42391419410705566	0.4214117228984833
DP01022r001	0.350358247756958	0.33855345845222473
DP01772r001	0.3000696003437042	0.3100091516971588
DP00075r001	0.9758391380310059	0.9723848700523376
DP01770r002	0.6563078165054321	0.6433992385864258
DP00575r001	0.1323826164007187	0.13247190415859222
DP01455r001	0.3632393479347229	0.36419448256492615
DP00073r001	0.1807580441236496	0.17393548786640167
DP00156r001	0.5296462178230286	0.5289814472198486
DP02271r002	0.5945799350738525	0.5884039998054504
DP02956r002	0.1619960516691208	0.17028163373470306
DP00088r001	0.6423630118370056	0.6411406993865967
DP02067r001	0.21696247160434723	0.2166278064250946
DP00797r001	0.5148586630821228	0.5129346251487732
DP00120r001	0.8019054532051086	0.7641546726226807
DP03006r004	0.14772962033748627	0.14822858572006226
DP00469r001	0.5118466019630432	0.5051637887954712
DP00962r002	0.21545536816120148	0.2186136245727539
DP01176r001	0.46812549233436584	0.4610770046710968
DP00894r002	0.20521244406700134	0.20616823434829712
DP03254r001	0.1447344422340393	0.1458340883255005
DP01863r005	0.8116507530212402	0.824410617351532
DP01779r001	0.3949102461338043	0.39658206701278687
DP02123r001	0.8486183881759644	0.8439915776252747
DP02346r001	0.31884557008743286	0.31409141421318054
DP01611r001	0.9937025308609009	0.9627802968025208
DP01933r001	0.1299050748348236	0.13363254070281982
DP02170r001	0.1419442892074585	0.1406293511390686
DP02226r001	0.16638584434986115	0.163194477558136
DP00725r001	0.2964251935482025	0.2998347282409668
DP00136r008	0.5711042284965515	0.571201741695404
DP00892r001	0.2674553096294403	0.2664540708065033
DP01878r001	0.15349507331848145	0.16373251378536224
DP01195r001	0.3804871737957001	0.3774269223213196
DP01292r001	0.5284287333488464	0.5099717974662781
DP01180r001	0.3039076030254364	0.3059177100658417
DP02356r001	0.15396377444267273	0.15655528008937836
DP00314r004	0.16628409922122955	0.16358059644699097
DP03299r005	0.1401994824409485	0.14240804314613342
DP02729r001	0.1877712607383728	0.18969233334064484
DP01941r001	0.32906869053840637	0.33095335960388184
DP01475r011	0.3749713599681854	0.37404516339302063
DP02946r001	0.26534995436668396	0.2641121447086334
DP01426r005	0.17388440668582916	0.1704687774181366
DP00518r027	0.24054092168807983	0.2406693398952484
DP02726r006	0.40423253178596497	0.39969879388809204
DP02790r003	0.20272524654865265	0.21182294189929962
DP01607r001	0.5467092990875244	0.5460096001625061
DP01559r001	0.6364405155181885	0.637243926525116
DP02590r001	0.27272722125053406	0.27629444003105164
DP02908r001	0.2915307581424713	0.2812286615371704
DP00583r001	0.14657950401306152	0.1419527381658554
DP02538r001	0.6366751194000244	0.6373825073242188
DP02463r001	0.14521008729934692	0.14779260754585266
DP00132r002	0.11612547934055328	0.11734651029109955
DP00055r002	0.4903644025325775	0.48971644043922424
DP00537r001	0.6897865533828735	0.6891365051269531
DP01928r002	0.6630406379699707	0.6213593482971191
DP01624r001	0.24660050868988037	0.2462150901556015
DP00217r003	0.743674099445343	0.5310302972793579
DP00378r006	0.4344368577003479	0.43939661979675293
DP02901r002	0.3388332724571228	0.340060830116272
DP00488r001	0.3620506227016449	0.3666914701461792
DP00694r009	0.25293365120887756	0.2545176148414612
DP00081r001	0.4602391719818115	0.4563445746898651
DP01316r001	0.7347066402435303	0.7599267363548279
DP01157r004	0.2376593053340912	0.23890312016010284
DP00718r033	0.13607126474380493	0.1358305811882019
DP01052r001	0.4317028820514679	0.4330044090747833
DP00231r007	0.17127656936645508	0.1743210256099701
DP03354r001	0.42616045475006104	0.42882582545280457
DP02267r001	0.1629941463470459	0.16730725765228271
DP01490r001	0.8207980394363403	0.7695980668067932
DP02143r001	0.2118169218301773	0.2108740210533142
DP02373r001	0.9304503202438354	0.9147939682006836
DP00055r004	0.2897459864616394	0.2758403718471527
DP00323r002	0.13450191915035248	0.13191114366054535
DP02253r001	0.4028856158256531	0.3951111137866974
DP01542r004	0.18573014438152313	0.19412896037101746
DP02000r001	0.7032013535499573	0.7002094388008118
DP02145r002	0.1799881011247635	0.18629156053066254
DP01330r001	0.674872875213623	0.676207423210144
DP02588r001	0.14684903621673584	0.14667734503746033
DP00278r001	0.4266141951084137	0.4316498041152954
DP01669r001	0.17381738126277924	0.16898909211158752
DP02523r002	0.32144057750701904	0.3239031732082367
DP00771r001	0.4800780713558197	0.4765929579734802
DP00420r004	0.5310403108596802	0.5195627808570862
DP00999r001	0.771360456943512	0.7578365802764893
DP01361r002	0.6107487678527832	0.5977440476417542
DP02624r003	0.13352808356285095	0.1447286307811737
DP00724r001	0.6376118063926697	0.6393617987632751
DP00168r001	0.34445399045944214	0.3490805923938751
DP02730r002	0.5257142782211304	0.5289926528930664
DP01446r001	0.20026469230651855	0.1995660662651062
DP00718r027	0.2951326072216034	0.3128840923309326
DP01091r001	0.14632806181907654	0.1523936688899994
DP00993r003	0.14697667956352234	0.1480093151330948
DP00699r021	0.6423370838165283	0.6241593956947327
DP01877r003	0.24015697836875916	0.2453460395336151
DP00067r001	0.2250269055366516	0.2316725105047226
DP00748r009	0.397021621465683	0.40483802556991577
DP01775r005	0.6346077919006348	0.6346088647842407
DP00020r013	0.5379140377044678	0.532002866268158
DP02094r001	0.36905211210250854	0.3692139685153961
DP02694r001	0.13348709046840668	0.13022707402706146
DP00154r002	0.16247737407684326	0.16258609294891357
DP01804r001	0.41556406021118164	0.4161005914211273
DP02669r003	0.1323350965976715	0.12199411541223526
DP03312r001	0.2894434928894043	0.3000301420688629
DP02715r001	0.17200785875320435	0.1703498363494873
DP02687r002	0.16362488269805908	0.16167712211608887
DP01808r001	0.20917028188705444	0.2086484134197235
DP01250r001	0.17179198563098907	0.17227736115455627
DP00499r004	0.7058322429656982	0.7043206691741943
DP01629r003	0.5306451916694641	0.5250750780105591
DP01323r002	0.15628844499588013	0.1621338129043579
DP00238r011	0.8753068447113037	0.8979085087776184
DP01622r002	0.20066571235656738	0.2057734876871109
DP02271r003	0.15423282980918884	0.15856294333934784
DP00180r003	0.5227450728416443	0.5046265721321106
DP00854r001	0.5135360956192017	0.5112805366516113
DP00245r001	0.15897290408611298	0.16074560582637787
DP00054r002	0.2767101526260376	0.2858375608921051
DP02832r001	0.3839893043041229	0.3805968463420868
DP01239r002	0.2991771996021271	0.29164913296699524
DP00841r001	0.47840648889541626	0.4813880920410156
DP00863r001	0.4847370684146881	0.49021562933921814
DP00474r001	0.930409848690033	0.9043745994567871
DP02224r001	0.8671068549156189	0.8667190670967102
DP00839r005	0.23751652240753174	0.23693270981311798
DP02451r001	0.21100986003875732	0.2143377959728241
DP00872r003	0.20257793366909027	0.20204631984233856
DP01937r001	0.49032294750213623	0.4889231026172638
DP00653r003	0.20993952453136444	0.21862120926380157
DP02819r001	0.1798698753118515	0.18028905987739563
DP00389r001	0.42829468846321106	0.42962226271629333
DP01248r001	0.7028606534004211	0.7038680911064148
DP00849r001	0.22227150201797485	0.23502638936042786
DP02196r001	0.44372162222862244	0.44278082251548767
DP01594r004	0.17855529487133026	0.18127700686454773
DP01844r001	0.22982299327850342	0.23656786978244781
DP02369r001	0.3153895139694214	0.3182899057865143
DP02073r001	0.13038602471351624	0.13218632340431213
DP02446r001	0.21752649545669556	0.21897046267986298
DP03005r001	0.3905142843723297	0.39159345626831055
DP02700r001	0.247002512216568	0.24930907785892487
DP02399r001	0.19748170673847198	0.19616560637950897
DP01791r001	0.607972264289856	0.5974372625350952
DP00774r001	0.7081044316291809	0.7080658674240112
DP00482r001	0.2054697573184967	0.20734873414039612
DP00152r008	0.4267602562904358	0.42250820994377136
DP01437r001	0.4626442492008209	0.454513281583786
DP02195r001	0.22460657358169556	0.22386127710342407
DP01392r003	0.4587184488773346	0.4566083550453186
DP00899r001	0.2541213035583496	0.2553110122680664
DP00157r010	0.1925857812166214	0.1927647888660431
DP02785r003	0.21054019033908844	0.21946938335895538
DP00965r002	0.7551474571228027	0.7563067674636841
DP01805r006	0.13132460415363312	0.13165637850761414
DP02896r001	0.27534109354019165	0.2700081169605255
DP00719r007	0.47709742188453674	0.4746335446834564
DP00110r001	0.2802806496620178	0.2693314552307129
DP00654r002	0.13885614275932312	0.14228296279907227
DP02145r001	0.6037747263908386	0.6031330823898315
DP02991r002	0.1785915046930313	0.1678106039762497
DP02693r005	0.81622713804245	0.830813467502594
DP00873r001	0.6511013507843018	0.6575632691383362
DP00790r001	0.22062250971794128	0.2178083211183548
DP00693r001	0.7993907928466797	0.8019837737083435
DP01724r003	0.1686028391122818	0.16311286389827728
DP02705r001	0.13025720417499542	0.13132993876934052
DP02954r002	0.2040943056344986	0.20437835156917572
DP00238r026	0.6256682276725769	0.6431105732917786
DP01873r001	0.23551782965660095	0.23887106776237488
DP00062r013	0.13473297655582428	0.13879406452178955
DP02138r001	0.1821962594985962	0.19687682390213013
DP01118r002	0.15116678178310394	0.15985119342803955
DP01494r001	0.14956755936145782	0.1496613472700119
DP00328r010	0.5114462971687317	0.5118440389633179
DP00623r003	0.3657683730125427	0.37023788690567017
DP01588r003	0.15534155070781708	0.15519282221794128
DP01181r002	0.20135100185871124	0.2003154754638672
DP01182r001	0.17676392197608948	0.1767294555902481
DP01449r001	0.17140169441699982	0.1716042011976242
DP01544r001	0.32306167483329773	0.3346933126449585
DP00953r001	0.5978076457977295	0.6006227731704712
DP02197r001	0.24392683804035187	0.24380557239055634
DP03018r001	0.23876827955245972	0.24009154736995697
DP01475r003	0.6497798562049866	0.6493961215019226
DP01861r001	0.6073912382125854	0.5953934192657471
DP03100r001	0.4922305643558502	0.4907670021057129
DP00182r004	0.13832415640354156	0.1407845914363861
DP02010r004	0.19976581633090973	0.20693029463291168
DP00997r004	0.37090855836868286	0.3467681109905243
DP01716r002	0.1720537692308426	0.16393809020519257
DP02458r002	0.6402013897895813	0.6408448219299316
DP00223r001	0.5193697810173035	0.51932692527771
DP01799r001	0.5242847800254822	0.5157701969146729
DP00136r001	0.2103584259748459	0.22740237414836884
DP02005r001	0.8597312569618225	0.8778932690620422
DP01174r001	0.7224006056785583	0.7229405641555786
DP02010r003	0.6609724760055542	0.6559737324714661
DP00398r002	0.3029760718345642	0.29850584268569946
DP00155r005	0.15546928346157074	0.14534059166908264
DP01201r001	0.2070206105709076	0.2075185775756836
DP01562r001	0.21743395924568176	0.21986959874629974
DP00761r002	0.14952759444713593	0.14761796593666077
DP01330r003	0.18133445084095	0.1779593974351883
DP02742r001	0.2093793898820877	0.2112664133310318
DP01330r002	0.46426382660865784	0.4383053779602051
DP00705r023	0.6611173152923584	0.6595355868339539
DP02607r001	0.4907430112361908	0.4889421761035919
DP01762r001	0.1621021330356598	0.1652633100748062
DP01979r002	0.18088722229003906	0.18001222610473633
DP01246r001	0.39664140343666077	0.3976254165172577
DP01513r001	0.2382698953151703	0.23930557072162628
