# Supplementary material for: Direct generation of protein conformational ensembles via machine learning
Source: Nat Commun. 2023 Feb 11;14:774. doi: 10.1038/s41467-023-36443-x (PMC9922302; doi:10.1038/s41467-023-36443-x)
Supplement: Supplementary file 4 — Source Data [file 41467_2023_36443_MOESM4_ESM.zip › source_data/si_fig_13/panel_f.csv]

molecule_name	idpgan	idpgan_all
DP00468r002	-4.613411029884844	-1.2691308872426674
DP00776r001	-5.9002636876644345	-0.1334270849577024
DP00088r003	1.0909518635180149	1.4368803629592577
DP00661r001	-18.421195284815497	1.2942590021558829
DP01420r003	2.0258744411527516	0.06837519714696327
DP01147r001	-12.93492406225863	-1.5913127170614416
DP00437r001	-0.6603533187240558	-0.46618450843460835
DP02476r004	12.130525348588918	12.869422037452466
DP02787r002	-3.5689138899727766	-2.597922082009177
DP02642r001	1.2249176150312593	-0.7696991464889464
DP00754r001	1.4250792331048814	0.1809751765776184
DP02738r001	0.7516099220260486	0.15166438064304089
DP00736r001	-0.5926535963633768	-0.7009422751444134
DP00896r001	112.81411838292223	74.79863889320853
DP00835r001	-6.352613371629232	0.5040060340319883
DP00992r001	1.4117641227157378	-0.6315571561679576
DP02408r002	21.82348460639082	16.30113796278556
DP00485r005	0.607925982764165	-0.615237776532993
DP00102r005	-1.9951940228893221	-0.9044425994121781
DP02641r001	-0.2555250245197982	-0.33188979051723777
DP02359r001	-1.788761096909937	-0.5822686088090308
DP02463r003	26.92050768630935	26.55321647629046
DP02682r001	-1.359310160041396	-0.7593479429976568
DP02679r001	-17.158425614285647	-0.7237946408618257
DP02463r004	0.44636372268141855	0.5458719378570507
DP00078r001	6.853000050519313	30.554385697035173
DP01648r003	1.5753217686512215	-0.47644554246552673
DP00475r002	-0.6150174202153238	-0.7605196997874941
DP02049r001	-2.263899855485363	37.2481569622866
DP02890r002	-0.3531738493471579	-0.7761142101312828
DP00014r001	-3.6157200714896476	-0.5066472440623642
DP00037r002	2.0504394256609686	2.1988360993652236
DP01946r001	39.61534548639395	25.488304995859835
DP01424r001	7.958447416968625	7.511790089427819
DP01299r001	-4.515452773895561	-3.0740409310143377
DP02833r001	1.1038357252122637	-0.47824787614668196
DP00553r001	3.381147302011925	4.255265901113546
DP02327r002	-7.126225977843632	-1.3000465986328322
DP01920r002	-2.6132710669346437	-0.6000888698311115
DP00947r002	-3.7796996141554473	-0.49803243086282123
DP03299r001	0.10996187331485885	-0.16716809009135147
DP00435r009	0.5092343681894675	-0.009222040352007355
DP01160r001	-17.240657584476935	-4.781618230196898
DP00238r012	-15.170815923112173	5.327588091993334
DP01507r001	-4.24771147126885	-1.0082334930542913
DP01165r001	-2.138961490627608	-0.05899311817343289
DP00734r003	-1.0364105317134644	-1.0320340355653244
DP02547r001	16.850840640356694	5.123539678524537
DP02711r003	-11.311035456431853	-2.0362989297696856
DP01526r006	-9.300548216090476	-0.4268495110236188
DP01534r001	-3.4954127171903906	31.719098532207113
DP02605r001	1.6145343660129896	0.4028659711097191
DP02790r002	-0.6858906086609196	-0.1385792392976981
DP01938r002	-0.9854661431099245	-0.19022277333140636
DP02536r002	-0.03765110753383283	-0.26913666657546287
DP02795r001	-4.461335357673988	-0.2623285569444178
DP00020r001	3.3621426734812303	1.8520948348773913
DP00721r001	72.91301113780679	48.31783774705002
DP01313r001	-6.919818453430878	-0.6697330230743717
DP02373r002	-1.9121014937969107	-1.0212292738987117
DP00026r001	-2.9165064900475244	-1.039954681456365
DP00965r003	-4.745468875451252	0.40317145119810505
DP00798r001	1.3133621731697076	-0.374473958489844
DP01434r001	-1.7484755690927543	0.38203723255893607
DP02703r001	2.339148627387715	3.0211118257673206
DP01201r007	-19.537891317732146	-3.973222669602933
DP01249r001	-5.003528579872842	-0.16091623299349322
DP01478r005	0.5302499801307761	-0.852151358031918
DP01817r006	1.9496193977442147	1.305084487208262
DP02616r001	-0.15873438699727416	-0.10929060806041235
DP01069r001	-1.1822529897363836	-2.6194125165307014
DP02138r003	-0.5930822785969028	-0.4108157239656052
DP01618r005	-1.1010896578662965	-1.0513768071965686
DP01047r001	30.626420652786237	65.0180881565729
DP01849r005	-2.3866297685253386	-0.33878108324169176
DP02653r001	-10.730420113791212	0.2467466091801498
DP01930r001	-4.278007668195158	-1.0319308574288044
DP02128r003	-5.421184668761086	-0.27904794282933665
DP00815r017	-2.1972183542564494	-1.7954120251801555
DP01304r001	-0.5024321235941045	-0.6660010809316645
DP02356r002	3.924759592908856	32.16662093618146
DP02860r001	-0.5959696551153968	-1.4885130904692545
DP01329r001	-4.19589962085044	-0.6767614298476019
DP00625r001	2.745504283081516	0.47471876844718963
DP00573r001	-1.458764568213624	-0.6036788239498065
DP02477r001	-19.271335067675523	1.5699123126222503
DP00138r010	-7.674387714635657	-2.989523863350314
DP01475r007	1.7967902728314726	-0.14156702856008962
DP01474r005	-2.717505694302588	-2.226803991454233
DP02481r005	45.6314460671224	45.06044630452317
DP01608r002	-2.030153535670422	-0.0995749911054773
DP00961r001	-5.239434104931533	-0.15822428764302288
DP02417r004	-9.045595335802886	-0.9239287353581176
DP00872r001	-0.06058863373711176	-0.32568179969561584
DP01475r008	-16.00146088644985	-2.27304410583875
DP00287r004	-10.36967382631721	-2.71289912622359
DP01654r003	0.4064298922525893	-0.4468823822702319
DP02602r001	-5.0458019779564225	-1.1199386523817765
DP02990r001	-5.105010175569092	-0.3351014075925036
DP01562r003	-7.098541848301153	-0.6455764375186277
DP01485r001	0.3729895235896947	-0.1505073964611583
DP00752r001	-11.450846869916688	-1.2687941048813798
DP01396r004	-0.7541791973050778	-1.1114190309518222
DP01999r009	-3.705599064241582	-0.8774564826699418
DP00073r005	-3.5964187120027375	-0.001736141478140496
DP00808r001	-4.235097470370832	-0.07033875350157359
DP00636r001	-11.772670156249148	-2.668560971102579
DP01968r001	5.2403387915698545	4.980936977753402
DP00205r001	0.5576193280708708	0.3420805489052441
DP02474r001	-3.4725668862567716	-0.49540516981356575
DP00329r001	0.04749621900791112	-0.6972360080597682
DP01327r001	-1.128232634718671	-0.9179554498053051
DP02831r001	-0.44484092641704365	-0.6265784726693937
DP02635r001	-2.5763964135444155	-0.7184033016427094
DP01203r001	-15.420539566215496	6.556996059510652
DP01606r001	-3.5180262384423173	-0.38379836289622915
DP01759r001	-6.09543124923988	-1.10137376388235
DP01590r001	-6.250001936850936	-3.4441786715465526
DP02634r001	0.8554908488008763	0.6374231057594812
DP02652r001	-5.27082946677892	-0.21876251838570226
DP00282r001	0.8033882170856685	-0.5909968997967212
DP01088r001	-0.7108615609651565	-3.134165695997268
DP01499r001	-1.5452651896609382	-0.8741707811005313
DP00094r001	-2.6771159238890334	-2.2652584690493143
DP03121r001	-0.7969602688559547	-0.4676072700980569
DP01163r001	1.124941084084469	1.15619794678517
DP01920r001	0.920164766090636	-1.7627023527056451
DP02164r001	3.0459126628039996	0.8301989097313935
DP01094r001	1.483160704898168	-0.296713529463247
DP03345r001	1.1024027126527258	-0.2810279819849697
DP01240r002	-6.857070519491359	-0.7377613236983223
DP01184r001	-1.1435348389870512	-0.8139803371040557
DP00994r008	0.5092607731171839	-0.05584881837193478
DP01464r001	-11.308502199984758	-0.05305659282376496
DP02334r001	-5.364136226498573	0.6784816855158766
DP02493r003	0.6126864832500161	0.0010639740574305279
DP03353r001	-8.9385633354984	0.20231527062321675
DP02539r001	2.0830393038553865	-0.1729286229830791
DP00517r001	-21.038627849926712	-4.157413515783162
DP00839r004	0.6588169363368621	0.16889247199233637
DP00677r001	-2.639672930535255	-0.34333849305592423
DP02919r001	5.229299323667817	3.851089716601564
DP00060r010	-4.73347887567823	0.5895944929224015
DP02922r001	-0.5667312623689682	-0.7493944586765409
DP02382r001	-7.256728991808814	-1.7810344604504849
DP01005r002	-0.9414792813008148	-0.38485571303985466
DP00356r001	-6.273874990489702	-0.2535567683898421
DP02826r001	-3.3312242294604886	-0.2246255017739074
DP01603r002	0.25331036408329055	-0.9785370428076803
DP01883r001	0.02535199648910691	-0.04794996316613265
DP02735r001	-0.19224126722900792	-0.32058991802604453
DP01835r001	1.000636621527022	0.1690458503381791
DP01044r003	-0.4204624519976221	-0.21127190815509778
DP00346r001	-0.8651150518426789	-0.2546395870324716
DP01311r001	-4.911252299027815	-0.35848694761310185
DP00134r004	3.5886296788788172	2.638753489696853
DP00869r001	-16.34859239598589	-1.9152269954666963
DP01026r004	-6.232412141843255	-1.00131817943425
DP00020r007	-0.3264862975932772	-0.16694611489535305
DP01458r002	0.6989200590972757	-0.5902005324042534
DP00809r001	-6.60582598479634	0.143785519206034
DP01456r001	3.50145242102775	3.888769350522125
DP02869r001	1.5574396692587698	-2.5562185143504053
DP00899r002	-3.5569284824009557	-0.5705559919818697
DP00064r001	-0.5892509034092939	-2.1559654325454005
DP00122r005	38.55923112616648	28.324076803710568
DP01724r005	0.04818943033438927	-0.14643450955736625
DP00352r002	1.6964823460309617	-0.30376199135368154
DP02638r001	-0.25370702467525064	-0.24150830277625346
DP01944r002	-1.711028182962231	-0.9295272122559908
DP02548r001	-2.4969041290728455	-2.815084166634591
DP02148r001	-1.0122056065550353	0.1921129726988795
DP02985r001	-0.2695489265011588	-0.05091425777754921
DP01943r001	-10.22059268903459	-0.0059913457515961
DP01095r001	-0.9100739931427313	-0.9847998147344299
DP01155r001	-7.487649262118964	-0.4449221804988781
DP01430r001	0.8310857385449069	-0.8913600756316953
DP01113r001	61.17018712622439	39.74468268842378
DP03361r001	-1.772250129089855	0.06053250030852553
DP00004r001	0.9396098421995731	1.1751356498050995
DP00926r003	-0.46023881798443256	0.21634388775847668
DP01774r001	-0.7195232876710236	-0.8473029237509593
DP01479r001	-1.5070674433126499	-0.1531147204895973
DP02783r001	-4.502602341918077	-0.19222735557259085
DP01162r001	-18.071535347542294	-2.2276689833542207
DP02597r001	-6.091447357731425	-1.029472632966602
DP01169r001	-18.18114997251348	0.21094071885266885
DP00768r001	-3.9735455450771724	-4.318268384823853
DP02982r001	-5.195401106462107	-0.1463684436116921
DP03280r001	-0.3068823312337585	-0.2674438794869971
DP01450r005	-2.0248417013753794	-1.230324329519604
DP01467r001	-1.3185425436532228	-1.1757836815554867
DP00111r005	-0.31549047998131385	-0.4034155628911691
DP00678r001	-0.5936145328103919	-0.6899988637042611
DP01979r001	-5.781460434481744	0.059720508618539725
DP01464r004	-6.746217264347351	-0.3742618579487811
DP00823r001	-3.0794980579364335	-1.1908566510658432
DP01560r001	-1.250538598306079	0.3403453645147181
DP00716r002	0.8091684259246961	-3.533781111522785
DP01857r003	-12.892363001101984	-1.7606583918282013
DP00578r001	0.9019309606384525	-0.13346230371594459
DP02127r002	1.6324926305232026	-0.08284300826744584
DP02079r001	0.2268994181954298	0.5182206756980747
DP02555r001	-6.377922396145777	0.7808223061248611
DP00153r021	0.18089684319529908	-0.27053305364749036
DP00458r001	-2.9688476921077154	-3.3346080871455683
DP01196r001	93.08809697212587	133.95868311540107
DP01070r001	-0.9926442841149878	-0.7666478196986191
DP01268r001	-1.467477960738492	-0.7029528002610874
DP02456r002	-0.3721255129752592	-0.5876310826920417
DP00443r013	-5.683547319783642	-0.3846923069465902
DP02353r001	-2.52017199756213	2.999619252654014
DP00628r001	0.6826895993367401	0.5208729944897641
DP01399r001	-2.49132934651513	-1.9566239843894664
DP00118r004	-0.682913162554641	-0.7811356353215047
DP02008r001	-7.530049227015439	-4.009604856168551
DP01086r001	-3.015763945490079	-3.3172147961163603
DP01651r006	1.3099427340185912	-0.279155911031836
DP02520r002	0.9635272618132831	-0.06724892705932461
DP00933r001	-5.184034767014921	-0.14533080715774815
DP02929r001	-0.48034137817410283	-0.8639940553252785
DP01310r003	-2.9553359046596483	-3.5876746771343733
DP02025r003	-15.3963943331932	4.657775907543112
DP02296r001	-1.0747186308265455	-0.8862976832008016
DP01202r001	14.440296484811427	10.486728956207628
DP00151r001	-3.1069260067376945	5.7676342908357014
DP00898r001	-2.801753304137293	-0.46160553536023485
DP00611r004	-4.47876572281578	0.08252712862426392
DP01993r001	54.858917370695906	55.18308382490551
DP01579r003	-3.16082205106909	-2.966212229476696
DP01538r001	0.2115733257478496	-2.9776940740570126
DP03020r001	-6.99392754507052	-1.1428620194105577
DP01080r001	-7.349097527505577	-1.6857476423224398
DP00765r002	-3.2553012564858648	-1.2201396032657073
DP02375r001	1.124408184981867	-0.6178960909648907
DP02836r005	13.856384560650326	4.08191574657269
DP00107r001	-0.6494194631270602	0.15554063309512856
DP01108r001	16.530294574978143	14.776534735884582
DP01524r002	0.7575503444751206	-0.1885609486696822
DP02193r001	0.23257842426902187	0.2374699871785353
DP02071r001	-3.7030487853465104	-4.198297877427876
DP01644r001	-0.41167851491505303	-0.8715156023518631
DP01049r001	-0.2978025391524284	-0.4648264500931276
DP00990r001	-8.00923568962449	-2.971430406414356
DP01389r001	-2.5545534910698393	-1.024487200681861
DP01102r010	-15.051269195617664	-1.4168204996252598
DP00796r001	-1.5668377748715727	-0.6196473640112288
DP00974r001	-5.9056091721787425	-0.5416973034411114
DP01114r001	1.586820392224837	1.3391196393637017
DP00193r001	85.75129377184192	79.71317180005269
DP02495r002	-6.102034582680432	0.9623503979088639
DP01594r001	-0.47031257867254794	-0.21607956572174203
DP01645r001	1.1226508378803075	-0.9077413241602628
DP00026r005	-10.926323675116976	-1.9437342416167667
DP00749r006	0.3385800650981281	0.44339086493737057
DP02644r001	-4.191488186216986	-0.13696768930560665
DP02921r001	-4.930345983383717	-0.9580669101849608
DP00233r001	-0.10580818796997704	-0.2226949359457535
DP01510r001	-1.3155226562815585	-0.4780008357739689
DP02208r001	0.9537477546564759	-0.41379847334211206
DP02986r001	-5.661862089308173	-0.17418699301575202
DP02341r001	-5.420578081735897	0.2870614777875744
DP01588r001	-6.061950245068559	-0.2940319033738774
DP02583r001	-0.11630910176654652	-0.0345930682979656
DP00674r001	48.99565583523923	28.935783099426146
DP02660r001	-1.8078943010778659	-1.482671766373656
DP00904r001	-9.392970757773355	9.64820645095304
DP01059r002	-1.045052747271491	-0.7037419308178201
DP00177r001	2.159715735920571	-0.9330536227555228
DP01282r001	-1.089165921436411	-0.8640398504224649
DP01705r003	-5.077055245621665	-0.18040405685563599
DP02703r004	-0.16005217792161375	-0.15186002540949062
DP00463r004	-15.130316334571972	-2.0905992682750707
DP00726r001	0.3278904384544745	-0.3929358091833137
DP00435r003	-6.510280860714744	0.1720131738389057
DP02987r002	-0.7229813878590505	-0.2698662248069752
DP02576r001	-5.173195809489357	-0.34611255665431884
DP00974r002	-7.368354800470826	-0.12025496344028852
DP03335r001	-2.885953846858456	0.6668089437584399
DP01400r003	-13.446881033056599	-4.666869063309548
DP02782r001	1.210587437354981	-0.10040277961546451
DP00399r005	1.1225885650128973	-0.33635150047102513
DP01561r001	2.8119955607502334	43.57976810227365
DP00148r001	0.10293752174300153	-1.1310891755026375
DP00672r001	-7.252067936553033	-0.2960605635461775
DP00141r001	-1.286142266377226	-2.6203161815070075
DP00787r001	-18.86154787091442	6.9433132699395514
DP01741r001	-1.0152926497964927	-0.1509715692199336
DP01554r001	3.7991463445819704	0.5818334254038859
DP02591r001	-3.3560900314076036	-3.8899362529267876
DP00943r001	0.513784330133376	-2.316667948774665
DP02481r001	20.149395480873352	16.981437498904768
DP00902r001	-3.4116050824580384	2.733440992627351
DP01109r001	-6.064000718810007	18.595000595429042
DP02683r002	0.7694509317665421	0.4596306846884346
DP01479r004	-2.0182203558814535	-1.8005261603314864
DP01994r001	-4.520423264662178	0.3117170198949708
DP00226r004	-4.94019858185375	1.7021129031758164
DP00827r003	-0.6182434797704133	-0.5271773785174787
DP00720r007	7.237826746748567	8.915287784089259
DP02892r001	-1.661150005156884	-0.5266874287461434
DP01584r001	0.09460601296838433	-1.0090591745498116
DP00836r001	-10.272737204234375	3.437746201993292
DP00006r002	-16.607506186094696	1.0985242482012723
DP03019r003	1.0603477540323283	-0.5659070905751378
DP01578r001	3.893704508712659	0.4925057950176779
DP00427r002	1.659458314438723	-0.20018288525190542
DP02158r001	-6.784341981156771	-0.16473228091165026
DP01783r001	-2.104430675149416	-0.6104955729196035
DP01841r001	1.2404288757455504	1.8397180966937015
DP01654r004	-2.9610740084316376	-2.7924353960100063
DP02881r001	0.11445476534640875	-0.8758700190859656
DP02722r001	0.6184923535448661	0.2885253888442776
DP00954r001	-2.4900772237505464	-1.0181987073641636
DP00607r004	-6.628975837376075	-0.4088005231592291
DP00214r018	0.2650788747260151	-1.4563540633054401
DP02772r030	0.854580584403223	-0.3875241141898158
DP02554r001	-1.948453171901889	-1.732889123181451
DP00878r001	0.43883575218993087	0.2717770835055404
DP01675r001	-9.724126915655546	1.0230858087114427
DP02936r001	1.9508311694376061	-0.9199371639984406
DP01167r001	-8.304362934188163	-3.2870950694822625
DP01255r001	-0.39151479441434844	-0.7662312521406278
DP02160r001	-3.9687665074561522	-0.3542178559281979
DP00473r001	-19.67165439794914	-2.494506576479182
DP01404r001	-1.1344803245873578	-0.6012054744678466
DP00130r001	-4.1815983436728175	-0.7035112340603717
DP01870r001	-6.7828413149782705	-2.9227848876533074
DP01172r006	-0.1343430598070654	-2.0027461737574868
DP00685r001	-0.44034453803128315	-0.5549182180947483
DP02617r001	-0.3981487474379861	-0.3164991512037858
DP00377r001	-0.6659153193376284	-1.2147759847371873
DP01438r001	-8.489948763551524	-1.2854551745287779
DP01996r003	0.16525784312831604	-0.6586708957651837
DP02357r001	0.05724776097962092	-0.8402444978946733
DP03021r001	0.593764422021593	-0.8298627876197884
DP02006r003	-3.616747951094382	-0.4274755399003425
DP02704r001	-6.515286441427463	-2.0308633159693272
DP02761r001	-0.24515634354460758	-0.9394043256558007
DP00834r007	-0.20019103895556611	-0.435649125599177
DP00446r001	-1.9740761635935087	-0.3774267244806708
DP01077r010	-2.267140330488189	-1.3281957037095538
DP02619r001	107.81321505764578	98.11496157236883
DP00987r001	-0.40200184077371404	-0.6466525836849115
DP01405r001	-8.176881516998634	-1.6392878812799552
DP00910r001	-1.0714530762139773	-1.073781400587599
DP00764r002	-4.4023809808011265	-0.42526768455106634
DP00519r012	-11.308614242350814	-2.164356425943083
DP02772r006	-0.6809142841711946	-0.4080321860852081
DP02697r001	-0.3331117749144141	-0.1957589331551759
DP01825r002	1.3091399254956428	-0.22971624063249863
DP00656r011	-3.6986248152648358	-0.34798000853868416
DP00043r001	-7.070070860410382	-1.046920359689338
DP02533r001	-6.171691887141918	0.4933041360476267
DP00063r002	-0.18060334255200416	-0.29174385473363884
DP00976r005	-0.5278653419033787	-0.8148433308986966
DP02882r001	-0.3654893634366445	-0.37057174234245593
DP01131r001	0.7051646420973157	0.4961792557030833
DP00644r001	-4.6943105681875466	-0.7832687546798383
DP01016r001	-0.8627944986314731	-0.7044933771916675
DP01317r001	-15.040457436700109	-3.3573375426811367
DP02050r003	-0.8158830026167223	-0.5818637663942496
DP02615r001	-0.01653264544619759	0.13194562045579517
DP00662r001	17.12740619722308	17.730091486224296
DP00835r002	-7.0337227361305565	-0.33092071578420246
DP03338r001	4.965075843874956	-0.41594033130576236
DP00190r001	37.78720133144759	60.966702807546994
DP01045r001	-2.0773976230736935	-0.2987587061900001
DP02552r001	-6.264559711069182	-0.45213367646454117
DP01970r001	-14.71306915379219	-5.039621148127594
DP00764r001	-0.9708528326160604	0.4898762372005194
DP01123r001	-7.113629326074502	-0.19701124469634124
DP01336r001	-2.1196452130723884	-1.095389323828087
DP01985r001	-5.928163976728655	-3.739092523477325
DP01287r001	20.150846663990137	20.229928341869936
DP00104r002	-3.2755311138968466	-1.017499429171238
DP01987r001	0.39860392194063365	-0.7706683964290733
DP02587r001	0.5079964494040183	0.19411193185797515
DP02709r001	1.1321605603812515	-1.22095729853865
DP01472r001	-4.036776434905391	-4.057724244409798
DP02733r001	-0.07444026069197207	-0.31397163357817703
DP02316r001	19.578743018108582	18.474795010050116
DP01055r001	-14.856543896264839	-2.935545188731851
DP01482r001	51.890267326110404	81.61717006074616
DP01102r008	37.30341553185934	32.950333548075776
DP01465r003	9.151861458621255	3.5813632870757033
DP01561r004	15.585504334165876	8.75763277352496
DP01496r003	-0.3182929821447047	-0.4317232201910173
DP00706r001	-23.927359952548727	0.010451368231827018
DP01855r009	-0.8738907878052657	-0.5864024605110671
DP00839r002	7.310456997683389	-0.9133212727316504
DP02345r003	119.84001874802834	101.95658736617008
DP00707r001	-5.444507273411062	-0.18313171653505833
DP02673r002	-3.6589650166612415	-0.7178363886835655
DP01480r001	-13.280292748391105	-0.7818310638528203
DP02651r001	-0.17430355546468235	-0.1864631900254068
DP02928r001	0.6833084360016315	-0.16215525489432991
DP00487r001	1.8906517915269347	-0.04803448879249572
DP00567r001	0.2759248721835803	-0.2976994878425643
DP01064r001	-5.625175425681732	0.875563545681942
DP00450r003	0.97334685521664	-0.6293066237011473
DP01082r001	-6.1345333555703405	-0.7764550774606818
DP02027r007	-4.0413398229843125	-1.2451753355583222
DP00307r001	-3.661139125341464	2.456804398326824
DP01015r001	-7.926283966866066	-1.0044808275173125
DP00766r001	-7.767579628794692	-0.31717570055482724
DP00759r001	-0.7975333863900005	-0.5546354239100992
DP00646r001	-20.120714972860867	-0.10160647299693437
DP01429r003	-0.4252794048774291	-0.553664153636305
DP01073r001	-8.632649309917213	-1.1468324523643219
DP02862r001	0.5413303759894461	0.06888568267370943
DP02805r001	-0.31976155243394544	0.11575622353699089
DP00303r006	-0.7006374603525103	-0.27487607787732316
DP02143r003	-7.3927793148730245	-0.9311430142246024
DP02509r002	-1.4257893990725279	0.8721479410605752
DP00250r010	67.81331520211916	129.50729452115223
DP00641r001	0.6782679600471795	-0.046984063844561774
DP00778r004	-4.497919853283321	-0.4373601837085914
DP02075r003	31.20411016233419	16.82160704128205
DP00527r001	-0.7894609136963027	-1.164019923001888
DP01153r001	-13.69096144075695	-2.8843649106983094
DP00985r001	-16.458644147965856	-1.9171172838978237
DP02463r002	1.2169585011249922	1.281364933838347
DP01186r001	1.6240318127068747	0.06830904231978252
DP01300r001	-3.0311919222450854	-0.07717125816552084
DP01602r005	-0.4001272108849321	-0.12248146202162502
DP00966r001	-0.05954756698909591	-0.7747711253751035
DP00616r001	-3.577825261432338	-0.3384472760166233
DP00340r001	22.60734118051039	19.914487703424243
DP02061r002	0.019395139766828606	0.07006749301842774
DP00656r019	-3.4855699483857165	-0.2592396570448656
DP00238r018	-0.9323344741350752	-0.8291558284741996
DP02481r003	1.5361126424401164	2.3833845963674207
DP01733r002	-0.9205619334226895	0.24166413132991948
DP01009r001	109.86663399078031	80.10917614966877
DP00902r002	-0.07017258016338701	0.510963486092237
DP00325r001	0.474107879811811	43.345169278441006
DP02703r003	-1.8063293708471804	-0.9336318121300025
DP00931r001	-5.411633703984471	-0.8122546981332661
DP00768r014	-2.550724413587119	-2.2674323270355785
DP01739r001	-1.1824531211058016	-1.174193560238912
DP01111r001	0.20365738076515072	-0.29831567454722574
DP02015r001	-0.4674666381926045	-0.8778740812502406
DP01938r001	-5.2705053199129495	-0.7433860950543902
DP02209r003	46.23927118072663	36.902560408831164
DP02327r008	-6.3268453815198455	-0.6359010250131121
DP00810r001	-0.4095681356576364	-0.4868532682002922
DP00173r001	3.8805652081530297	5.217770809468618
DP00220r001	-7.103079705127612	0.12674305250484963
DP01996r002	0.6077650138809929	-0.5363542081641413
DP00075r007	-4.131960163536135	1.9387979241486732
DP01315r001	-16.348943404754095	-3.4709893550385402
DP00297r001	0.19048452791111004	-0.5889521090372725
DP02233r001	-11.472461704034714	4.044734005069017
DP00349r011	0.990663710235026	-0.3846881113537606
DP02580r001	36.84896191278642	32.973238721167434
DP00079r001	-1.3945399677092496	-0.7184378729465948
DP01261r001	-5.243949387791176	-0.7697487723526919
DP01427r001	-20.519967736860394	-1.477632583910065
DP01199r001	-6.360618224913225	0.49142019349548605
DP02623r001	-4.776107948002846	-0.4709302797649286
DP01122r001	-0.5157403166236918	-0.2787825535509896
DP00592r001	-7.337514993711977	0.02578756766777701
DP00161r001	-3.883829867319861	-4.27940985753969
DP00551r001	0.5720334857072089	-3.1968214115244677
DP01948r001	-3.3921170761151984	-1.1887521820878533
DP01610r001	-1.708023028575127	0.3366199130490486
DP01475r016	-6.669445213415571	-0.5492094308747539
DP02838r001	-0.377261169345843	-0.2004122045870247
DP01600r001	-0.5452092840571652	-0.49052794465507077
DP01875r001	-16.630620077757897	-2.9584679358754897
DP00089r007	-4.853690966452632	-0.34218745394009886
DP01085r001	-18.399894075533837	-2.6611245375848114
DP00122r001	5.858586025616944	5.796988727217524
DP00144r008	-6.075332119363964	-2.7765767186677976
DP00728r009	1.3290081267781062	-0.5498888968406419
DP00458r004	-0.7760301223942747	-1.00189850168519
DP00588r001	-12.960738704228845	-4.615298823320529
DP00422r003	-0.8725664461975526	-0.2949051448301532
DP02826r011	2.642442594843118	2.6319614452591793
DP01855r010	-2.2119994211068956	0.5860796261669066
DP01454r001	-3.679662509622517	-3.343190306420979
DP01281r001	-1.438830031958581	-0.33017348173690664
DP00020r003	20.598143407147404	19.601958661236438
DP01817r002	-0.9450586606164961	1.0078013211648056
DP01269r002	0.647047249344503	-0.38386615998075513
DP03003r002	-1.3463685765924396	-0.9233615734219995
DP02192r001	56.01707854660515	44.11067664661721
DP01806r001	3.148222983720075	2.295582573018379
DP01097r001	-0.12961928053653082	-0.29904721297913994
DP00862r001	-6.6386923833063065	-1.848336393509669
DP02333r001	-6.5509076574256255	-0.17663432116783895
DP02791r002	-4.583064187361188	0.5642762509294528
DP00786r001	-6.791922333634147	-0.32257935150410333
DP00949r005	-2.707977726920447	0.5106299672684997
DP01611r005	-0.39726157782683913	-0.3925429915079661
DP00659r001	12.957606172287797	14.73674983250936
DP00861r001	2.5414211021707445	0.14871111602916187
DP00014r003	-0.115286995033685	0.3567498012464654
DP00669r001	-2.5798929992687363	-2.3535208053978067
DP02920r001	149.09203140843204	145.60910464677892
DP00077r009	-1.9812549927556802	-0.9596896031328725
DP01364r003	-5.131541889834466	-0.9079483110052706
DP01364r002	0.02266020010742409	-0.6204582781313661
DP02987r001	-5.938095844311221	0.012162292617745152
DP02478r001	166.0854082168612	134.88306651378343
DP00229r001	3.843012134938192	3.9430868538316304
DP00683r001	84.22313537222283	87.26404320940549
DP00278r015	-5.317534095220623	1.0179786539867166
DP02400r001	-6.949045497946713	-0.6734188692220187
DP00462r001	-5.731294472478382	0.5531667524918902
DP00200r001	3.1397812217670946	3.916360653433486
DP01520r001	-4.613260367507564	-4.151020474214903
DP01084r001	1.5615928730304631	-0.04602057301082141
DP01750r001	0.38822964850584185	0.0835718928514666
DP00044r002	-0.4622928410662652	-0.5447280568775099
DP00621r001	-14.212971675357437	5.036696445289493
DP00099r001	-5.928743697374912	-0.3896739645359659
DP00358r001	-6.398780804067499	-1.3297756582251168
DP01553r001	-7.863183272398345	-2.3235905295190094
DP02744r002	-6.633516605060379	0.03489243626988525
DP01592r001	0.6946768951034699	0.5976543477075325
DP00729r001	1.4987417450901717	-0.9147796593938295
DP00393r001	-0.40510688007761786	-0.32163103123076553
DP02170r004	-1.7246036117539916	-0.9362933608920514
DP02609r001	-7.348507182508342	-0.11780978095208638
DP01491r001	-0.27127880841040053	-0.09377975891787571
DP02476r002	-8.730935112523412	-0.719691459455646
DP00509r001	0.0070531444424588585	0.21584189233426088
DP00799r002	1.409185286162618	-0.8722294612324433
DP00748r003	-0.9579246365843233	-0.8051739519813452
DP00544r001	3.647559209566282	4.101676982370066
DP03026r001	-0.2946323748671631	-0.3086094320766364
DP02657r002	-0.048330279768904916	-0.14717907749181336
DP00856r003	-0.955309017623108	-0.8428912741584043
DP00382r003	0.69834797554131	-0.3546266528900759
DP00949r001	1.3716442063978036	-0.4245809180319071
DP02345r001	1.6237296643255235	-0.24535756629595085
DP00021r005	1.8191031723868036	-0.6098157729221612
DP01154r001	-2.7030045201099426	0.3906318281711094
DP00133r021	0.9782692050341808	-0.5364009505242961
DP00156r005	-0.4462307670536205	-0.6878263944993961
DP00858r003	-4.5898388528683896	-0.21865445423870256
DP00848r001	3.2340852321848814	-0.1977689788967183
DP00655r002	-1.1456159742893703	-0.24615000000098064
DP00736r003	0.28586102099284716	-0.27255415628191315
DP02848r001	-4.57899506422531	0.5343530032412502
DP00915r001	-0.853948696627512	-0.6885543080451413
DP02960r001	-6.176582083639431	0.0709876586001883
DP01277r001	0.8732653505456085	-0.5768979036259481
DP00082r001	-5.4579095737498164	-0.7286154789036914
DP00491r001	-5.209700226954055	-2.5483449235211992
DP01817r001	-1.280618283388634	-1.6665018307674586
DP01447r001	-4.372570146647675	-0.6362519771991799
DP02002r001	-4.220241936656095	-4.2062742234749635
DP01584r003	-2.6757017703101837	-1.8105861105904637
DP01135r001	50.50567146449055	49.07897029237108
DP00718r001	0.8785761045617164	0.08109446670908937
DP02292r001	-1.3359329282306192	-1.728279318566905
DP00135r001	10.469625489748182	35.24182333351865
DP00419r001	-5.9776100542770365	0.23756319175267038
DP01855r021	62.816057557102226	86.91343675650683
DP02822r001	-6.804276207713883	-0.5745333070466074
DP01097r013	-8.570883780928227	-0.23546535742607944
DP00225r001	43.07786561084447	23.13350069762538
DP00720r002	-2.6349189937948694	-1.265013489130439
DP00140r001	-17.57138040027843	-2.9552963995691925
DP00090r001	-7.019201920046754	-1.2752170659731519
DP02372r001	-0.571537588460437	-0.19081403897250482
DP00786r002	0.16879856161921225	0.020700460256676934
DP01254r001	-1.0340713856414823	-0.6327023132354839
DP01526r002	0.9605634328269446	-0.4005101693827484
DP01951r006	-12.320362672129704	-0.8609912071965482
DP00912r001	-2.185945419823085	-1.5252098802976093
DP02741r001	-3.5986505880823074	-3.8746719587502128
DP00718r047	1.1014964453070064	0.3106200688833525
DP01157r001	-0.05537243310364204	-0.18132393463211827
DP00348r001	-0.6083092168229314	-0.29733045271426306
DP00794r001	-0.4045660860728475	-0.9275170226604317
DP01102r012	-0.6840103050026158	-0.06398574608726904
DP00089r006	-6.012861381154309	0.07021209301937859
DP01628r002	-1.010608922657724	17.10886264994184
DP01033r001	-16.414957487462402	-0.6550166300521596
DP00986r001	-0.40063222885166283	-0.6608907704582947
DP00407r003	-5.679686704656149	-0.6637727642858522
DP03359r001	7.980386708962499	48.42334788457663
DP02204r001	-0.16420574130261656	-0.3143590820272024
DP00953r003	-2.1496405415252866	-0.12135982439878035
DP00774r002	-1.8563664185587214	0.26688769586777994
DP00808r004	-5.367933436926023	-3.616327292354754
DP00996r007	0.331100955766658	-0.3668357837309628
DP00034r003	0.46699596315959013	-0.12116855443144203
DP01647r001	1.1565425039528066	0.23105224498684152
DP01764r001	0.9839931243167257	0.2758999131794013
DP02806r007	0.6413762366488669	-0.23626410650275886
DP00801r001	0.2851797596170442	-0.09098320140884653
DP02772r010	-0.2519979864633086	-0.22703251020404736
DP00761r001	-0.5903140281868389	-0.19604724087258774
DP01451r002	0.42418248805113024	-0.18682158265487203
DP01004r001	-2.7651414047108034	-0.46733249412885414
DP00390r001	0.2877310237905988	-1.1294306067680537
DP03359r002	-3.6813670938228427	-1.1241167496159221
DP00256r001	-16.39121889680669	0.9625342892304332
DP02518r004	-5.496024124882666	-0.5387684450954424
DP02163r001	-3.9304193951760453	0.23244891861223493
DP00144r001	-6.147638527235152	-0.5468568255082715
DP02055r001	-3.9332809244428546	1.8823912956687536
DP00803r001	-1.4986112836331813	-1.5702004412370343
DP00897r008	0.2194531086382625	-0.5125281932160846
DP00874r003	-1.9703531085455808	-0.5880068814890365
DP00871r001	5.4595058886833385	9.475098437722863
DP00230r001	0.5972018393423753	-0.7170332989232691
DP02410r001	-4.852942168646777	-0.964942763345249
DP01934r001	-5.89090863824444	-0.6260823623993019
DP00566r001	-0.9989873011589907	-0.6475576214626386
DP02520r001	-10.846125272646987	0.201125764631513
DP00049r006	1.0785196291842567	2.024262018466061
DP02656r001	-0.14663772942489572	0.14213452472890253
DP03034r001	-1.4354506542076564	-0.45681701299281485
DP00633r001	-3.6872956758162445	35.14412400842559
DP00623r001	42.450683827028456	41.55860043933262
DP02632r001	0.2450626591690721	0.41740469806519087
DP00074r001	127.221144030272	92.09731143452814
DP02157r001	-1.2218241646560983	-0.2518757793785227
DP01116r001	-4.958757060949004	-0.1975109716435881
DP02097r006	-7.6246866787707575	1.105853115736977
DP02227r001	0.011128310376065542	-0.7383913725339468
DP00207r011	-2.4922149506288065	-0.3381130407907733
DP00858r002	-6.000712450473145	-0.9481865343852718
DP01398r001	-0.7684918521231623	-0.41566157171540397
DP01344r001	48.92177113696971	34.50170301083023
DP01429r001	-10.194696739997454	0.46374241829886387
DP01303r001	-7.531956866514747	-0.5493274916028668
DP00392r001	-1.4405571906145127	-0.4335686444597897
DP00607r001	-0.6177147685851736	-0.5058928733764105
DP03022r002	-2.7241677473269448	-0.6879724126223437
DP02027r006	0.5043735853551254	-1.2038580427550585
DP03092r001	-5.243431350866501	-1.0037216376578897
DP00768r020	2.1949327916855594	-0.946877058327587
DP02171r002	-4.83382560928537	-0.2880453786787598
DP00345r001	-8.138084831509076	-1.3727004625032464
DP01426r012	-1.2216514538159657	-0.6164770891410782
DP00277r001	0.1835513972235674	-0.6879233237203479
DP00238r014	-21.873634733256722	7.018342201467192
DP01013r001	-0.2799895985227465	-0.7985460027999522
DP00130r005	-0.0339536377031493	-0.7418010668978283
DP01428r001	-6.6752837774941725	-1.4190056864290455
DP01356r001	-4.862475754192239	-0.03578270820148077
DP02262r001	1.5777870795845956	-0.6311908123265084
DP02009r001	37.31567225954029	75.39959977303323
DP00418r001	-12.557565896979781	9.085329200573085
DP02359r004	-4.6826191981650425	-3.804835998392633
DP00932r001	-13.944169136631018	-2.621278665655268
DP00184r001	-6.428910461081799	-1.0712428063934425
DP01629r001	-2.7021531051737213	-2.6345613403399
DP02173r002	0.3697577928986959	-0.23247985234188917
DP00788r001	0.9613386253605256	-3.3510292644417348
DP02381r001	0.5112254306135924	-0.2654406096836226
DP00549r002	1.6978286240182854	0.2132356193525311
DP00878r005	-0.3335503509342743	-0.39938408027609285
DP02772r002	0.007498737931356914	0.09511412032134103
DP00750r002	-0.148008018963651	0.05869345469864129
DP02630r001	-0.5643936358904114	-0.5937272741230686
DP02819r002	-3.61019198004859	-0.3770704853292912
DP01161r001	-0.822578109953696	-0.5887603932807508
DP01524r001	0.2762259647286527	0.11547851634063022
DP00623r005	3.395730555263441	0.20133370128311867
DP01141r003	-6.247992752823222	-1.13929336129533
DP01629r007	-6.829972636490666	-0.8190390551792746
DP02545r001	-7.9808456715194325	0.10624363522532576
DP02521r009	-12.196420969734675	1.4025590306209779
DP01449r003	-4.869531847785495	-0.3913668036448712
DP00196r001	14.668436112168138	9.935854864888029
DP01700r001	-3.955983656064909	-0.011486700769054892
DP02109r001	-7.770430798207201	-2.951607326541506
DP00100r001	2.1551186270324507	-0.4131805520703722
DP01339r001	0.48298231751107323	-1.512305472371338
DP00811r004	-1.7447036114820946	2.1029029614730064
DP01023r001	0.16557862738795848	-0.467389351209448
DP00054r001	-2.6867790335947603	-0.8741898700447734
DP00850r001	-17.708567719469954	5.063337735722428
DP01175r001	-0.8381450974005134	-2.70606872064036
DP00546r001	9.365346905016736	8.663547825970113
DP01306r001	6.302303944528887	1.6097672300942918
DP01540r001	-21.221019097822307	-0.6959370815411603
DP01654r002	0.4363959545532907	0.39560617357945205
DP02317r001	-6.992276479067328	-0.24403633447911943
DP00486r002	-4.251362828203696	-1.7733684043526523
DP02234r001	1.4898958132836384	-1.5289367548469954
DP01104r001	-7.115835237538306	20.17004006815091
DP01139r013	-0.5330248182178252	-0.2658521378223213
DP01495r001	15.289228672657316	15.685212764985351
DP00851r001	-5.033767530871273	-0.901085154191918
DP00436r001	-5.604497897267237	0.7022018143042743
DP00903r002	-0.3732301853470119	-0.3701245599160359
DP02593r004	1.4246916830737035	-0.3334142053945257
DP00901r001	0.8951302587001351	-0.1647061549337252
DP01604r001	-4.096953841901119	-0.3615062078146849
DP02173r001	-2.499439595654195	-0.304448425488431
DP00989r001	0.4982155778517239	-0.5357178481693552
DP00252r017	1.8216246515359984	-0.7543134817628214
DP00393r002	1.2960033853507014	1.0449596201335396
DP01527r001	-0.35041939435338065	-0.302963524705234
DP00961r004	-1.4798082990708963	-0.624657680049765
DP01794r001	-0.56659315889938	0.5260094047658299
DP03121r002	-5.829657889827217	-0.14558123127474687
DP02598r001	-0.8760794589707643	-1.388522782317665
DP02061r001	-0.7596128565527209	-0.30319384984001374
DP00174r001	-6.494363280908601	22.988866103953114
DP02577r001	-3.4276668811466067	-0.22047025574597967
DP01440r003	-0.6577445266021726	-0.8770723010850077
DP01106r013	-0.7687339624554852	40.61322292036414
DP00136r013	-2.6389827533797074	-3.1314133238917634
DP00156r003	-6.056614248244429	-0.645737667916336
DP01969r001	107.2955133148887	105.93255697222861
DP01531r001	4.8577763016526205	4.866056666624019
DP02739r001	0.10515798848663138	-0.35849609644348845
DP00003r002	-3.334526893099124	-0.3637926820940436
DP01243r001	-0.2679952926771847	-0.04077994097718829
DP01512r001	-6.4240628212371576	0.7718611595259688
DP00882r001	-1.2343746073983937	-0.8176967532694306
DP01068r001	-21.065962235367408	2.2115256618174044
DP02740r001	-1.4003467634777422	-0.021980636259705477
DP01144r001	-2.4640103339451116	-3.435666638353837
DP00202r001	-4.693402625669805	0.07795848044403186
DP02419r002	-2.5329251820756724	-0.7302203824375226
DP02477r003	0.7702099707781969	-1.1690060267134044
DP02392r001	-1.96769889649606	0.0034288698483067037
DP00552r001	-5.971062664564158	-1.5992024918186303
DP02614r004	-0.8242823660847307	-0.6204818890760038
DP00775r004	-1.1090502409284397	-1.4379862887737147
DP00192r001	-3.914163427190978	-0.42422178478744144
DP02850r001	10.186697660486516	64.32214545385011
DP01420r001	-1.3949265131090058	-0.7886648110507934
DP01064r003	1.8233443002644378	0.4806404787965448
DP00519r011	0.35851865846106534	-2.8680819835848865
DP01574r001	-4.821779607252807	-0.6212301620574294
DP00262r001	53.07092463298727	41.254840006126756
DP00624r001	-7.7668222811910255	-0.1298989155509105
DP03262r001	-0.14379778506494034	0.1421687390996098
DP02203r001	1.4348937149631027	0.09631562445085962
DP02706r001	-0.818906369531021	-0.48119213039881714
DP02120r001	-5.662538346788082	-0.14281862065344342
DP02471r001	-1.1481955623877411	-1.1918875421136335
DP02011r001	-1.982880575035864	-0.5745473408064612
DP01973r003	-6.390361466894021	-0.14735938994530784
DP00839r001	0.8388352002022401	-0.5332883237356967
DP00626r001	16.38874312399639	16.74660143882096
DP01628r001	-8.636030812922684	10.836181875985517
DP00057r001	-2.8236466185598488	-3.4850497351752097
DP02132r001	0.8698408607073986	-0.0008725201398789295
DP00937r001	5.881420271474468	2.6056045713687013
DP01785r001	-21.63029281619049	4.699983618638271
DP01505r001	-0.2811365281322864	-0.2763630989036443
DP01769r001	3.3023653653731344	-1.6415928297200253
DP00008r023	-9.801443205604642	-1.2263158430511112
DP00257r009	-0.1591143938101709	-0.40903419637704985
DP00815r005	0.24072532932158452	-1.1281213986418521
DP00720r001	-8.461430821272614	-2.3205653871752645
DP01550r001	-6.147416025025734	0.7460317377083356
DP02616r002	-4.6173468316706305	-0.25145589479762975
DP02949r001	-2.207555318138091	-0.32391894750699635
DP02476r005	-13.34417613369888	-1.5457799413697444
DP00559r003	-2.096717592109229	-0.40441869551191445
DP01453r001	1.1660926230114796	-0.3492693330818213
DP00554r001	0.9599415203882558	-0.05285372049117143
DP00557r001	-2.685830888838339	0.04863655760225072
DP00840r004	-0.7533969406163976	0.4980483197062142
DP02295r002	-0.9713338744195283	0.7884762681698447
DP00796r003	-4.544980677169221	-0.422681203944137
DP00943r004	34.004111485695034	23.35747566209301
DP02337r003	43.81111307592778	40.794437547653956
DP01342r001	-7.412990275199604	-0.5669339215915841
DP02714r001	-2.1741156778610247	-0.5417504724593272
DP00666r001	-0.25046178772197436	-0.8600339568101845
DP01011r001	-11.099458582119894	-0.9250775639306141
DP00122r003	40.94445799157103	41.76209905695919
DP02599r001	-0.004696207914321349	-0.22919897063084704
DP00828r001	-0.20995626465504813	-0.35831515277804726
DP00605r001	-0.29947993625147973	-0.18387925205200872
DP01461r001	-11.63942663661868	4.3190587309940724
DP00219r001	18.064175458330396	14.314715489001685
DP02128r001	0.723319561535277	-3.90733856054149
DP01168r001	-4.869409602917436	-0.16480653348684626
DP01285r001	7.1472311985279475	5.701665314194088
DP00238r015	-11.123920777392499	-2.5843872024424854
DP00656r001	-12.365044938647543	-1.1122779200850346
DP02589r001	-0.2863341401077335	-0.48685531629057976
DP01599r001	0.23480580941731688	-0.4957968343728467
DP02420r004	-4.748236135981955	-0.5586284163066253
DP01539r001	-6.3097435260663985	-0.3203016660595779
DP00271r002	1.1557473987764197	-0.7926404904186484
DP02799r001	-2.9841535679914273	0.077033774712163
DP00014r004	-9.794517854033415	-0.7281447043840217
DP01110r001	15.213442471592884	61.32604687603708
DP01431r002	0.566358587338982	-1.360935843649827
DP00847r001	0.24191371957620333	0.34683113262954635
DP02373r003	-0.45160495220881103	-1.0821790551160575
DP00918r001	-1.6456700800325024	-1.0147620320343833
DP00908r001	-3.7929176092399928	0.4318657469823961
DP03006r003	-0.5092910660549208	-0.32228280387117536
DP02355r002	-1.267707502973039	-1.2074049712922772
DP00811r001	1.1022565700076825	-0.10006042486685374
DP01825r003	-0.28239452546348787	-0.20011635421876406
DP00332r011	-6.785548108357858	-1.3804547630466288
DP01259r001	-5.0324609452660525	-0.3061698418116947
DP01180r002	-0.6367661037010564	-0.6536764136265703
DP00798r002	-10.125860624116086	0.057172930296246705
DP00747r001	-2.8994527765379416	-2.648498428913939
DP01394r003	-4.756827677283809	0.6372214653827939
DP02068r002	-0.17084601363907836	-0.6130570615707143
DP00708r001	63.92674562803563	49.016089147901766
DP02593r001	0.332844880862055	-0.03217608694460239
DP02696r001	-1.419486727722969	-0.9237792760219037
DP00108r001	-0.6643112681352648	-0.8373638411545556
DP00900r001	-5.208396827756246	0.943145781328468
DP01279r001	-1.0011099635269147	-0.5718043906856138
DP01060r001	-2.0879777301839226	-1.2104405018601483
DP01050r001	-1.58344082459746	-0.3180635988899496
DP02210r001	31.234423903619557	17.369916400134485
DP02225r003	0.917126641205698	0.08550995216916846
DP02854r001	0.1934159300401319	0.25431508724368257
DP02247r001	0.9161647069561383	-0.3228815702860004
DP01795r001	0.9745069394633958	0.5029099016736325
DP01112r001	0.59698441021267	-0.20500943577140163
DP02127r003	1.0718838033917564	0.22408995335163695
DP01597r001	-7.9343483510244255	-4.006919006073076
DP02463r005	1.5413740994265055	1.5209026704343955
DP01458r001	-1.2691428133794034	-0.34532383242665077
DP01500r001	-9.24042876454223	-1.8928944795052018
DP01200r001	-3.7987449722067907	0.0230946386046611
DP01807r002	0.20144781132655964	-0.4546023321824251
DP00728r015	-4.186024441744294	-0.339287911392816
DP02251r001	-5.2822005637168985	-0.816274457759917
DP02207r001	-5.662035221337916	0.30541204898420915
DP01271r001	0.027781002047611025	0.17209081888232447
DP00365r001	-0.639031448296862	15.482450291896896
DP01443r005	0.2944085413961943	0.17994253189203846
DP01478r006	-7.422128757678507	-0.31033213240026214
DP00792r001	-5.24327946876528	-1.5218136245147207
DP00116r001	2.5496164699356996	-0.3622257313026864
DP02704r002	0.3829398038281724	-0.5916361071858915
DP02808r002	-1.9494003723382178	0.31407233654167044
DP00103r001	-5.978737254437931	-0.7539897605779231
DP01094r005	-4.313391126868424	0.39055317621398444
DP00775r001	-0.6164268389296055	-0.06768577910534646
DP00998r001	1.465763187463267	-0.3229856338979147
DP02033r001	-6.258856696260622	0.978106220461143
DP02384r001	-4.671165006610401	-0.4061023340029877
DP01944r001	2.2013868072364176	-1.1421365715905267
DP01947r001	1.61343453589393	1.3212098863122606
DP00980r001	2.978755750548885	0.6600124556605635
DP01481r001	18.96821580826375	6.9165861822648935
DP01252r001	-0.698662220030549	-0.4361155769547054
DP02471r002	87.13507116690488	85.6861331129765
DP02823r001	0.6508265698526543	0.07915671380010281
DP01825r001	1.6525389968120123	-0.11530677120531152
DP02768r002	0.8062221624570327	0.7025714707327353
DP01939r001	-19.242168692720526	-3.1627536841860433
DP00549r001	-0.7743862598277076	0.36908440148621935
DP02269r004	-3.191658990839912	-0.24003215121113897
DP01940r002	0.5369194950657601	-0.3036473366738477
DP01308r001	-0.13531502956878683	0.3965555177744591
DP00709r021	-0.5884798550038397	-0.5837211001007674
DP00807r001	-6.750843038493059	-0.4848415454620749
DP02328r001	1.4582931216800858	-0.11071911732032902
DP00011r006	-0.1818769493780792	0.1026111079354024
DP02736r002	3.326203437199638	3.8852370295756486
DP01043r001	-0.8777189610510163	-0.6987517177423399
DP02633r001	-0.26221397223868337	-0.8528128241730855
DP02191r001	-1.5791885315758663	-1.457812570558147
DP02815r001	-0.48337868241816295	-0.49567491136357944
DP01141r001	1.4299688506734185	-0.32917892936804094
DP01465r001	-4.999348510187396	-0.5457580539489015
DP01280r001	-0.6374746911186548	-1.017311944644291
DP01457r001	0.8010684174435596	0.8038608752066807
DP01325r001	-1.5584987778360784	-0.23258170183377302
DP00559r002	-2.208224647660515	-0.6990682912173014
DP01171r001	-6.92206997945317	-2.3785447513613462
DP02855r001	-0.2230388385891331	-0.5634046122634402
DP00702r001	-12.986639196511987	-1.6952225871853557
DP00717r005	-0.7722601814105658	-1.3181690153482464
DP01054r001	-10.29266274978093	-0.539946164034319
DP02746r003	-14.263594991945922	-0.33619551744328646
DP00954r003	-0.20304946089202502	-0.3639663205649697
DP01867r002	1.0939992935097536	-0.540527171344678
DP00709r006	-6.668321329412947	-1.3021614051702386
DP01616r001	0.16002433118342196	0.6188131629126019
DP01589r007	-0.28494118448622174	-1.0924390942750861
DP01971r001	79.13696939446857	77.42341808073257
DP02414r001	0.6771932423241509	-0.2538478502798256
DP00231r001	103.33752160191284	101.26347849490139
DP01319r001	0.11139634422531941	-0.6934266640167124
DP03317r001	0.6744510546719056	-0.6279656884384579
DP00023r005	2.662108129827871	-0.6345512690033956
DP02170r003	-6.677546998361009	-0.9932592668835127
DP01012r001	-1.6348839876221746	-0.2706099865845175
DP01305r001	-2.120795485211346	-1.2254502626242925
DP00314r003	-2.2655194611765666	-0.33684704602719506
DP00353r005	0.7042014955410494	-0.3666089165575812
DP03310r001	-7.377615229839918	-0.7444804096290198
DP01670r001	-2.4795008054501864	-0.23153473076490627
DP02155r002	5.106196398053726	-0.39110146787487565
DP02264r001	0.5546857352270038	-0.1374967143684458
DP02049r002	-6.157988061612855	0.9530457230636955
DP02460r002	-7.2623223240915	-1.152469095935544
DP02590r004	-0.9644777240896758	-2.441760667937814
DP00462r004	-7.571271447784511	-0.4161933776088915
DP00457r002	1.8040810053233827	-0.4295476218682168
DP01429r002	1.593724813198456	-0.43575869053354666
DP01173r001	4.026204495098341	0.15035255426198546
DP01361r001	-3.3813428504555816	-0.005154816593517353
DP00372r001	3.525732467850105	2.3259764271618337
DP00200r003	1.093515391605905	-0.13169468895922876
DP00030r001	40.28692488597096	67.064233108238
DP01281r004	-4.753025898349421	-0.4540891247430139
DP02162r001	36.608123866048516	31.253956248230338
DP01401r001	-5.637609762072856	0.7421799114871419
DP02452r001	-8.316456131574114	-0.34987359587114497
DP01177r001	-0.8198164770566336	-0.3631999299574318
DP00778r001	1.3810661881380142	-0.5259332904607703
DP01074r001	2.493380792112333	-2.057392384375248
DP01105r001	-6.760695512100483	0.007207925852725339
DP02042r001	1.3162697546708841	-0.4952746640643113
DP02796r001	0.2005171382300901	-0.42182385689402935
DP00903r003	-5.622611426115867	0.23891607118777358
DP03353r002	0.1228045073850268	-0.6920962136202604
DP00162r001	1.33686712741153	0.6008479181575268
DP01884r001	0.171301707283817	0.7232738157482714
DP00968r001	-17.007589693191335	0.6365356602855741
DP00152r007	-0.1431631007323375	-0.0018971670875771451
DP00083r009	-5.324645301321425	-0.2814307914865424
DP02050r002	-2.4232207564258204	-1.5408338274079938
DP02633r002	-5.843469172025507	0.17096761318917686
DP01581r001	-0.7262169166222634	-0.7816878982213495
DP01474r001	-14.838201300883725	10.34626745192395
DP00931r002	-0.37315424000360053	-0.2531359753072735
DP01475r010	-5.194116608812045	-0.3427926125201779
DP03311r001	-3.6538807745319275	-0.6306241394644729
DP02511r001	-1.7958306352712867	-0.09800077134862306
DP02509r001	1.1354108112397512	0.48345171658579034
DP02883r001	-1.756162701150508	-0.7575797913501177
DP02596r001	0.8322630592864613	-0.39791510993842394
DP00769r001	0.42160650838519587	0.6416999053083714
DP01768r001	0.12750847581642688	0.1834130432812202
DP02142r001	-3.3476642290987684	-0.5579689012565723
DP01240r001	-1.5040162466085718	-0.540236660617353
DP02869r002	-10.808179807111259	-1.3459802160040226
DP00822r001	0.09075308402735516	-1.0193196497722425
DP00134r001	-12.984825270497822	18.267400465649473
DP01134r001	13.440233782474195	13.907964768104705
DP01118r001	-12.917176629299945	-1.4004345997510939
DP00796r005	1.3173340795290258	-0.071144243580747
DP00549r005	-6.282976113907495	0.41369251644940164
DP02931r001	-0.6780438759593821	-0.2820230789764153
DP00314r001	-0.5615646206718736	-0.530739188962329
DP00719r001	-7.72539387800046	-1.3957952087519487
DP01703r001	-0.02366056544784101	-0.31882649298775334
DP00063r001	-5.78419150049595	-1.0643437873950603
DP01863r002	0.7099636786771413	0.5623005103844321
DP00222r017	33.07336624145444	32.59134311371315
DP01874r001	0.8128727613777187	-0.3085197731203948
DP01117r001	0.4434955430662626	-0.9757479529041859
DP02086r001	18.952026667038467	18.912426564068028
DP02698r001	0.19742069927700356	-0.00853370638243689
DP03294r002	-5.308756894195305	-0.5379637904765247
DP00407r001	-6.283017722437535	-0.22712248490445575
DP01874r002	-0.08404950131915712	-0.5716915059666405
DP02138r007	-0.7654372646483409	-0.45686568692822505
DP00387r001	2.5402326748992436	5.878214816619646
DP00806r001	-2.0335110739662525	-2.364028628739618
DP00853r001	3.308826073740107	-1.0397093270897813
DP02608r001	-3.970725080721465	-0.08996128071780163
DP02803r002	0.4704124440508366	0.434496279432409
DP02764r001	-13.863779662686738	-0.8735543683963556
DP00239r001	-5.860123794291809	-0.3338962103340748
DP00448r001	-8.20252049703791	0.7845485762570945
DP00262r006	-6.318905359025905	-0.20260734254661372
DP00995r001	-0.9367670656496188	-0.6672083531997473
DP00145r001	0.7150703111943955	-0.002091473058769111
DP00645r001	122.24223022726119	84.31372753552074
DP02926r001	-0.9081320827400461	-0.3084556510433103
DP02159r001	29.447354147985095	40.98172359425132
DP00468r001	-1.0139019940156686	-1.0573291156362643
DP00719r003	-0.9389095679178467	-0.6313435857449292
DP01022r001	-6.132578571655657	0.5991783181456043
DP01772r001	-4.619930097788412	0.01918075828037047
DP00075r001	56.54208323479759	58.199003533318205
DP01770r002	-14.75453169816521	2.83621374092084
DP00575r001	0.76339843901075	-0.37938786423116966
DP01455r001	0.013261517933713662	0.06134869906071572
DP00073r001	-1.6152101535666787	-0.28231586232809747
DP00156r001	-3.162810159095102	-4.397059040530451
DP02271r002	-6.86609505526701	-1.2080749411729812
DP02956r002	-4.61501381592511	-0.7713308564497297
DP00088r001	9.987375364829916	7.162079621716089
DP02067r001	1.1296469583939057	-0.4485157187814366
DP00797r001	-1.8861947276880926	-2.548420772032216
DP00120r001	-12.763064802196027	9.450715378382256
DP03006r004	1.810696645820535	0.10219366395077856
DP00469r001	-0.3015824071916313	-2.313887690680076
DP00962r002	0.021119285315819525	-0.21602902916869482
DP01176r001	-9.9547917342245	-1.878813018426655
DP00894r002	1.407237374438722	-0.26148238833067694
DP03254r001	-0.6220712302090732	-0.4331376643609275
DP01863r005	33.04006442472962	20.475495270015585
DP01779r001	-1.4532757090992732	-0.9154030414804311
DP02123r001	12.876480333934978	12.643767724746851
DP02346r001	-6.136533118305422	0.6555868918705414
DP01611r001	32.08582185220956	90.35069543426926
DP01933r001	-3.8919971383942737	-0.8677749330501072
DP02170r001	0.7941515156594505	0.34903141392537407
DP02226r001	-1.7839174518552952	-0.5879535414763168
DP00725r001	-2.940181481507679	0.28698030904155303
DP00136r008	-5.555720210618006	-5.4930971561537945
DP00892r001	-6.307922274686291	-0.26684654183804923
DP01878r001	-3.240536382306324	0.4828840192536177
DP01195r001	-6.051901530998521	-0.12781515649609787
DP01292r001	-12.628126798056826	0.18032319603247515
DP01180r001	-5.114917572497035	-0.022904413517480293
DP02356r001	0.52561857746133	-0.06714219608939231
DP00314r004	-1.4426242213091385	-0.9501108416209973
DP03299r005	0.6396513939945336	0.19600705478966063
DP02729r001	-0.5178221921747195	-0.5241058113767565
DP01941r001	-6.362506182629048	-0.36863747908113
DP01475r011	-0.3889072961293323	0.23942014595485261
DP02946r001	-0.9247405195331311	-0.7675380251518931
DP01426r005	-4.102652672445096	-0.45334590703658506
DP00518r027	0.1933053943202765	-0.07369451580798625
DP02726r006	-7.25334494171463	0.11889910516697455
DP02790r003	-0.43923414949009043	-0.68709220060272
DP01607r001	-1.5811301793328312	-1.595504239333195
DP01559r001	-15.771486256375255	1.6902516787055788
DP02590r001	-6.705209223659537	-0.6743976133042935
DP02908r001	-4.9131271636126	0.25623481180053886
DP00583r001	-0.5669483399698478	-0.05648639781576037
DP02538r001	-2.980767601249056	-2.4468634831565623
DP02463r001	1.375514682595508	-0.11109241561373295
DP00132r002	0.9060621825197472	0.9603059837142709
DP00055r002	1.097347800643945	1.2696085008424802
DP00537r001	-16.500157283943054	7.497151251133346
DP01928r002	-15.679699773531468	-0.527483711064491
DP01624r001	0.09604933518431835	-0.23052442769500203
DP00217r003	29.83065524517869	20.522011135230684
DP00378r006	-10.832928727185276	-1.6934440570589118
DP02901r002	-0.41373881181887384	-0.8524989080600278
DP00488r001	-3.5880954462328702	2.0433318253508617
DP00694r009	-0.43647417238113917	-0.35127173427291325
DP00081r001	-10.46911237034385	-1.7893921864861113
DP01316r001	36.16048026470469	30.631205775701744
DP01157r004	-5.648466153137221	-1.0158743371119243
DP00718r033	0.5447191832739335	-0.364022144015415
DP01052r001	-0.6493458924621223	-0.6640727407081499
DP00231r007	1.181880022573381	-0.9668531081271965
DP03354r001	-9.633451278889822	-1.3652456686213554
DP02267r001	-4.2361256609170255	-0.5048984370130327
DP01490r001	6.786986334679455	7.07097378906451
DP02143r001	-0.192358097987821	0.07881602324567893
DP02373r001	161.68356027605847	140.43282921586172
DP00055r004	-6.898102719794352	-0.20980268284857573
DP00323r002	-0.27997028618406006	-0.33454298280599915
DP02253r001	-4.994721695600731	1.3272187664991293
DP01542r004	-0.6587579964461128	0.9430611086529197
DP02000r001	3.2948102369634285	2.5846612653180614
DP02145r002	1.2750550389106223	-0.42601254201989036
DP01330r001	1.610298840404056	1.2938482128264184
DP02588r001	-1.183153908264586	-0.628176748390942
DP00278r001	-9.614212467456696	-0.26097825581643974
DP01669r001	-0.8911860335669957	-0.5008021139972456
DP02523r002	1.3390978473203887	-0.3613401398051792
DP00771r001	-8.753009417097587	-1.779047158969206
DP00420r004	-0.5767713084554202	-1.742907436281456
DP00999r001	-7.0387585896150995	15.376201860506399
DP01361r002	0.2647241701025109	-2.7946798518967455
DP02624r003	0.47627851161284696	0.17397857203529554
DP00724r001	-18.462373840592107	-1.4587111702711297
DP00168r001	2.195355810366223	1.1069473770733822
DP02730r002	-14.240190489511008	-2.0365804966413066
DP01446r001	-1.8041753095881887	-1.1695735408397496
DP00718r027	1.4594501491193625	1.0516084479638295
DP01091r001	-4.087772114625139	-0.3616750873963923
DP00993r003	-1.0317449044062315	-0.5873920628158373
DP00699r021	1.0052514747219448	2.371861420961835
DP01877r003	-5.90218133783047	-0.02345415465325118
DP00067r001	0.43157967066019864	0.7584494410502458
DP00748r009	-7.029687357220837	-0.49704566876177125
DP01775r005	2.074635538119537	5.989773669062998
DP00020r013	1.599638346934853	-1.7198577207176413
DP02094r001	-5.785481752498953	-1.4840601339967918
DP02694r001	-0.09301987587178928	-0.0010753720115559418
DP00154r002	-0.15754037027663514	0.00945052414876102
DP01804r001	0.5585072999153908	-0.8311251460374933
DP02669r003	-0.3946600550065682	-0.18891684678126097
DP03312r001	0.6621699739438753	0.32807084542832854
DP02715r001	-2.056601881555352	-0.7008031506156485
DP02687r002	1.5240793583112975	-0.26871574215595473
DP01808r001	0.04845418509681565	-0.1751662697216858
DP01250r001	-6.067724087430463	-1.3273608878440228
DP00499r004	-16.509645109748817	6.20426858963873
DP01629r003	-15.86001551253463	-4.972555879881099
DP01323r002	-4.306489222577085	-0.8154556986410881
DP00238r011	46.088722253513254	37.53908251214261
DP01622r002	-5.713080302661567	-0.3619852457573103
DP02271r003	-4.241969873530493	0.12864092244843306
DP00180r003	-7.161677323922078	-1.87142057967273
DP00854r001	5.445058376789007	-1.198739652781569
DP00245r001	0.22915891318854165	0.5106561797516278
DP00054r002	2.1607266679823027	-0.2620188267250967
DP02832r001	-6.178105387504786	-0.835574627530832
DP01239r002	-4.064868461295561	0.8318090728520815
DP00841r001	-13.777913225441466	-1.9607408729313534
DP00863r001	-5.295285080329563	0.15271071581912565
DP00474r001	31.631257682466526	57.916447942917046
DP02224r001	17.59139286570513	67.31959847608277
DP00839r005	1.3473281517304088	-0.45431466561018397
DP02451r001	1.9636034098907373	-0.16123820223694452
DP00872r003	1.2046912387651645	0.5256937100674222
DP01937r001	1.067134170486952	1.5573240286075247
DP00653r003	0.27333284043992023	0.1360874381371815
DP02819r001	0.19854906889808888	0.36832373877402347
DP00389r001	-9.464514278852704	-0.7430665325833843
DP01248r001	-11.514064878701902	9.96569060903488
DP00849r001	0.726224776864143	-0.44266678178431107
DP02196r001	2.445263186403281	-1.0319932882327407
DP01594r004	-0.5055184062041747	-1.0882369152337787
DP01844r001	-0.5570865528187312	-0.3574909703347515
DP02369r001	-0.7204892375880547	-0.7493095160303085
DP02073r001	1.103936623975791	-0.43488013170730966
DP02446r001	-0.0955995493359012	-0.3337999699191698
DP03005r001	0.18984222006278628	-0.8669897009789054
DP02700r001	-2.674042540111003	-0.4806278257755707
DP02399r001	-5.371367186725578	-0.6914153003354784
DP01791r001	-2.827909961611226	-1.2271625656768492
DP00774r001	-8.763977456019234	9.014600433944906
DP00482r001	-4.2966334104628885	0.478035847352146
DP00152r008	-10.131753779702649	-1.7671464195021258
DP01437r001	-10.206797695791238	-1.0705351750679597
DP02195r001	0.987231961703344	-0.30076291042884407
DP01392r003	-10.902982840299558	-1.2335277831016356
DP00899r001	-6.360958008332446	0.08076369837648656
DP00157r010	-0.7866126117462855	-0.6399315928640092
DP02785r003	0.29890723213807746	-0.6305138890928106
DP00965r002	11.408479179275389	12.376448946799655
DP01805r006	-0.3290226266326286	-0.5432292336695212
DP02896r001	-3.7943240481534843	0.4020401336200763
DP00719r007	-13.047732314985922	-2.146084788551235
DP00110r001	-5.464749005904025	0.7007771599400741
DP00654r002	0.7854846584422006	-0.10868765847590112
DP02145r001	0.3594160556922361	0.784869817969934
DP02991r002	-0.014558860985303568	-0.9227243497914586
DP02693r005	23.070609836326582	50.89366608476047
DP00873r001	-20.201549820816155	-0.7848340653258106
DP00790r001	-1.618224603679451	-0.38574359709083694
DP00693r001	31.671883683902138	83.37217480098718
DP01724r003	0.9209961903293618	-0.6538539797887353
DP02705r001	-3.875505139815644	-0.16950386180366195
DP02954r002	-0.2600799075837159	-0.1422370681078604
DP00238r026	-1.564481579760269	-3.5433433909907137
DP01873r001	-1.6674448494526501	-1.3683449009431286
DP00062r013	-0.08246888316479328	-0.4750359447768062
DP02138r001	-0.10276683342413406	-0.33448918832127106
DP01118r002	-0.030817272297881004	-0.2626189389333575
DP01494r001	0.09501188846866171	0.007884810066769887
DP00328r010	-2.869706628252999	-2.578862851540322
DP00623r003	-5.730000508658051	0.0660671071557033
DP01588r003	-0.2667023195384388	-0.3531852061290124
DP01181r002	-0.0358999794751611	-0.1900150228939026
DP01182r001	-1.6820215514661925	-1.579464122658898
DP01449r001	-4.407822843982906	-0.4864811412422583
DP01544r001	-4.344620562632045	-1.7006425934955445
DP00953r001	-2.985377027907248	-3.204101878399996
DP02197r001	-0.9317338692998334	-0.7569211634070854
DP03018r001	0.23056799957211638	-0.01850301454719272
DP01475r003	-18.780730757583	-0.08539679413593149
DP01861r001	-4.199480051558339	0.035955443106985285
DP03100r001	-2.3952389683510944	-2.6135329915599073
DP00182r004	-0.49838195539715	-0.7277657531859205
DP02010r004	0.3175393861128839	-0.9051440683772967
DP00997r004	-6.359340820200828	-0.010753167987758161
DP01716r002	-0.5590789660814792	0.31315090597774997
DP02458r002	0.8923750918668816	2.5668091279652288
DP00223r001	-5.152298137527993	-4.879504402842571
DP01799r001	0.8063020775808241	-3.553207612714772
DP00136r001	-1.8321812169629794	-1.3024516587695842
DP02005r001	133.31390419402618	102.63252178526966
DP01174r001	13.873709250308252	9.037651251779494
DP02010r003	2.0900411463674686	-1.8193646305889786
DP00398r002	-5.679687398863891	0.09074718549574357
DP00155r005	-0.859818497367776	-0.28243198227677624
DP01201r001	-1.1028791989780444	-1.0271613514976536
DP01562r001	-0.3964906815403708	-0.792216732474941
DP00761r002	0.17068367665528683	-0.0653956955091175
DP01330r003	-1.497373746599905	-0.2672453315688301
DP02742r001	1.9840722713941545	-0.33797620043424104
DP01330r002	-4.090449695722981	1.7627916103415942
DP00705r023	-0.2521418746287054	0.07309502446724991
DP02607r001	-2.806756873365572	-2.463805587525428
DP01762r001	-4.290208263900126	-0.8829352538283288
DP01979r002	-3.556380002374439	-0.3119863763189983
DP01246r001	-0.5316949533014679	-0.5060662693208258
DP01513r001	0.45047031685243155	-0.9267311685976267
