# Supplementary material for: Direct generation of protein conformational ensembles via machine learning
Source: Nat Commun. 2023 Feb 11;14:774. doi: 10.1038/s41467-023-36443-x (PMC9922302; doi:10.1038/s41467-023-36443-x)
Supplement: Supplementary file 4 — Source Data [file 41467_2023_36443_MOESM4_ESM.zip › source_data/fig_5/panel_c.csv]

molecule_name	idpgan	polyala
DP00468r002	0.015370074971618485	0.15361221494495275
DP00776r001	0.017049578443961946	0.018219864920510045
DP00088r003	0.01686407870352626	0.014330438921300249
DP00661r001	0.021283190273385662	0.1858365945466247
DP01420r003	0.01315123393963438	0.03695609676073184
DP01147r001	0.019138854798046778	0.062020377408283006
DP00437r001	0.01804855905943139	0.01616069879400083
DP02476r004	0.03044489132518643	0.0840294036637203
DP02787r002	0.016299757733118307	0.09695955227373722
DP02642r001	0.016319090580688672	0.03729077941409502
DP00754r001	0.012946965686623086	0.03894039848436828
DP02738r001	0.0138927992557504	0.02648870265943184
DP00736r001	0.02050762209708247	0.009277998918800824
DP00896r001	0.09502147514607483	1.8742426822350329
DP00835r001	0.016337067956321966	0.03546877153255923
DP00992r001	0.01226990349181762	0.0218336262826194
DP02408r002	0.014516371388221096	0.18449432284679185
DP00485r005	0.012672030336704419	0.018154101967927987
DP00102r005	0.017588360949998053	0.018945021146601213
DP02641r001	0.01587900514393004	0.02132772830463573
DP02359r001	0.015934568394727837	0.02689346528630888
DP02463r003	0.022606252027038892	0.06550718701776681
DP02682r001	0.01719900262329513	0.0361069587437875
DP02679r001	0.013514312721877305	0.07078424947003939
DP02463r004	0.013087689101991184	0.03146026102972687
DP00078r001	0.032185440671702155	0.40238611465581414
DP01648r003	0.013642649107057831	0.045969584767270366
DP00475r002	0.015448570050162634	0.01979762624166202
DP02049r001	0.022304079306098665	0.2877783958851348
DP02890r002	0.016333513174380223	0.03617033692729822
DP00014r001	0.017878108128169444	0.027029494622591382
DP00037r002	0.01360012217991482	0.022325359700480094
DP01946r001	0.011503441557458827	0.29822107126889136
DP01424r001	0.013429080396383705	0.05670423274154159
DP01299r001	0.015642482602495428	0.18087649544930168
DP02833r001	0.015434284057984773	0.06527000506121153
DP00553r001	0.012247471489059967	0.10153844237024795
DP02327r002	0.0175507591746703	0.04124188920058211
DP01920r002	0.014395889700284516	0.026737456683896092
DP00947r002	0.013371555179032003	0.02823898185294152
DP03299r001	0.014326241892722011	0.02017632623990052
DP00435r009	0.014504192796531335	0.03638684022795094
DP01160r001	0.013682758547482344	0.11400973550550163
DP00238r012	0.02080908723285108	0.20905919567207254
DP01507r001	0.01646680950411395	0.0287272090087305
DP01165r001	0.015621688767505585	0.05030024886712711
DP00734r003	0.013319445466565077	0.02966175979607027
DP02547r001	0.012924137729383778	0.26743080027283284
DP02711r003	0.01745127365692127	0.028861384390279222
DP01526r006	0.011227193442202084	0.04541703487032895
DP01534r001	0.015294069372062485	0.18596266569622869
DP02605r001	0.011776779159289876	0.0396460836173742
DP02790r002	0.020145036836030816	0.030969241610849886
DP01938r002	0.02129749717729036	0.020549960350255022
DP02536r002	0.015388507426662047	0.024742761927785056
DP02795r001	0.013528450267558565	0.02794715293497995
DP00020r001	0.014673898186633698	0.7008313871666182
DP00721r001	0.03965306169977089	1.0946782525762848
DP01313r001	0.01370113329475125	0.08810067426906149
DP02373r002	0.02210108961668622	0.0357659579899887
DP00026r001	0.01452274491868693	0.02909723672172245
DP00965r003	0.017213181000300226	0.024916793802711244
DP00798r001	0.015369440752331685	0.04177215385577328
DP01434r001	0.019977395439510444	0.019628206449392574
DP02703r001	0.012412765298601709	0.09710192027662098
DP01201r007	0.014107637850655587	0.12250202378761808
DP01249r001	0.015074262038187144	0.043706249216850054
DP01478r005	0.013092650564959932	0.06448817402119952
DP01817r006	0.02278842873326277	0.09365030688901949
DP02616r001	0.018166754201354846	0.01577892740022495
DP01069r001	0.016172066823091146	0.13931924576011334
DP02138r003	0.01939248880435336	0.0418236571516163
DP01618r005	0.016689423455223257	0.021570892814756732
DP01047r001	0.1207733517379804	0.11191186551198339
DP01849r005	0.023571166844340168	0.019312437854841973
DP02653r001	0.011395592838709081	0.07771187124962482
DP01930r001	0.016789513222247282	0.016193720629085567
DP02128r003	0.01567058725270286	0.026117536295235926
DP00815r017	0.022979772715761862	0.09199213499091859
DP01304r001	0.016846257784393803	0.03998306095600255
DP02356r002	0.043646826887678535	0.9316673024153317
DP02860r001	0.01399796883042964	0.08930750646199483
DP01329r001	0.01608124779928019	0.03970673528622083
DP00625r001	0.015091085451999539	0.2602829735297556
DP00573r001	0.013909244764806258	0.02653765311194454
DP02477r001	0.014753157132142947	0.2585372617632237
DP00138r010	0.025384698611583278	0.10776271079083559
DP01475r007	0.0151660419963575	0.03696774316082913
DP01474r005	0.011525216799917241	0.17320496737729238
DP02481r005	0.04032197688530607	0.5022650266471232
DP01608r002	0.020479701585590367	0.02542591124360397
DP00961r001	0.012687550120957975	0.02831403748870478
DP02417r004	0.014236843677887518	0.03496613161821782
DP00872r001	0.013511922604909434	0.06652921658129736
DP01475r008	0.012797929718869092	0.09491252348990727
DP00287r004	0.01656669222721847	0.3109365703157226
DP01654r003	0.02181919821878374	0.09711472338272369
DP02602r001	0.015114630664249423	0.033156217999940375
DP02990r001	0.01495736739718722	0.02812276559393864
DP01562r003	0.014354145173335714	0.05937792215191788
DP01485r001	0.012368619121823778	0.024593039991130685
DP00752r001	0.012427025867421771	0.057799267991850097
DP01396r004	0.01583308306467741	0.05424917538305345
DP01999r009	0.01577846558509392	0.034389970523980906
DP00073r005	0.015524077287593988	0.02401505911386722
DP00808r001	0.014077937965582635	0.027171715390212695
DP00636r001	0.014065435153500791	0.1475171256489576
DP01968r001	0.02112287923914234	0.053963753451502366
DP00205r001	0.013033563646629196	0.20558924470966708
DP02474r001	0.01476749697491857	0.05707183826828178
DP00329r001	0.015228469796904757	0.01562501439704479
DP01327r001	0.016488096900717893	0.3587228480518465
DP02831r001	0.01863213814763839	0.022148021030015494
DP02635r001	0.018383679302480117	0.028731785844115298
DP01203r001	0.017083788358828404	0.0684904869565869
DP01606r001	0.015201973945684562	0.037336346328552525
DP01759r001	0.01854067479076976	0.10488762566424453
DP01590r001	0.014729112753664899	0.07819508854151044
DP02634r001	0.015670050093194096	0.03253778193942917
DP02652r001	0.01928092720700738	0.020089965321075643
DP00282r001	0.011461535624251364	0.06167341524084966
DP01088r001	0.012663786267108495	0.17250018487372665
DP01499r001	0.0208506300178538	0.08086985776086666
DP00094r001	0.014811873228853528	0.046134229769337426
DP03121r001	0.018357512431879067	0.014662667471643657
DP01163r001	0.013665957754972704	0.02931154676112738
DP01920r001	0.013342327392193648	0.07950933325981589
DP02164r001	0.012420808922592235	0.03810554152009018
DP01094r001	0.01418591271696072	0.021803404744172413
DP03345r001	0.014965766406324398	0.03032119983014222
DP01240r002	0.017140959980201372	0.024035071228026846
DP01184r001	0.015673307759406174	0.04228729273267502
DP00994r008	0.014340953746093885	0.02986239063534416
DP01464r001	0.013292608096265516	0.03173250888826377
DP02334r001	0.016628278518488016	0.029921462787976437
DP02493r003	0.014587247429444344	0.024378521807850783
DP03353r001	0.01813877622214981	0.0852930899700765
DP02539r001	0.012116762857256751	0.024290207907672192
DP00517r001	0.012913285459352124	0.13331740790183125
DP00839r004	0.014598722372890248	0.03814390730960013
DP00677r001	0.015317721824810416	0.0199563067512732
DP02919r001	0.025573676023563103	0.14504307069042235
DP00060r010	0.014797997682747773	0.029543431628818458
DP02922r001	0.01629210971716964	0.022246091130428247
DP02382r001	0.02052387297502807	0.0808681369004487
DP01005r002	0.019214506252854563	0.03194873150964517
DP00356r001	0.014866167834844547	0.04085493699808874
DP02826r001	0.014964062731323835	0.032824207159705056
DP01603r002	0.019578639695251948	0.011617338846462622
DP01883r001	0.015806728939009494	0.02403057200472427
DP02735r001	0.01598298120532166	0.022485242452512478
DP01835r001	0.01233591327867191	0.027791491871745354
DP01044r003	0.01810376397574447	0.016219133120353897
DP00346r001	0.015546934465158617	0.024349496184763345
DP01311r001	0.015924959300782228	0.028821522682343146
DP00134r004	0.01315667988530906	0.37399719623765076
DP00869r001	0.013185581798527555	0.05132810437724839
DP01026r004	0.01659893448952608	0.029365917911286264
DP00020r007	0.015388435252929303	0.026306224538911394
DP01458r002	0.01223252432391925	0.021215709608551275
DP00809r001	0.012953613659997303	0.036843868754554046
DP01456r001	0.014834757664956144	0.19060002552947644
DP02869r001	0.012182162081507571	0.10756356153642792
DP00899r002	0.01763314360245625	0.0187940962465835
DP00064r001	0.013654133863919109	0.15659234464496918
DP00122r005	0.014714147058295714	0.382593264428975
DP01724r005	0.016004498116191403	0.027621666525389336
DP00352r002	0.014806200944202215	0.038392897049600944
DP02638r001	0.01731519005516188	0.019798751719766926
DP01944r002	0.01599267262826633	0.027328100981495698
DP02548r001	0.010917094105364962	0.0819075803699945
DP02148r001	0.01692074067952075	0.03531973982702311
DP02985r001	0.015105708200349354	0.037881613006346314
DP01943r001	0.012315246319732378	0.07405109613226452
DP01095r001	0.02069834229020038	0.021070521474900142
DP01155r001	0.01208308090162699	0.02388292204528865
DP01430r001	0.01176493809139561	0.03109963059953485
DP01113r001	0.013093910363979222	0.5135899777799204
DP03361r001	0.01890242150534243	0.051495863868098256
DP00004r001	0.01234045514854699	0.047858281251427444
DP00926r003	0.018253196398467567	0.028011501734277123
DP01774r001	0.011307502335509511	0.05291521430125849
DP01479r001	0.014115348079604469	0.016934047190946395
DP02783r001	0.018381485602141593	0.017824037923646705
DP01162r001	0.012502457833164334	0.30031843927580265
DP02597r001	0.01480441207462058	0.032291122767493644
DP01169r001	0.014330306198096393	0.2815217815609208
DP00768r001	0.013243409994823896	0.185723528754784
DP02982r001	0.014976687132988983	0.027716802614071483
DP03280r001	0.020844075723092333	0.02691708186523055
DP01450r005	0.021628992854177347	0.05534936291341562
DP01467r001	0.011911134415456144	0.07266021910849135
DP00111r005	0.012823799799359612	0.01820193853217957
DP00678r001	0.013345942915686589	0.061150648901539595
DP01979r001	0.016571289568684516	0.027824281530297458
DP01464r004	0.015249357142834017	0.05180138723519541
DP00823r001	0.01551794540281613	0.03369064206089199
DP01560r001	0.013250734685736633	0.029421622338467256
DP00716r002	0.017025898941094308	0.17638571347661977
DP01857r003	0.011421431069767196	0.01586040245107284
DP00578r001	0.013046072880652876	0.03361214311154745
DP02127r002	0.011878342769893453	0.021032107331841517
DP02079r001	0.01960128733290631	0.03156494791922962
DP02555r001	0.01687523662288565	0.06563139575452331
DP00153r021	0.017692877486745476	0.013351216938476816
DP00458r001	0.013079799548643661	0.34118887210587207
DP01196r001	0.019340504875692305	0.12834846541905917
DP01070r001	0.010157987220277744	0.07471085124648484
DP01268r001	0.018772650358678967	0.01852225856840973
DP02456r002	0.016839205613823603	0.028985317113487303
DP00443r013	0.015224008099757035	0.028263379707814684
DP02353r001	0.014081481068137943	0.04712365231292812
DP00628r001	0.011067856174963326	0.038970661508776636
DP01399r001	0.016615281560032856	0.07170789800644609
DP00118r004	0.012795454414778534	0.038722240915997366
DP02008r001	0.01820930947369969	0.14588449126880965
DP01086r001	0.014941717794590215	0.046921164829267094
DP01651r006	0.02059295055201951	0.05471315686175902
DP02520r002	0.01228196169499541	0.03582753199459591
DP00933r001	0.014251630965360805	0.04995963632791771
DP02929r001	0.013511075158884897	0.016254907141641118
DP01310r003	0.01284351655023109	0.03701336168622531
DP02025r003	0.013034946075941474	0.06282646612719407
DP02296r001	0.016610950398197925	0.032033201071451696
DP01202r001	0.013962251264820619	0.105479280401708
DP00151r001	0.020965807827290784	1.2080815818621335
DP00898r001	0.014434102084243816	0.033085724354358324
DP00611r004	0.02343956767570743	0.023593359023518185
DP01993r001	0.015989249456206108	0.2402485639899013
DP01579r003	0.017880159436758657	0.24630980995102053
DP01538r001	0.013631786857016414	0.01656123802801903
DP03020r001	0.01561752427647129	0.035643796965596004
DP01080r001	0.019921242250034943	0.09367989867559377
DP00765r002	0.01207362157120572	0.032014288078815886
DP02375r001	0.011100415746275384	0.023689931917249153
DP02836r005	0.012691791806743126	0.21546416149848513
DP00107r001	0.01451096613183439	0.056839988484309475
DP01108r001	0.014365147263736229	0.3390324381714988
DP01524r002	0.015711029874058386	0.023239932915472414
DP02193r001	0.01422536073887095	0.03407021687446032
DP02071r001	0.011708728562433464	0.09940471871806042
DP01644r001	0.01740373090955703	0.012703158633672763
DP01049r001	0.012846866962219039	0.0390667018323718
DP00990r001	0.016263745007192888	0.05590407290933054
DP01389r001	0.017752494405798933	0.09537353420015014
DP01102r010	0.014069688194450342	0.04734974416520074
DP00796r001	0.015601203358341755	0.02342137552752754
DP00974r001	0.01348858236875523	0.049635099290527666
DP01114r001	0.013112472673293652	0.022601071087314975
DP00193r001	0.011442645464999469	0.1413307328062366
DP02495r002	0.013994005838462024	0.027087961824040042
DP01594r001	0.014044252844986544	0.027802992741510945
DP01645r001	0.016211450070447952	0.017981923609455896
DP00026r005	0.012556256591965834	0.0687648516465696
DP00749r006	0.013332172599137921	0.03149242261801153
DP02644r001	0.013551589773518285	0.03782467287376305
DP02921r001	0.01593506627566365	0.018288967988336853
DP00233r001	0.017403984554416586	0.025510941944055524
DP01510r001	0.019767751761430627	0.037690829914716485
DP02208r001	0.012690603256428406	0.019561983883614756
DP02986r001	0.02545958118231783	0.011445493440691361
DP02341r001	0.015190224204443194	0.02382317259145932
DP01588r001	0.017962957709448245	0.04665237052400842
DP02583r001	0.015135276204875979	0.024748875849494457
DP00674r001	0.017998615766344934	0.12426145752723543
DP02660r001	0.012361902190816627	0.06259638853976984
DP00904r001	0.015932672096648687	0.029589459293540385
DP01059r002	0.022292056017008552	0.012320884407276364
DP00177r001	0.014702936834511892	0.11028651299639562
DP01282r001	0.017334127408000513	0.01848444390945725
DP01705r003	0.01517856174733699	0.07204091573861067
DP02703r004	0.015746934004831497	0.02295311245578755
DP00463r004	0.014480910150843877	0.038528957786977305
DP00726r001	0.01391861847205639	0.01783967530810718
DP00435r003	0.02125906937457055	0.04706534963717352
DP02987r002	0.014694997907818417	0.02197409507791075
DP02576r001	0.016794022910389044	0.01706749155912031
DP00974r002	0.018338653678068393	0.03925721696691565
DP03335r001	0.016894416171816452	0.019010014816733097
DP01400r003	0.016458488888082608	0.10177987494700275
DP02782r001	0.014199027979252871	0.02227241575656076
DP00399r005	0.01368157246223758	0.022080096086089025
DP01561r001	0.021258646103168036	0.4303245838729427
DP00148r001	0.011294343601473867	0.11662085513044826
DP00672r001	0.012797028123651594	0.031768103868459525
DP00141r001	0.015107849434373884	0.07502501370284148
DP00787r001	0.01435367685478293	0.16343918638225027
DP01741r001	0.016202423891203216	0.10329287914850104
DP01554r001	0.012827657455921421	0.04812527019043183
DP02591r001	0.018073353088295125	0.07826692321583079
DP00943r001	0.011987300399756375	0.13137312276651988
DP02481r001	0.012084058047146793	0.29230587712863376
DP00902r001	0.011677284651387084	0.058421587222169655
DP01109r001	0.016055771144624826	0.17326254728870072
DP02683r002	0.013367706782890626	0.03337285731042656
DP01479r004	0.012358243056860747	0.28295008561746543
DP01994r001	0.016057756675070214	0.033187650567522466
DP00226r004	0.012128313267764722	0.04372458154148819
DP00827r003	0.015661524849741516	0.02524561981332649
DP00720r007	0.016680408218279718	0.1405032941791836
DP02892r001	0.013813709250087586	0.10591569743125528
DP01584r001	0.012771743609891199	0.026759953284851087
DP00836r001	0.01557715343196581	0.11310759096165911
DP00006r002	0.013798130238813473	0.09571666419249847
DP03019r003	0.011992417604252077	0.03636346459960506
DP01578r001	0.018598544441029624	0.08205700210359088
DP00427r002	0.010810084725317385	0.04041934226323789
DP02158r001	0.01783193444825093	0.03766149945314996
DP01783r001	0.014505289193273797	0.02595710231187443
DP01841r001	0.01419297014598215	0.01781910709929953
DP01654r004	0.01818862176675888	0.18594420345377155
DP02881r001	0.015404862183168867	0.03362024697841707
DP02722r001	0.015708169629144345	0.04352430409461793
DP00954r001	0.016251171791710407	0.0286186654583325
DP00607r004	0.013046168170130922	0.0510564534836409
DP00214r018	0.035750966917376975	0.2896620419364494
DP02772r030	0.012349902841908482	0.03265584633804821
DP02554r001	0.017448517518735742	0.07988391056364946
DP00878r001	0.015234048760763222	0.020967082665199803
DP01675r001	0.01458523196753929	0.05246294223444353
DP02936r001	0.0140907534397613	0.031136884459439695
DP01167r001	0.01761037451390732	0.3368320600485913
DP01255r001	0.015303129508957371	0.032076424767522274
DP02160r001	0.015058940850530325	0.03122024441577795
DP00473r001	0.013125210576234315	0.09475975204508987
DP01404r001	0.021147148662979058	0.0264403621403989
DP00130r001	0.016939308829945043	0.02363096073714784
DP01870r001	0.014464770424502544	0.041166756503476586
DP01172r006	0.016773302902298257	0.05247078657924564
DP00685r001	0.02079988261076989	0.026443943813815488
DP02617r001	0.014993245179433089	0.032278189244342954
DP00377r001	0.011843947150185899	0.1015905941727925
DP01438r001	0.02329826816086814	0.08599806018014762
DP01996r003	0.015414394729231597	0.02570586893264446
DP02357r001	0.013762550921720183	0.017530215601316134
DP03021r001	0.01439462811738414	0.10440902205115617
DP02006r003	0.014861653557261484	0.021959193059150894
DP02704r001	0.015060130347759394	0.21450160029909104
DP02761r001	0.011716311054418236	0.0788693911962547
DP00834r007	0.025340776086182612	0.02062700671473033
DP00446r001	0.014974985280271661	0.019625074286228963
DP01077r010	0.010869965638604803	0.22114809067583246
DP02619r001	0.02264303946845446	0.12121316450032864
DP00987r001	0.014928931394312384	0.016074500673372304
DP01405r001	0.014632383497253043	0.07222348355050849
DP00910r001	0.014686997976524735	0.02741312063257179
DP00764r002	0.021290107329453103	0.016654310892726905
DP00519r012	0.012874619033531967	0.044010965268155414
DP02772r006	0.019460545275629786	0.02384597824966893
DP02697r001	0.013961507897958995	0.025338451590775565
DP01825r002	0.015746621619506913	0.020036354085639564
DP00656r011	0.01662692153937767	0.09717173660027659
DP00043r001	0.01761748971535786	0.05271790021747447
DP02533r001	0.016218780510929297	0.025934524340754155
DP00063r002	0.016019715301998926	0.02805576538692249
DP00976r005	0.012888211530569212	0.07567930073740799
DP02882r001	0.016755152669002894	0.02457793287451589
DP01131r001	0.011808534749377625	0.014610186864723368
DP00644r001	0.016727837515306345	0.017401714319701566
DP01016r001	0.016759000947566688	0.02461559030841671
DP01317r001	0.016358157456096974	0.08957346140539711
DP02050r003	0.017639848653555782	0.018465751070467485
DP02615r001	0.01615005118716434	0.019998178034694843
DP00662r001	0.02424883626137756	0.1785801433433729
DP00835r002	0.018092542100611862	0.08914179020492394
DP03338r001	0.026244700334262877	0.460590471030015
DP00190r001	0.01399794108276815	0.14609450856647815
DP01045r001	0.017427231175461834	0.02259176827792087
DP02552r001	0.01759368512851247	0.06678883473432663
DP01970r001	0.012119614847497323	0.19122918116537602
DP00764r001	0.020512434956038605	0.038245221572776295
DP01123r001	0.019069037146131347	0.036022095359393144
DP01336r001	0.014236261999218899	0.07607644754996451
DP01985r001	0.02496348661548027	0.13575228811388437
DP01287r001	0.013664198870288708	0.8185775723994693
DP00104r002	0.01760811615046962	0.171040925671554
DP01987r001	0.015445398775951743	0.06726681917870422
DP02587r001	0.012895694819333602	0.03256552621026965
DP02709r001	0.014936512028151685	0.038391191044182274
DP01472r001	0.011661090723757454	0.20273615240690593
DP02733r001	0.013672298305846566	0.0498702606272546
DP02316r001	0.017307849155188498	0.4388359285683524
DP01055r001	0.012677929194699825	0.12638380009442457
DP01482r001	0.04604888863266019	0.6480090609315845
DP01102r008	0.04745332672738033	0.7553913871631264
DP01465r003	0.028690321627451013	0.22560408168811538
DP01561r004	0.01944550837883026	0.5300424859956969
DP01496r003	0.018401966246596183	0.021897887104945158
DP00706r001	0.013873739550179502	0.4572498043329256
DP01855r009	0.014599160967387576	0.020695405983200077
DP00839r002	0.012972539368998537	0.2125257653404662
DP02345r003	0.06992924692331368	1.1645210836944806
DP00707r001	0.01691320056887138	0.06383381735478091
DP02673r002	0.014528239120311445	0.022586626903553272
DP01480r001	0.015848403842200747	0.11706029800505115
DP02651r001	0.015989883533544153	0.02945644435569285
DP02928r001	0.019057548624959897	0.06198314630228944
DP00487r001	0.010892261898668463	0.04391915427980904
DP00567r001	0.01565451149597097	0.024324843007121334
DP01064r001	0.024822950940303345	0.08182423941910386
DP00450r003	0.014056354893999071	0.030973808541282073
DP01082r001	0.012055580280735658	0.044098274794131045
DP02027r007	0.014572937707915503	0.016296712435941347
DP00307r001	0.0244215741596052	0.03069770977749896
DP01015r001	0.016231706508552095	0.030662261387652944
DP00766r001	0.030716930825621762	0.08451757483125569
DP00759r001	0.01638444557788524	0.026768495170690684
DP00646r001	0.013308836928574933	0.11931623252938764
DP01429r003	0.01865347281012968	0.02339658758251998
DP01073r001	0.012980811403427708	0.04544564751828392
DP02862r001	0.010412314439453764	0.036036306173477785
DP02805r001	0.014971044166707782	0.03300715008607692
DP00303r006	0.01784837890725233	0.02046410402267415
DP02143r003	0.02022078422488631	0.22752776755179227
DP02509r002	0.012716147817756148	0.06701732751869562
DP00250r010	0.016232960768066764	0.12344469626248543
DP00641r001	0.01333714234235389	0.012674585526285085
DP00778r004	0.01380022421163284	0.027666803680621136
DP02075r003	0.014121126964960781	0.20066181398030422
DP00527r001	0.012649915408206876	0.049293906968837
DP01153r001	0.01472493505972166	0.061851700506107186
DP00985r001	0.013836736831920146	0.06945126290788356
DP02463r002	0.01293457013895911	0.10080367150204295
DP01186r001	0.013188528539628694	0.026686456466261266
DP01300r001	0.024094668348842083	0.23375599749495216
DP01602r005	0.01450093854817086	0.02680112493065021
DP00966r001	0.016252227736031834	0.0857317179642363
DP00616r001	0.0172284790346121	0.03571554651926047
DP00340r001	0.013503540680349911	0.1277772566345569
DP02061r002	0.013952494024456523	0.027329768093481043
DP00656r019	0.01838150051551882	0.01618805669935228
DP00238r018	0.010199022647939876	0.1350071682630154
DP02481r003	0.010403085078077565	0.04079182049495427
DP01733r002	0.019000978425914528	0.018877942438907887
DP01009r001	0.03665908259541978	0.42685865817394714
DP00902r002	0.010433217852393418	0.05227452084696955
DP00325r001	0.015116221997080195	0.33833975945426664
DP02703r003	0.014678882099099658	0.02382980272080677
DP00931r001	0.016856663997521237	0.021106127705736246
DP00768r014	0.014631982748629514	0.06897519408064365
DP01739r001	0.019125348010082144	0.015352459715342704
DP01111r001	0.014941212279673655	0.05822365446052115
DP02015r001	0.015176872979655183	0.03912098191708564
DP01938r001	0.017654589180935532	0.015670243131428924
DP02209r003	0.030449995492357447	0.563772049420016
DP02327r008	0.013609360275924251	0.04082918957865041
DP00810r001	0.016179387551598045	0.026424947975302274
DP00173r001	0.016085509697391667	0.13899334750166417
DP00220r001	0.0239858869024227	0.050547796044607574
DP01996r002	0.01357025024491746	0.034618070447562085
DP00075r007	0.014962616285737295	0.03195256835277167
DP01315r001	0.015225099771346264	0.10766182793334818
DP00297r001	0.019639290085331735	0.011373993934158824
DP02233r001	0.01987477820836403	0.23588039486335355
DP00349r011	0.012806351895117411	0.022831849878855358
DP02580r001	0.014356660002810329	0.10528089463396263
DP00079r001	0.010382741062347862	0.09907614596258799
DP01261r001	0.014415299065023696	0.04940441195396124
DP01427r001	0.01332042423726523	0.16925784884926873
DP01199r001	0.015122154092278111	0.021729557112284578
DP02623r001	0.014711287652615403	0.044384175957158205
DP01122r001	0.0162878053114663	0.03573758417117349
DP00592r001	0.020757327900637786	0.05511076017092857
DP00161r001	0.017104421674825752	0.041565606947154374
DP00551r001	0.014651606874380324	0.06024732954945344
DP01948r001	0.015815118050419418	0.03710391692208792
DP01610r001	0.017951064310650813	0.03383992664728208
DP01475r016	0.014449744371573448	0.03352462937097969
DP02838r001	0.015178774267082334	0.039602706680127615
DP01600r001	0.016143373597336683	0.024573293361208854
DP01875r001	0.01118404469912248	0.327214980707519
DP00089r007	0.015762313327722925	0.02541611300096038
DP01085r001	0.012773281925625818	0.07528383818481679
DP00122r001	0.0241916429784558	0.4288711267996738
DP00144r008	0.011930525662052128	0.17067669316845818
DP00728r009	0.012178371436455901	0.01621274234206612
DP00458r004	0.011760070720660038	0.07991026366777537
DP00588r001	0.01945878823184755	0.20645011066901378
DP00422r003	0.017441132421206103	0.025613528532946173
DP02826r011	0.02447822348780334	0.06832470322837605
DP01855r010	0.015497204172096244	0.024299075421523528
DP01454r001	0.02529344526764779	0.8555110334887895
DP01281r001	0.016335380125957123	0.02036767771995767
DP00020r003	0.03648127006403367	0.7992421731240688
DP01817r002	0.02270173158642404	0.06067151755160572
DP01269r002	0.011658537972243308	0.03247971973119601
DP03003r002	0.013875134379664342	0.042256080497533474
DP02192r001	0.012943475774053347	0.40564308546275596
DP01806r001	0.010850852491643507	0.034653268607385795
DP01097r001	0.014278643798834405	0.027572506652388463
DP00862r001	0.017676575752677337	0.16549417850975393
DP02333r001	0.028321299720005317	0.03709423479751985
DP02791r002	0.0221789048769539	0.028049899835118006
DP00786r001	0.018451775546786446	0.028476140276815474
DP00949r005	0.012131747083479612	0.027778620803854553
DP01611r005	0.015504686513389494	0.022599717837351922
DP00659r001	0.04382439995790936	1.041818745584989
DP00861r001	0.015857935725149156	0.011275600586696789
DP00014r003	0.014442927592097985	0.025260017709750445
DP00669r001	0.012271641867752602	0.05109416255497224
DP02920r001	0.02298341648259532	0.14610185711087195
DP00077r009	0.01752320676063016	0.04012221821338489
DP01364r003	0.017575332528159397	0.017397259850727313
DP01364r002	0.018688995356351358	0.059825865302478236
DP02987r001	0.017792129059930963	0.018421468907415663
DP02478r001	0.014334435482162906	0.24520082472481705
DP00229r001	0.023201950304004397	0.0668553730215486
DP00683r001	0.024497794806561442	0.2165198311223294
DP00278r015	0.016680042017118004	0.029404116758960725
DP02400r001	0.0200933020476331	0.06190679260098071
DP00462r001	0.01707752977179291	0.030551193132456855
DP00200r001	0.012728802010445319	0.102528424728339
DP01520r001	0.011406618449154193	0.10832609122198027
DP01084r001	0.014294159626301248	0.05229835423108162
DP01750r001	0.017400733215192782	0.024306119245443986
DP00044r002	0.017295075240863034	0.021071574647100827
DP00621r001	0.015400718268888922	0.09978401554105375
DP00099r001	0.018031441520272938	0.022416463103403998
DP00358r001	0.01796548546664212	0.18484240051790596
DP01553r001	0.01835708005297229	0.02628128585045997
DP02744r002	0.012922628979395605	0.03893005110035553
DP01592r001	0.014953462293848523	0.026386235160426944
DP00729r001	0.014525600522801803	0.017017803679544728
DP00393r001	0.015147968440421846	0.01717252681270404
DP02170r004	0.013557028315552984	0.04326488385174605
DP02609r001	0.018450409701559606	0.0482348592602473
DP01491r001	0.018718453602222674	0.05043457709248924
DP02476r002	0.012146941835353127	0.11428431003934227
DP00509r001	0.018465589501000263	0.027766266166855978
DP00799r002	0.014180086297037906	0.01625747369542887
DP00748r003	0.01813764100055308	0.015988449576316056
DP00544r001	0.014805942261260557	0.28153726254612643
DP03026r001	0.01711954590120766	0.03244983208278225
DP02657r002	0.01696720048220372	0.019901002472821134
DP00856r003	0.015909781241291294	0.041349078671051684
DP00382r003	0.014612375825364805	0.03126586264838179
DP00949r001	0.01119372932018965	0.028176171442401927
DP02345r001	0.014732985293657762	0.02791906191537563
DP00021r005	0.01150569783686566	0.03111666556622151
DP01154r001	0.01750560688416874	0.03528028152390363
DP00133r021	0.010987245865975779	0.037355539236368016
DP00156r005	0.01578515122498985	0.04655563843260735
DP00858r003	0.0195972286784773	0.019304941485080013
DP00848r001	0.014394287254621349	0.050579798887936275
DP00655r002	0.018658890082219586	0.033847046831861176
DP00736r003	0.017139080696287633	0.021341024682308345
DP02848r001	0.01868958752021745	0.031965712363390276
DP00915r001	0.016556170772115155	0.027963779252848698
DP02960r001	0.01600103162944109	0.03005836139179828
DP01277r001	0.019450491806864492	0.02985705933902428
DP00082r001	0.014793131233049418	0.06344831348599865
DP00491r001	0.01690189100078746	0.08207550240535971
DP01817r001	0.013677709335212259	0.12734177392579862
DP01447r001	0.01562879179235311	0.03256201627660231
DP02002r001	0.012422818638766937	0.14817369156579466
DP01584r003	0.011695480224763105	0.13948776984449043
DP01135r001	0.026687834896058044	0.3627835705919718
DP00718r001	0.01174627620233822	0.19113742545792187
DP02292r001	0.01216397957060684	0.08891248887122799
DP00135r001	0.02022783477786238	0.3860488442166959
DP00419r001	0.01487430550943546	0.04962934910044375
DP01855r021	0.03879356576301232	0.4630411911948123
DP02822r001	0.01795094231515817	0.06256022699679387
DP01097r013	0.014413275353139377	0.06385999061081556
DP00225r001	0.012869842415974702	0.11880497400883791
DP00720r002	0.02105087054784949	0.23084671785333338
DP00140r001	0.014233365618308047	0.11343711521140819
DP00090r001	0.01554849671335682	0.08229841233895825
DP02372r001	0.026195773503819225	0.016439340611337245
DP00786r002	0.017673173147687904	0.03213794686883341
DP01254r001	0.012923643141508857	0.06728616551999603
DP01526r002	0.013378876783816787	0.012795202949298345
DP01951r006	0.012337114545458635	0.058426644033689745
DP00912r001	0.015119135745067097	0.10413028037846908
DP02741r001	0.014976619050377754	0.10251920651296013
DP00718r047	0.011448697733666587	0.026979289743668384
DP01157r001	0.014969788953994406	0.0656169158910266
DP00348r001	0.0155822311222531	0.022638278635421
DP00794r001	0.018222799527959382	0.03842264063754036
DP01102r012	0.013228187555535911	0.03137729888678969
DP00089r006	0.013429410666712618	0.05183738623532118
DP01628r002	0.03601791943805345	0.06335510703176743
DP01033r001	0.011867602394278035	0.09438967001183256
DP00986r001	0.014627546762788768	0.026773040012042802
DP00407r003	0.015562723495875576	0.026417256621230543
DP03359r001	0.01778124733549729	0.1801766885508154
DP02204r001	0.013311892005330048	0.03481794113916092
DP00953r003	0.019539035852285735	0.03724303486546614
DP00774r002	0.017685060653664937	0.023907787350996284
DP00808r004	0.01384476272836716	0.08076823312856019
DP00996r007	0.015161724649995706	0.11335471083063514
DP00034r003	0.0206802975109945	0.012450954484926143
DP01647r001	0.009816824739970939	0.023358272021399173
DP01764r001	0.011315916272159264	0.04587913359460448
DP02806r007	0.012470205566915377	0.013161476666245522
DP00801r001	0.017338912489589044	0.023408036831197222
DP02772r010	0.016357576772986975	0.019514475836461632
DP00761r001	0.019472543235112365	0.021954132540571672
DP01451r002	0.018632028424975217	0.0194692130544002
DP01004r001	0.014788812268189101	0.029246438042021147
DP00390r001	0.013277447897322553	0.02407235136507563
DP03359r002	0.015729046729905372	0.05762772507161219
DP00256r001	0.017442317015846708	0.18509305993679007
DP02518r004	0.015596795690616866	0.03404839961418703
DP02163r001	0.014112120832096368	0.022080978529055818
DP00144r001	0.018685178649552662	0.029077715141293786
DP02055r001	0.015047036725573266	0.028614597781059348
DP00803r001	0.01449709618568528	0.04848646981730493
DP00897r008	0.015048584858605865	0.022595401058642228
DP00874r003	0.020270653414240097	0.03022658641744668
DP00871r001	0.01117478809932509	0.11344242432286537
DP00230r001	0.01242741911205807	0.07467552886187423
DP02410r001	0.02475753042971727	0.029430677246877063
DP01934r001	0.017329498975839977	0.02537802001060611
DP00566r001	0.015726295558147325	0.02558597914181157
DP02520r001	0.014147648495812511	0.05119464798525141
DP00049r006	0.014750778500018382	0.3253163106779311
DP02656r001	0.013077565993246765	0.03999729940079218
DP03034r001	0.01380550699882305	0.044902759730655314
DP00633r001	0.017682389899711708	0.3415252612177417
DP00623r001	0.017408097795700916	0.33148489855161695
DP02632r001	0.016116842890275165	0.029335698044627056
DP00074r001	0.011874979167131436	0.11743415789183488
DP02157r001	0.021724726034226455	0.023094537847183974
DP01116r001	0.02161367151400988	0.025256108974030658
DP02097r006	0.018236325714609248	0.03888057319126566
DP02227r001	0.01604913617450476	0.024168173097811826
DP00207r011	0.015141066338165124	0.018816352298318847
DP00858r002	0.014532994887464108	0.04611576323264028
DP01398r001	0.013790452031503656	0.03742903360727452
DP01344r001	0.013491864013147935	0.25214153860883376
DP01429r001	0.01835012432362703	0.09857503941717805
DP01303r001	0.020225983404103313	0.04186660391615653
DP00392r001	0.022922882446627862	0.026544658121893248
DP00607r001	0.016881397079558755	0.023097934552566292
DP03022r002	0.015773977337906583	0.049972816021940286
DP02027r006	0.011051755470555622	0.018725036072981087
DP03092r001	0.01385738587170117	0.04760839340444604
DP00768r020	0.013893095373123276	0.05394653728009785
DP02171r002	0.01347843496056645	0.017032819713993
DP00345r001	0.02036249302792315	0.07779304037065035
DP01426r012	0.020897396246853328	0.044724564465612716
DP00277r001	0.013302860764442608	0.03786313248956722
DP00238r014	0.01832716815675305	0.5014784692652284
DP01013r001	0.015907805888640967	0.043691344968588175
DP00130r005	0.013816394610462688	0.030376997875754916
DP01428r001	0.014320247603814177	0.06838435826529765
DP01356r001	0.014008200422349145	0.04277952165587791
DP02262r001	0.010971564988469896	0.030633025188670317
DP02009r001	0.04750273380178739	0.5891237449710748
DP00418r001	0.018894881928160696	0.2507343142232616
DP02359r004	0.028918978963968927	0.40948152211437644
DP00932r001	0.013472945370358229	0.17085933543726353
DP00184r001	0.016151756042536942	0.024718254682537386
DP01629r001	0.011985421096335023	0.12621663870699515
DP02173r002	0.02078731832070346	0.027218827791888472
DP00788r001	0.015259911995744724	0.07149130095538679
DP02381r001	0.015124092412023287	0.04497236071848304
DP00549r002	0.012837012230545747	0.019215404372672166
DP00878r005	0.019081987710370275	0.038836214968711875
DP02772r002	0.01649871443417283	0.026227901785509867
DP00750r002	0.014384229141763492	0.04635260061042647
DP02630r001	0.02978600517099604	0.43326658210435365
DP02819r002	0.018226320326249944	0.025663984499789207
DP01161r001	0.015678810008364373	0.03539108972393307
DP01524r001	0.009947569004897926	0.035993223897558345
DP00623r005	0.01819516699113625	0.021583516236416096
DP01141r003	0.014073289831132069	0.08788226607409097
DP01629r007	0.020677746334772245	0.11472105852177933
DP02545r001	0.013728918726890601	0.06678718561973611
DP02521r009	0.013846122378971707	0.03187163418707289
DP01449r003	0.01468327965483882	0.023854058783200294
DP00196r001	0.021702751464272023	0.33114250047054095
DP01700r001	0.018071962848240697	0.021326305870323088
DP02109r001	0.013228503508414298	0.22121655600818002
DP00100r001	0.012690904797705701	0.020949286921186264
DP01339r001	0.011890851137913605	0.02681866298215589
DP00811r004	0.04006987331556286	0.1898168388498756
DP01023r001	0.016601294897116387	0.03569854509235412
DP00054r001	0.019120215147341517	0.04219952813554473
DP00850r001	0.014819649550724345	0.12730240490628075
DP01175r001	0.019621782871417134	0.10089307469863823
DP00546r001	0.013548009322433757	0.27886298846111673
DP01306r001	0.015305329088418923	0.022810743226824158
DP01540r001	0.013152883425020261	0.1740648992730683
DP01654r002	0.016972479443795405	0.05192785459064551
DP02317r001	0.016953322414108254	0.044231445072394175
DP00486r002	0.01887274231937364	0.23310445830768242
DP02234r001	0.012848792463698534	0.03061462437847677
DP01104r001	0.020718890609716087	0.11206973719989738
DP01139r013	0.016945144037982657	0.03847975183838207
DP01495r001	0.023341373230522707	0.4954212279470635
DP00851r001	0.016116436236666736	0.016123498527992632
DP00436r001	0.023131829424168464	0.02177216231266392
DP00903r002	0.013995290937066052	0.15195339418747597
DP02593r004	0.01409095530463432	0.026619631656835813
DP00901r001	0.013754850983880726	0.021747025536421733
DP01604r001	0.01680348901951393	0.01761931875744052
DP02173r001	0.014161082253132742	0.018182360021453195
DP00989r001	0.0171702190605313	0.020952025241405717
DP00252r017	0.01288555595526616	0.013599662429582715
DP00393r002	0.01732002131506182	0.026382503085798082
DP01527r001	0.016077895635090874	0.03822030309048164
DP00961r004	0.019344011348507644	0.01816601384681811
DP01794r001	0.013830925738512889	0.028865902525973604
DP03121r002	0.013910220567544084	0.024652755529167174
DP02598r001	0.021709353575530988	0.02976326947988857
DP02061r001	0.01953099205636902	0.015772459455377315
DP00174r001	0.0234015468473743	0.34374909445561236
DP02577r001	0.016659942396302488	0.023689188806365453
DP01440r003	0.017639541643259864	0.03789716896430208
DP01106r013	0.01672602801813424	0.32827101296347383
DP00136r013	0.02378516749633481	0.931770521479077
DP00156r003	0.015549026021331288	0.045951186545457955
DP01969r001	0.05254818909499152	0.9538245432134453
DP01531r001	0.014536057582762463	0.10422969136461231
DP02739r001	0.017576415889735332	0.015951249364110007
DP00003r002	0.013466968856783352	0.03365721042101774
DP01243r001	0.020834334276310176	0.02604409725029212
DP01512r001	0.011870723799511755	0.030491657216412144
DP00882r001	0.012570264202339414	0.11601630426807716
DP01068r001	0.014678786149658743	0.1665896305112813
DP02740r001	0.021389499281734215	0.01856973036312911
DP01144r001	0.017322105376792095	0.14065659976606024
DP00202r001	0.016053366997013627	0.034606484809255614
DP02419r002	0.01502215539718768	0.02537704575142718
DP02477r003	0.013337943741334278	0.06160912788266428
DP02392r001	0.02087867370550858	0.021577342200346312
DP00552r001	0.01599343156876554	0.1148012807273918
DP02614r004	0.015285662103331432	0.027899373590191172
DP00775r004	0.012662508790849097	0.13065262398967273
DP00192r001	0.015477049208646858	0.01582178608547829
DP02850r001	0.04957399235405824	0.8544436290089577
DP01420r001	0.01949329376366654	0.08321745320223355
DP01064r003	0.010518798749918809	0.046813845070130235
DP00519r011	0.013143133891305257	0.06642447262182383
DP01574r001	0.012885442989856699	0.03321488886695232
DP00262r001	0.024386021665194005	0.47372827616654417
DP00624r001	0.016588025369100663	0.05387381007245212
DP03262r001	0.01764347930050458	0.0321043531855346
DP02203r001	0.015141431449004056	0.019917226658191206
DP02706r001	0.01577244887345828	0.021967934990458373
DP02120r001	0.014300898559011906	0.028897138945324072
DP02471r001	0.02093362237851466	0.014230281125634289
DP02011r001	0.013575225084407982	0.07750108446093058
DP01973r003	0.012743947971738145	0.03834937218086545
DP00839r001	0.014732111229254177	0.012736833434304522
DP00626r001	0.012381606867242625	0.09004240072891198
DP01628r001	0.017020587585706046	0.292694680902007
DP00057r001	0.027193763872781992	0.8030638792065964
DP02132r001	0.01407439714066298	0.03663648064281955
DP00937r001	0.01795051844329975	0.04874931751268811
DP01785r001	0.014906327681167487	0.304184107040971
DP01505r001	0.01886927226738498	0.0233504309956988
DP01769r001	0.013843410827265746	0.08242993329416767
DP00008r023	0.019290029850164266	0.03591527121938965
DP00257r009	0.015061947666446262	0.024106816137682046
DP00815r005	0.01317637048358101	0.01892364857280885
DP00720r001	0.023093197904769394	0.6452420918276989
DP01550r001	0.01655382382278249	0.021134472488650954
DP02616r002	0.01821793586956841	0.021375659782408445
DP02949r001	0.015916376918809004	0.021987597317267425
DP02476r005	0.0186358087265891	0.11437205542684016
DP00559r003	0.01896698481599466	0.026172441782997814
DP01453r001	0.014389648919492931	0.0476183818115882
DP00554r001	0.018865298199032234	0.020760940328090165
DP00557r001	0.014979119613400621	0.03672678903821789
DP00840r004	0.017497567048381728	0.0206884589150224
DP02295r002	0.0186508466625858	0.0529943558058793
DP00796r003	0.020207629075472206	0.019412770089635493
DP00943r004	0.010438476192763764	0.22990315407543516
DP02337r003	0.029352809992760562	0.5344317345491857
DP01342r001	0.019625531218004214	0.039838459110484815
DP02714r001	0.02027572841480103	0.023698852848937052
DP00666r001	0.014068224921018693	0.2561153488807949
DP01011r001	0.016831557554442714	0.1155963968920373
DP00122r003	0.030648710446376147	0.8766417701698505
DP02599r001	0.019476429276257822	0.024772527987627177
DP00828r001	0.023033689887951597	0.012396515191785347
DP00605r001	0.015233684366563709	0.0314062259534677
DP01461r001	0.011335793604432312	0.3055173886606753
DP00219r001	0.01672601796780247	0.20250842868364108
DP02128r001	0.016931467163329793	0.0637219389442533
DP01168r001	0.018667062919286145	0.01904415942906593
DP01285r001	0.011572027881081012	0.109422669502996
DP00238r015	0.015150060525512455	0.07148032240846901
DP00656r001	0.017041330753473263	0.04722977708889903
DP02589r001	0.013432004059727784	0.02723199131143023
DP01599r001	0.016975574765823925	0.019700837728125583
DP02420r004	0.018580509756501645	0.03883755691723644
DP01539r001	0.012983995548633739	0.061794279185292185
DP00271r002	0.015447405676999041	0.021341454687902037
DP02799r001	0.015921241355325425	0.03377776164437048
DP00014r004	0.012217737748975815	0.05170015767688289
DP01110r001	0.014830349267704669	0.12684923483991262
DP01431r002	0.012498020347770027	0.06902726922950435
DP00847r001	0.015266292314871767	0.04411238381098392
DP02373r003	0.012702227729163828	0.029294591643905687
DP00918r001	0.017606016232138613	0.02618659570280431
DP00908r001	0.013214887097709627	0.032516811286519454
DP03006r003	0.017921189238219067	0.017442185339197596
DP02355r002	0.015231524151509222	0.14437452950767352
DP00811r001	0.011366759289477458	0.02387563211281023
DP01825r003	0.02042957243694559	0.014394108517613868
DP00332r011	0.013678499045659712	0.10509644689838538
DP01259r001	0.018561519175820246	0.042326442660356886
DP01180r002	0.017722995347864874	0.020135059347694606
DP00798r002	0.015944796973150002	0.10696163881862752
DP00747r001	0.016873069952001513	0.024794754215313304
DP01394r003	0.016086190514904335	0.06423487520816751
DP02068r002	0.019182914892565964	0.022519668471838214
DP00708r001	0.03569469052031943	0.486166745369476
DP02593r001	0.012901184112894724	0.021021221526704485
DP02696r001	0.01971230902609694	0.023835050697973696
DP00108r001	0.015115613582368603	0.03426506576697663
DP00900r001	0.01946334468324733	0.03433370866898519
DP01279r001	0.01694332926396187	0.02225333171322061
DP01060r001	0.01508140188259191	0.3692883471862956
DP01050r001	0.019460522524332245	0.0350494717035511
DP02210r001	0.014530390422937375	0.0132350480888339
DP02225r003	0.016385781824422418	0.03336106590921479
DP02854r001	0.018541579588553243	0.02661042089653454
DP02247r001	0.011141740494868468	0.024542096472288145
DP01795r001	0.017149572605556704	0.02617417524772338
DP01112r001	0.011366945710560484	0.018968600652364484
DP02127r003	0.012087172514799318	0.028190262571464803
DP01597r001	0.018688744807454978	0.03490801724263297
DP02463r005	0.02050474785648321	0.038647126577119904
DP01458r001	0.016913105386454495	0.036625040392959426
DP01500r001	0.01861471534038809	0.05197258436213743
DP01200r001	0.014604047842789385	0.018355747048740524
DP01807r002	0.013468039824303678	0.02310759877593832
DP00728r015	0.017784067531286488	0.021293291296353864
DP02251r001	0.017549131489159618	0.10931601831226083
DP02207r001	0.017441567237402394	0.016923759058884078
DP01271r001	0.016348644458268342	0.05340314172493739
DP00365r001	0.01380380766443247	0.06236103155316238
DP01443r005	0.014110839522163004	0.03029962382338629
DP01478r006	0.01590395931180206	0.03208443228209393
DP00792r001	0.014624647174613693	0.0498985726537765
DP00116r001	0.011500011309249401	0.034887023791450394
DP02704r002	0.012505118071044348	0.022044523178397234
DP02808r002	0.012604935283869955	0.05987409542019377
DP00103r001	0.01596267662009613	0.06475585051939915
DP01094r005	0.014967740231438195	0.025115614039574827
DP00775r001	0.017698371871727223	0.019304518489237928
DP00998r001	0.011410902889646897	0.02251425797715334
DP02033r001	0.015278645135286678	0.02860838937825638
DP02384r001	0.015260205574443093	0.019062443733050532
DP01944r001	0.013366745507232575	0.10909304304031159
DP01947r001	0.014911638153700202	0.09729315548365823
DP00980r001	0.011674204257727541	0.02988880452083095
DP01481r001	0.03337186773498197	0.11765959641915821
DP01252r001	0.017331532903578573	0.019861973322408286
DP02471r002	0.025685876416062948	0.27617784303449916
DP02823r001	0.01616250677667089	0.04404813347710324
DP01825r001	0.014752682438990332	0.04531665703413579
DP02768r002	0.011656220116252537	0.03682838202873422
DP01939r001	0.013511429119254424	0.10487311958854656
DP00549r001	0.017614856500843032	0.05371732986370247
DP02269r004	0.015078397005751044	0.020056486327855526
DP01940r002	0.015473488027165142	0.022175352894764227
DP01308r001	0.016567478304104166	0.03372397216219683
DP00709r021	0.017887167194302157	0.027329002614374917
DP00807r001	0.017532218836709256	0.016172574197583427
DP02328r001	0.012773185846217814	0.02050529049881035
DP00011r006	0.014947620955059549	0.029144362318060855
DP02736r002	0.02136329900225201	0.22134548156809278
DP01043r001	0.016295193450485662	0.018644057753678257
DP02633r001	0.016356030232460197	0.025581179669427696
DP02191r001	0.012230878688320604	0.06556000590728817
DP02815r001	0.015609638821458289	0.0200390417436677
DP01141r001	0.010892267407454618	0.03320663068722183
DP01465r001	0.017258983591016172	0.036637344467376445
DP01280r001	0.015753699526082604	0.020848468029621373
DP01457r001	0.01976066946717682	0.10143499584897113
DP01325r001	0.02236529010123492	0.018228927874216354
DP00559r002	0.015556561763292603	0.02065439428343463
DP01171r001	0.015815125460241462	0.040046293542972
DP02855r001	0.01733068990615532	0.027751995770768673
DP00702r001	0.014004149139295532	0.06329672004332894
DP00717r005	0.021596507324466118	0.054073561987683684
DP01054r001	0.013014276218562734	0.04362891309328626
DP02746r003	0.014456707544641826	0.04716831568821616
DP00954r003	0.018365273919237122	0.024472465458953034
DP01867r002	0.013951062174428118	0.022903055708963987
DP00709r006	0.02013991400325183	0.03734170065503334
DP01616r001	0.011583541420605954	0.16561893853750184
DP01589r007	0.01846558176760517	0.011221006941476602
DP01971r001	0.015730156568933822	0.17035610472957868
DP02414r001	0.014532067114636438	0.014767434401863235
DP00231r001	0.029743723968925776	0.5368775111950118
DP01319r001	0.016314861078646496	0.02422421620109862
DP03317r001	0.014022134693256012	0.01805883355816759
DP00023r005	0.016531430903729723	0.030674887663712395
DP02170r003	0.018700171089173073	0.027002105486809702
DP01012r001	0.01659067810528521	0.02279984913662947
DP01305r001	0.02104058546932874	0.03037645959509096
DP00314r003	0.014531774418215671	0.018255206106801824
DP00353r005	0.01383698642911032	0.014381082516529966
DP03310r001	0.01819560374625424	0.03160207168041875
DP01670r001	0.016837244400040117	0.04065806093607334
DP02155r002	0.014008199177505258	0.34363310516417345
DP02264r001	0.01134986353515605	0.032023921871176385
DP02049r002	0.01151903440965606	0.044580295487518865
DP02460r002	0.01227457509907495	0.06527491921682023
DP02590r004	0.014207141876769616	0.10199400603145743
DP00462r004	0.01551013348757418	0.0553438438966662
DP00457r002	0.016242112623960907	0.008233422900874837
DP01429r002	0.011614440758248067	0.021483039603600505
DP01173r001	0.013075386464263587	0.1661484248551046
DP01361r001	0.01546702511288084	0.01907640215426177
DP00372r001	0.010921142117391822	0.09596700509970965
DP00200r003	0.010825711367030184	0.018270678504346122
DP00030r001	0.054488631987951	0.8268844697972344
DP01281r004	0.018613514802927493	0.02793952810027241
DP02162r001	0.02009613748363085	0.029852837232439807
DP01401r001	0.014051272636771731	0.0335984549538529
DP02452r001	0.02110618825678589	0.10693081247814089
DP01177r001	0.018391025251526427	0.022742006751773344
DP00778r001	0.011926251698853802	0.04247667682395907
DP01074r001	0.021845316757298602	0.07617615177058701
DP01105r001	0.019985214071758396	0.02643059046178791
DP02042r001	0.012357630074160497	0.05958378430757978
DP02796r001	0.01645792322834715	0.018215644781862297
DP00903r003	0.017796363736399635	0.04282907006362518
DP03353r002	0.014190997699322328	0.030168667028345135
DP00162r001	0.013185658192668091	0.029555098811015288
DP01884r001	0.014377679731375733	0.03550711195820454
DP00968r001	0.011587233702334731	0.11136300581884286
DP00152r007	0.017166934789084144	0.0441736456376403
DP00083r009	0.012388241341490474	0.0850338782728749
DP02050r002	0.01790811570832556	0.15371196558934017
DP02633r002	0.013981545994486703	0.03414601959534435
DP01581r001	0.012019512464772165	0.049667599298660055
DP01474r001	0.015812813624858993	0.17500603310386248
DP00931r002	0.01531767037325149	0.02993772755263475
DP01475r010	0.018212176874093978	0.021729009543413953
DP03311r001	0.011714848403466456	0.06588153096881787
DP02511r001	0.013846918053399817	0.02704879913709167
DP02509r001	0.012747025572753728	0.05381754815536023
DP02883r001	0.019870228658104488	0.018993009165781265
DP02596r001	0.011150665790753186	0.04020771503454871
DP00769r001	0.015059202723329182	0.04808495821298838
DP01768r001	0.018680480773452107	0.04059329212917663
DP02142r001	0.01741249227445451	0.017866569971341947
DP01240r001	0.018676234938453135	0.01270950867089137
DP02869r002	0.017155392110291524	0.02816141855498604
DP00822r001	0.02422644011179242	0.11925362070836655
DP00134r001	0.015102533475817411	0.15115638451129884
DP01134r001	0.011064632095625124	0.07146743808965314
DP01118r001	0.012877306581852984	0.07491412376564656
DP00796r005	0.01358429858784294	0.04127702023235632
DP00549r005	0.017108732253046675	0.024370453289527225
DP02931r001	0.020478229005058413	0.016736433164027866
DP00314r001	0.014296719081788969	0.022906007490180937
DP00719r001	0.019529708246954363	0.03544651529120693
DP01703r001	0.021540103731184135	0.019986138594915548
DP00063r001	0.015436470380801566	0.0703972907400238
DP01863r002	0.010903934228439292	0.026629111437516846
DP00222r017	0.013453033312101615	0.29045729614540394
DP01874r001	0.012595147436239656	0.05642373256622673
DP01117r001	0.011208270018894548	0.02322104579651454
DP02086r001	0.014069846471489915	0.21825455115888068
DP02698r001	0.019638247243392706	0.016788361129612735
DP03294r002	0.01834026848144736	0.02204986692436181
DP00407r001	0.015565643793923606	0.02889710378032753
DP01874r002	0.017889120803954925	0.06700397729405214
DP02138r007	0.030583825881899125	0.5940235330291551
DP00387r001	0.012179202429306202	0.13884419536822443
DP00806r001	0.012542191843555145	0.059268870227256146
DP00853r001	0.026414632850372762	0.717664138890547
DP02608r001	0.018671232825076094	0.029612028636181717
DP02803r002	0.014694038424482494	0.03142297273814119
DP02764r001	0.012704935801665332	0.029462210501871384
DP00239r001	0.01572032198743407	0.038936706815390756
DP00448r001	0.01749957696168252	0.06511759687846111
DP00262r006	0.01357307137861533	0.04747180479152895
DP00995r001	0.015695358763225396	0.023204261368541836
DP00145r001	0.011324754454599004	0.03996175722508024
DP00645r001	0.013851920910808758	0.19295915305284475
DP02926r001	0.01806310536845962	0.01965322648267664
DP02159r001	0.061366703515237965	1.1424123052235613
DP00468r001	0.010220131286710944	0.07553703482427747
DP00719r003	0.011487190649659557	0.1396593190470533
DP01022r001	0.021055978019194642	0.04446204376745879
DP01772r001	0.012192525232138296	0.038560624835229436
DP00075r001	0.03713036452133933	0.8471991825924484
DP01770r002	0.01762796595999446	0.15233472434930725
DP00575r001	0.01279271266080954	0.021532379373665006
DP01455r001	0.018338138572208583	0.03648526558065412
DP00073r001	0.017016592074283174	0.018156254126569262
DP00156r001	0.011559009645706688	0.1434669783065488
DP02271r002	0.01386154106518482	0.15740253003896146
DP02956r002	0.015781139129406523	0.024204352212970775
DP00088r001	0.01047444370370657	0.02956331400347524
DP02067r001	0.011995031537187006	0.032262148340108335
DP00797r001	0.01391538772413926	0.04493969483023343
DP00120r001	0.02854967613091094	0.2724775538473339
DP03006r004	0.013085655055276263	0.01683260257155458
DP00469r001	0.01220356873615635	0.15412738442176105
DP00962r002	0.014715062444960481	0.03705232247167188
DP01176r001	0.016388269701759488	0.08378586347637385
DP00894r002	0.012844514905746828	0.017381963604749997
DP03254r001	0.015509501953197688	0.02374735691782566
DP01863r005	0.012148540342985598	0.41365482094046563
DP01779r001	0.020904284889137807	0.04055106338490386
DP02123r001	0.0227013755410199	0.5062855111754907
DP02346r001	0.014064050335146764	0.03957094989945196
DP01611r001	0.041433104173951255	0.5833780284286436
DP01933r001	0.019152408732023687	0.018269177465006416
DP02170r001	0.02048021372572542	0.023735768278284074
DP02226r001	0.014592413253141603	0.02674767362095185
DP00725r001	0.012920563772930771	0.038933269182110465
DP00136r008	0.012521232430863071	0.16512619545066878
DP00892r001	0.01617518629159062	0.0340347735029201
DP01878r001	0.014684455777375824	0.029216600513077055
DP01195r001	0.013534941521137777	0.01409964589914631
DP01292r001	0.016418853324391313	0.13013308874492938
DP01180r001	0.015914624046532627	0.028280276714847345
DP02356r001	0.014332865581693497	0.022737131962843386
DP00314r004	0.019511657132882117	0.017545296543157247
DP03299r005	0.01395688386298075	0.019967530912972313
DP02729r001	0.01691142225371051	0.019753671535594666
DP01941r001	0.014106227625457166	0.02278079580425854
DP01475r011	0.014609217927413282	0.04739136684050465
DP02946r001	0.01649729910443338	0.03474458236807677
DP01426r005	0.017567050056173244	0.02492728688346778
DP00518r027	0.013904021376607584	0.02310718493918151
DP02726r006	0.016199659292294537	0.029789151507984477
DP02790r003	0.01254720118791733	0.0655580670729473
DP01607r001	0.011760568872941028	0.09123289632555465
DP01559r001	0.011714802098754248	0.13262559183167416
DP02590r001	0.016683965599877983	0.026783927867336493
DP02908r001	0.022285465660281084	0.08152766975815397
DP00583r001	0.02046238402365982	0.019517136070393414
DP02538r001	0.019006038975526246	0.6487345315569392
DP02463r001	0.013991494827084578	0.026824848323266072
DP00132r002	0.014496459186266974	0.25180029598247544
DP00055r002	0.012207033643196467	0.06140117766510065
DP00537r001	0.012712640346524952	0.13189117162392455
DP01928r002	0.03594038976700148	0.07875620395945335
DP01624r001	0.01586642001994815	0.039392906478215604
DP00217r003	0.12462794587553101	0.08039655730379495
DP00378r006	0.013994940008826262	0.0337734843838392
DP02901r002	0.018835303661722445	0.024789810994767503
DP00488r001	0.01290084834761004	0.024810854360328857
DP00694r009	0.0153946720759529	0.030977514264588387
DP00081r001	0.013687362727280923	0.09218129627288493
DP01316r001	0.020028508978727367	0.045376389787440144
DP01157r004	0.016619559290101685	0.02989225621839003
DP00718r033	0.017805524658326702	0.022212943841938747
DP01052r001	0.017761348205198754	0.030174691597469733
DP00231r007	0.014422001536554407	0.01929160952631828
DP03354r001	0.01251299172479933	0.07058958599073897
DP02267r001	0.015936821986992845	0.01910882441216324
DP01490r001	0.038150931787308676	0.26508909671348735
DP02143r001	0.01684998499270552	0.020602628381346813
DP02373r001	0.034728589870791436	0.0963358665331213
DP00055r004	0.022526495922401725	0.05889446553995132
DP00323r002	0.018694082853823915	0.0254884145135151
DP02253r001	0.01446076112766796	0.029229182121256386
DP01542r004	0.021028602941663328	0.043372975468587226
DP02000r001	0.012510614366441578	0.20602651058991558
DP02145r002	0.01373694581627295	0.027266609156386776
DP01330r001	0.010036021217176255	0.22106684101446974
DP02588r001	0.016712749216385183	0.0343283500438932
DP00278r001	0.013661932012214903	0.057995345348769906
DP01669r001	0.019797254554611243	0.02393392524005945
DP02523r002	0.013345591247671406	0.04326808423885039
DP00771r001	0.013078685180703702	0.13540759643994815
DP00420r004	0.013892240466767474	0.09037786471812344
DP00999r001	0.017872038730999268	0.1396012127889416
DP01361r002	0.014515841401518813	0.0910556792920297
DP02624r003	0.01265698386357782	0.02357770501006754
DP00724r001	0.01273184145277564	0.20649734152499147
DP00168r001	0.012216044202088687	0.02177148625247086
DP02730r002	0.017044540005400947	0.10240050844293806
DP01446r001	0.015655521408270714	0.031210446308361416
DP00718r027	0.010813514025326806	0.02806383864674073
DP01091r001	0.019216679613271708	0.024768429258647414
DP00993r003	0.018493737591700192	0.015526620249271074
DP00699r021	0.015920599769769502	0.19021746396418612
DP01877r003	0.014655462219969459	0.05572223132438004
DP00067r001	0.012683947440254738	0.027833263795190872
DP00748r009	0.01637421329507794	0.025477422718705543
DP01775r005	0.013981590736839106	0.13692811722179365
DP00020r013	0.015117407354184669	0.06126262131509497
DP02094r001	0.014039093734409027	0.21721873924469814
DP02694r001	0.020995935645882716	0.018293796445680438
DP00154r002	0.017953761897981986	0.022155499952105306
DP01804r001	0.012877143795822906	0.11603492878013215
DP02669r003	0.027124497842492303	0.22810785293875752
DP03312r001	0.010874111014582171	0.027152277509702262
DP02715r001	0.02053795506337503	0.040336215273418394
DP02687r002	0.013294788612375688	0.021585331446560354
DP01808r001	0.01846721573739774	0.1935083745085151
DP01250r001	0.017058874451224542	0.07698305234244165
DP00499r004	0.01332356904551204	0.11033385927073343
DP01629r003	0.013858434893538212	0.11232015400528554
DP01323r002	0.017083593131586857	0.017392669660126932
DP00238r011	0.016004065590485384	0.5380396389694475
DP01622r002	0.01334481015233604	0.029814365232440763
DP02271r003	0.018828430230311985	0.016696291819454926
DP00180r003	0.02088708700538978	0.07542237901397543
DP00854r001	0.01715273495814898	0.04144714949243148
DP00245r001	0.023610153519395823	0.037910495421998786
DP00054r002	0.012636906106051332	0.028430006763248486
DP02832r001	0.015095148835521347	0.029274474291365826
DP01239r002	0.01399679120746379	0.02767763435321664
DP00841r001	0.012683498747247585	0.05213849241007185
DP00863r001	0.013179561416177231	0.03280693892199697
DP00474r001	0.025707618581399146	0.549934128922408
DP02224r001	0.020647390317123638	0.2508568396376202
DP00839r005	0.015271155314922883	0.020187862876790492
DP02451r001	0.012344295808178734	0.02095601222100985
DP00872r003	0.01587207329406688	0.02063840688991136
DP01937r001	0.017886677011581864	0.028554336058492797
DP00653r003	0.012170463169544564	0.05106724207791056
DP02819r001	0.015551082638387186	0.031097515884376765
DP00389r001	0.013860380260433087	0.04652687009655427
DP01248r001	0.013928129286448676	0.08045233941570137
DP00849r001	0.011220936580813454	0.06084641317102365
DP02196r001	0.012960099993923602	0.07541204511137026
DP01594r004	0.016988971926013143	0.023436757375790686
DP01844r001	0.013669276106654532	0.030423370822054128
DP02369r001	0.018487331281833188	0.011749350174102701
DP02073r001	0.013933710374167975	0.024039392799369834
DP02446r001	0.016583736942378816	0.027902788583115963
DP03005r001	0.01209886588011891	0.05576030354453579
DP02700r001	0.01472187635382969	0.025568862726184922
DP02399r001	0.014264582165688832	0.04862791796411976
DP01791r001	0.017736891858730716	0.2227569749149407
DP00774r001	0.013360020127190479	0.13181103089952198
DP00482r001	0.015019182756992742	0.023125207922828215
DP00152r008	0.011913652384209264	0.2100643182085362
DP01437r001	0.014411415228741698	0.05335489144125736
DP02195r001	0.022876129503213737	0.02730844344472637
DP01392r003	0.013424760425898241	0.07630474451040543
DP00899r001	0.017587374602064974	0.0182947902421848
DP00157r010	0.016009672849069925	0.02137620864533569
DP02785r003	0.010608517258261735	0.02437081559500134
DP00965r002	0.012935567548692553	0.20599952051342313
DP01805r006	0.017163141148305146	0.014298220212424327
DP02896r001	0.016638568665995713	0.03143755799457324
DP00719r007	0.013116537443986729	0.11454910586403769
DP00110r001	0.021452799349857478	0.019067959604547574
DP00654r002	0.012976619746978	0.02333777392305191
DP02145r001	0.010432638473465561	0.09339352895751044
DP02991r002	0.01772086645247846	0.05341547201480706
DP02693r005	0.014158203805611693	0.15463731966603428
DP00873r001	0.012474857772335833	0.20447140020266016
DP00790r001	0.01699919790635097	0.025467684603473893
DP00693r001	0.014777108852102178	0.043884420280605414
DP01724r003	0.018051855914093737	0.021498851579525108
DP02705r001	0.020127764045413915	0.026654829890358608
DP02954r002	0.019618739210844754	0.025909904733659072
DP00238r026	0.012728385775490425	0.39578789913240275
DP01873r001	0.015847066157281573	0.06074505017857462
DP00062r013	0.013979928736648045	0.035140907907778116
DP02138r001	0.013461715208084025	0.04297840448568261
DP01118r002	0.013735186554102288	0.04134622653715275
DP01494r001	0.015546486871156683	0.023277018158352644
DP00328r010	0.011516507803088005	0.15958438598733368
DP00623r003	0.013744095412582133	0.028080822951318155
DP01588r003	0.018475684881323593	0.022740797862089674
DP01181r002	0.015054293106321311	0.026636203414666923
DP01182r001	0.014204469984606246	0.024639930215498887
DP01449r001	0.017238383409878547	0.025169025846135788
DP01544r001	0.012440489755425766	0.0685027126553339
DP00953r001	0.014798637859993316	0.05147515534431146
DP02197r001	0.013535022574158733	0.04071785420851726
DP03018r001	0.012187566428811908	0.0314586774732161
DP01475r003	0.014178810565721343	0.08291060924701939
DP01861r001	0.019104923804745575	0.18104917795465492
DP03100r001	0.014462623695812075	0.06918510671606841
DP00182r004	0.020613174582490203	0.025236541627735042
DP02010r004	0.013977604802917095	0.05634987879695902
DP00997r004	0.02223271939266518	0.052807657904846955
DP01716r002	0.02136296553648244	0.01942894027631483
DP02458r002	0.012896728116304672	0.07108558283729988
DP00223r001	0.013061105853336615	0.13372135616735156
DP01799r001	0.014889859441923461	0.08629355869642227
DP00136r001	0.01838248160795214	0.018968982051023896
DP02005r001	0.017352308172542137	0.18335119116946846
DP01174r001	0.012727979238425394	0.13300778632976487
DP02010r003	0.014940593712350386	0.16647816012395517
DP00398r002	0.019232887034687927	0.022909707946342575
DP00155r005	0.02180036805757343	0.03988698242682986
DP01201r001	0.014080643063258885	0.02570895584654422
DP01562r001	0.014812467607054495	0.07473007344365787
DP00761r002	0.020714094485918978	0.026018050706494312
DP01330r003	0.019343776200548824	0.025324568970029243
DP02742r001	0.01277396676080342	0.035014702464452256
DP01330r002	0.021693900452591428	0.2273757717330689
DP00705r023	0.013798049695863056	0.18077981480479655
DP02607r001	0.014695205423076256	0.10918508344600797
DP01762r001	0.017185636340708854	0.019914466291040475
DP01979r002	0.01757131012823861	0.09653299700439195
DP01246r001	0.015677992503365688	0.060553403670131074
DP01513r001	0.017466049718514728	0.13759919506767318
