# Supplementary material for: Direct generation of protein conformational ensembles via machine learning
Source: Nat Commun. 2023 Feb 11;14:774. doi: 10.1038/s41467-023-36443-x (PMC9922302; doi:10.1038/s41467-023-36443-x)
Supplement: Supplementary file 4 — Source Data [file 41467_2023_36443_MOESM4_ESM.zip › source_data/fig_5/panel_b.csv]

molecule_name	idpgan	polyala
DP00468r002	0.0018068508943542838	0.3128640353679657
DP00776r001	0.003835065755993128	0.007483761291950941
DP00088r003	0.009536216966807842	0.0036614825949072838
DP00661r001	0.08216563612222672	0.8821523189544678
DP01420r003	0.00021701234800275415	0.05481300503015518
DP01147r001	0.04200687259435654	0.22190172970294952
DP00437r001	0.0006746465805917978	0.008323198184370995
DP02476r004	0.07863017916679382	0.24045568704605103
DP02787r002	0.03207962214946747	0.4179035425186157
DP02642r001	0.004040099214762449	0.038284782320261
DP00754r001	0.0004389552923385054	0.032801851630210876
DP02738r001	0.0005639647133648396	0.007848312146961689
DP00736r001	0.0006686572451144457	0.0010101316729560494
DP00896r001	0.9900256991386414	10.17288589477539
DP00835r001	0.011186694726347923	0.06748365610837936
DP00992r001	0.000658117700368166	0.014783612452447414
DP02408r002	0.023140152916312218	0.8001754283905029
DP00485r005	0.000469668215373531	0.005569388624280691
DP00102r005	0.001018683542497456	0.010527173057198524
DP02641r001	0.0024032595101743937	0.010285097174346447
DP02359r001	0.001000508782453835	0.012333167716860771
DP02463r003	0.07221890985965729	0.18704791367053986
DP02682r001	0.0011927424930036068	0.0208298247307539
DP02679r001	0.007483481429517269	0.2768391966819763
DP02463r004	0.00032077886862680316	0.017689423635601997
DP00078r001	0.17626352608203888	1.8363419771194458
DP01648r003	0.0012740097008645535	0.06573250144720078
DP00475r002	0.0017037009820342064	0.008851730264723301
DP02049r001	0.043532855808734894	1.2309424877166748
DP02890r002	0.0018873184453696012	0.04352427273988724
DP00014r001	0.0008657921571284533	0.008978461846709251
DP00037r002	0.006377495359629393	0.015500434674322605
DP01946r001	0.007881644181907177	1.2289782762527466
DP01424r001	0.02161617949604988	0.19857950508594513
DP01299r001	0.03636852651834488	0.821610689163208
DP02833r001	0.005031226202845573	0.14699247479438782
DP00553r001	0.007035089191049337	0.4137391746044159
DP02327r002	0.023152107372879982	0.09896261245012283
DP01920r002	0.0012722690589725971	0.024487806484103203
DP00947r002	0.0027693368028849363	0.028791388496756554
DP03299r001	0.0002244662755401805	0.011537662707269192
DP00435r009	0.0013313995441421866	0.020536785945296288
DP01160r001	0.0033623618073761463	0.45838430523872375
DP00238r012	0.07527990639209747	0.9886101484298706
DP01507r001	0.001994349528104067	0.012851744890213013
DP01165r001	0.003452871460467577	0.07462651282548904
DP00734r003	0.00245222682133317	0.022845067083835602
DP02547r001	0.01667952537536621	1.3056057691574097
DP02711r003	0.031023411080241203	0.05528409034013748
DP01526r006	0.005678453948348761	0.11878641694784164
DP01534r001	0.02267296053469181	0.6961532235145569
DP02605r001	0.00048530561616644263	0.049685344099998474
DP02790r002	0.0013809424126520753	0.01665610633790493
DP01938r002	0.0035821152850985527	0.008906353265047073
DP02536r002	0.0062249996699392796	0.019588207826018333
DP02795r001	0.0007851651753298938	0.012807171791791916
DP00020r001	0.0614982508122921	4.103437423706055
DP00721r001	0.20919309556484222	5.702695369720459
DP01313r001	0.004294082056730986	0.22652144730091095
DP02373r002	0.035757556557655334	0.0782305896282196
DP00026r001	0.0013499475317075849	0.03994826227426529
DP00965r003	0.005370998289436102	0.015603638254106045
DP00798r001	0.0039771501906216145	0.047393206506967545
DP01434r001	0.004052836913615465	0.0067101288586854935
DP02703r001	0.015351050533354282	0.36681079864501953
DP01201r007	0.014397596940398216	0.5176944136619568
DP01249r001	0.000753813365008682	0.03960614651441574
DP01478r005	0.0020231343805789948	0.1569165736436844
DP01817r006	0.01425083540380001	0.11634481698274612
DP02616r001	0.0005763557273894548	0.003630884690210223
DP01069r001	0.03803480044007301	0.6272256374359131
DP02138r003	0.003310284111648798	0.027016298845410347
DP01618r005	0.0019857308361679316	0.008156885392963886
DP01047r001	0.834908664226532	0.29472434520721436
DP01849r005	0.011422211304306984	0.011478913016617298
DP02653r001	0.0019062678329646587	0.22488051652908325
DP01930r001	0.0008520178962498903	0.003600869094952941
DP02128r003	0.004177367780357599	0.01952679269015789
DP00815r017	0.00611904077231884	0.15836140513420105
DP01304r001	0.018477996811270714	0.07291202247142792
DP02356r002	0.3558065891265869	4.7564849853515625
DP02860r001	0.007879303768277168	0.21062758564949036
DP01329r001	0.003133506281301379	0.06726067513227463
DP00625r001	0.03812297806143761	1.302095890045166
DP00573r001	0.0008446914725936949	0.028524838387966156
DP02477r001	0.006570921745151281	1.2249401807785034
DP00138r010	0.06747126579284668	0.3724561333656311
DP01475r007	0.0029749413952231407	0.026247376576066017
DP01474r005	0.005676665809005499	0.6861839294433594
DP02481r005	0.2439475655555725	2.2252249717712402
DP01608r002	0.006521483883261681	0.017830559983849525
DP00961r001	0.0018807381857186556	0.022524822503328323
DP02417r004	0.0009107100777328014	0.08456096053123474
DP00872r001	0.008472426794469357	0.160072922706604
DP01475r008	0.00920067261904478	0.3566775619983673
DP00287r004	0.005002803634852171	1.0885547399520874
DP01654r003	0.0009909789077937603	0.06467770785093307
DP02602r001	0.0018510781228542328	0.021144108846783638
DP02990r001	0.0009853359078988433	0.023074636235833168
DP01562r003	0.0020862382370978594	0.15328249335289001
DP01485r001	0.0003837086260318756	0.00984442513436079
DP00752r001	0.013433905318379402	0.1715845763683319
DP01396r004	0.012011961080133915	0.09615203738212585
DP01999r009	0.0007820161990821362	0.0422382652759552
DP00073r005	0.0004905269597657025	0.009626396931707859
DP00808r001	0.0005252663395367563	0.044549360871315
DP00636r001	0.010834058746695518	0.579964816570282
DP01968r001	0.04346014931797981	0.09834294766187668
DP00205r001	0.03521079197525978	1.0105191469192505
DP02474r001	0.003337605157867074	0.09251944720745087
DP00329r001	0.0013344178441911936	0.0031333358492702246
DP01327r001	0.004291409160941839	0.6425413489341736
DP02831r001	0.009281224571168423	0.019222363829612732
DP02635r001	0.0016180535312741995	0.029361996799707413
DP01203r001	0.022322485223412514	0.23586107790470123
DP01606r001	0.0013397174188867211	0.05224201828241348
DP01759r001	0.03201165795326233	0.3405802845954895
DP01590r001	0.012494903989136219	0.2931169867515564
DP02634r001	0.001296430011279881	0.015583517029881477
DP02652r001	0.0010022078640758991	0.008251252584159374
DP00282r001	0.0013554079923778772	0.15366573631763458
DP01088r001	0.018574776127934456	0.793796718120575
DP01499r001	0.059203386306762695	0.28067460656166077
DP00094r001	0.017632249742746353	0.1355733722448349
DP03121r001	0.0029510343447327614	0.009181779809296131
DP01163r001	0.002596867037937045	0.029081812128424644
DP01920r001	0.01515757292509079	0.2948763966560364
DP02164r001	0.007395543623715639	0.06783103197813034
DP01094r001	0.0014584361342713237	0.019260132685303688
DP03345r001	0.0016786335036158562	0.01911156065762043
DP01240r002	0.006998497527092695	0.02538718283176422
DP01184r001	0.02069246955215931	0.09344174712896347
DP00994r008	0.0006633360753767192	0.01948416791856289
DP01464r001	0.007227576337754726	0.07158003002405167
DP02334r001	0.016243351623415947	0.051462192088365555
DP02493r003	0.00139392982237041	0.01453397423028946
DP03353r001	0.024858597666025162	0.24916358292102814
DP02539r001	0.0002982128644362092	0.021500645205378532
DP00517r001	0.004485964309424162	0.593298077583313
DP00839r004	0.0004375282151158899	0.023021070286631584
DP00677r001	0.002487790770828724	0.019053222611546516
DP02919r001	0.06348907947540283	0.4112972021102905
DP00060r010	0.002795242704451084	0.03326015546917915
DP02922r001	0.0038206863682717085	0.011643623933196068
DP02382r001	0.03668120130896568	0.2521894872188568
DP01005r002	0.002521138172596693	0.014824171550571918
DP00356r001	0.017796024680137634	0.06680754572153091
DP02826r001	0.0005832102615386248	0.01419618260115385
DP01603r002	0.0017584617016837	0.002445794641971588
DP01883r001	0.0038361931219697	0.01060676109045744
DP02735r001	0.006258502136915922	0.018292570486664772
DP01835r001	0.0004508380079641938	0.013788985088467598
DP01044r003	0.0010724840685725212	0.005535491742193699
DP00346r001	0.0008075337973423302	0.021471261978149414
DP01311r001	0.002344585955142975	0.025125950574874878
DP00134r004	0.027341078966856003	2.044471502304077
DP00869r001	0.004007008392363787	0.16996759176254272
DP01026r004	0.0006923623150214553	0.024282395839691162
DP00020r007	0.00040524726500734687	0.02296731434762478
DP01458r002	0.00010451582056703046	0.007004959508776665
DP00809r001	0.006280351430177689	0.057036470621824265
DP01456r001	0.026035405695438385	0.8222494125366211
DP02869r001	0.0041333590634167194	0.3397262692451477
DP00899r002	0.000473973952466622	0.004986289888620377
DP00064r001	0.012760012410581112	0.517595112323761
DP00122r005	0.04800187051296234	1.673824667930603
DP01724r005	0.0013290192000567913	0.014829693362116814
DP00352r002	0.0012954982230439782	0.056904930621385574
DP02638r001	0.0006712541216984391	0.007247036322951317
DP01944r002	0.0005829610163345933	0.01581665128469467
DP02548r001	0.006814900320023298	0.304777592420578
DP02148r001	0.0014647096395492554	0.028058668598532677
DP02985r001	0.0037310896441340446	0.047793012112379074
DP01943r001	0.0017887246794998646	0.21682585775852203
DP01095r001	0.002420148579403758	0.006334458943456411
DP01155r001	0.00884332600980997	0.022761855274438858
DP01430r001	0.0007934672757983208	0.016753101721405983
DP01113r001	0.010865837335586548	2.2790279388427734
DP03361r001	0.00190662348177284	0.04717707261443138
DP00004r001	0.007265458814799786	0.04870980232954025
DP00926r003	0.0032828242983669043	0.01052466407418251
DP01774r001	0.012610158883035183	0.14567336440086365
DP01479r001	0.0008004269329831004	0.006667483132332563
DP02783r001	0.0008798621711321175	0.006490275263786316
DP01162r001	0.003798549296334386	1.539477825164795
DP02597r001	0.0029717234428972006	0.03656613081693649
DP01169r001	0.021214207634329796	1.3158204555511475
DP00768r001	0.00773660046979785	0.8126773238182068
DP02982r001	0.0016429789829999208	0.021015850827097893
DP03280r001	0.003802488325163722	0.013484369032084942
DP01450r005	0.0012330389581620693	0.05520051717758179
DP01467r001	0.008318977430462837	0.2516172528266907
DP00111r005	0.00038261100417003036	0.0066239554435014725
DP00678r001	0.006853812374174595	0.16876840591430664
DP01979r001	0.005596634466201067	0.03163405880331993
DP01464r004	0.0011158145498484373	0.07861045747995377
DP00823r001	0.00273742969147861	0.0346391461789608
DP01560r001	0.002675392432138324	0.02930399961769581
DP00716r002	0.04422356188297272	0.8698391914367676
DP01857r003	0.0031492605339735746	0.02524246647953987
DP00578r001	0.0004879019397776574	0.01929878257215023
DP02127r002	0.0019109572749584913	0.014373998157680035
DP02079r001	0.001577390474267304	0.013348729349672794
DP02555r001	0.008305979892611504	0.09487385302782059
DP00153r021	0.000798284774646163	0.0036435644142329693
DP00458r001	0.00992160476744175	1.8302785158157349
DP01196r001	0.02340555191040039	0.32301220297813416
DP01070r001	0.005070666782557964	0.2592705488204956
DP01268r001	0.0008493263158015907	0.005976441781967878
DP02456r002	0.003102670656517148	0.028739094734191895
DP00443r013	0.0015470344806089997	0.023984244093298912
DP02353r001	0.00795500073581934	0.09225164353847504
DP00628r001	0.0007111686863936484	0.0494980588555336
DP01399r001	0.0198261346668005	0.22644197940826416
DP00118r004	0.00030123203760012984	0.03104635886847973
DP02008r001	0.03297853469848633	0.6060163378715515
DP01086r001	0.025988606736063957	0.13863930106163025
DP01651r006	0.011535478755831718	0.06994765251874924
DP02520r002	0.003772429656237364	0.049196507781744
DP00933r001	0.00392107805237174	0.10200968384742737
DP02929r001	0.0009494706173427403	0.004725038073956966
DP01310r003	0.012018627487123013	0.10767919570207596
DP02025r003	0.008335258811712265	0.2086075395345688
DP02296r001	0.004240506794303656	0.018989447504281998
DP01202r001	0.01831725984811783	0.4222082197666168
DP00151r001	0.05688635632395744	7.467705726623535
DP00898r001	0.0037259983364492655	0.029997577890753746
DP00611r004	0.0032030458096414804	0.008749053813517094
DP01993r001	0.020447803661227226	0.8731803894042969
DP01579r003	0.03477004915475845	1.1351618766784668
DP01538r001	0.013110865838825703	0.024130728095769882
DP03020r001	0.005520628299564123	0.049041517078876495
DP01080r001	0.02645302563905716	0.2708718180656433
DP00765r002	0.001232325448654592	0.03618139028549194
DP02375r001	0.00020354101434350014	0.013103143312036991
DP02836r005	0.010010811500251293	1.0053777694702148
DP00107r001	0.000498121022246778	0.0883684828877449
DP01108r001	0.04240959510207176	1.590904951095581
DP01524r002	0.0012679388746619225	0.01074366457760334
DP02193r001	0.001973825041204691	0.023068001493811607
DP02071r001	0.009254089556634426	0.38435474038124084
DP01644r001	0.0016250016633421183	0.0019520099740475416
DP01049r001	0.00410626782104373	0.05500197038054466
DP00990r001	0.020591136068105698	0.17500589787960052
DP01389r001	0.0008580820867791772	0.1653256118297577
DP01102r010	0.007804842200130224	0.14989866316318512
DP00796r001	0.0005203209584578872	0.01079464890062809
DP00974r001	0.002132384805008769	0.12101349234580994
DP01114r001	0.001148691400885582	0.015158380381762981
DP00193r001	0.013079853728413582	0.43447524309158325
DP02495r002	0.014381049200892448	0.03758307546377182
DP01594r001	0.006936563178896904	0.03390464186668396
DP01645r001	0.002005629241466522	0.007153671234846115
DP00026r005	0.008302683010697365	0.2134544849395752
DP00749r006	0.004383021034300327	0.025346968322992325
DP02644r001	0.001778672798536718	0.06053375080227852
DP02921r001	0.0006868783384561539	0.011838013306260109
DP00233r001	0.003403005190193653	0.015355956740677357
DP01510r001	0.0029504590202122927	0.02918396145105362
DP02208r001	0.0009631175780668855	0.014092979952692986
DP02986r001	0.0014159895945340395	0.003982388414442539
DP02341r001	0.002232849830761552	0.020538190379738808
DP01588r001	0.019312061369419098	0.08720464259386063
DP02583r001	0.0016546150436624885	0.01094575971364975
DP00674r001	0.03139724209904671	0.437253475189209
DP02660r001	0.003949877806007862	0.13686944544315338
DP00904r001	0.011317365802824497	0.05771974101662636
DP01059r002	0.0004172301560174674	0.003930641803890467
DP00177r001	0.008173556998372078	0.40329107642173767
DP01282r001	0.001469834940508008	0.009102004580199718
DP01705r003	0.004017127677798271	0.09562435001134872
DP02703r004	0.0020409529097378254	0.011454688385128975
DP00463r004	0.0061905356124043465	0.11363080888986588
DP00726r001	0.00029773390269838274	0.005069481674581766
DP00435r003	0.03346720337867737	0.13147728145122528
DP02987r002	0.0004276649560779333	0.019153984263539314
DP02576r001	0.0027557064313441515	0.005671455524861813
DP00974r002	0.016222966834902763	0.05053005367517471
DP03335r001	0.013603316619992256	0.01014577504247427
DP01400r003	0.027409406378865242	0.42502015829086304
DP02782r001	0.0008677128935232759	0.010298882611095905
DP00399r005	0.00030171065009199083	0.007731382269412279
DP01561r001	0.06900198012590408	1.804344654083252
DP00148r001	0.0027378364466130733	0.33602702617645264
DP00672r001	0.006963004358112812	0.05224035307765007
DP00141r001	0.028449608013033867	0.25503700971603394
DP00787r001	0.02382678911089897	0.7396121621131897
DP01741r001	0.004927849862724543	0.17577651143074036
DP01554r001	0.015012881718575954	0.15048648416996002
DP02591r001	0.04109397903084755	0.2455998808145523
DP00943r001	0.005088103469461203	0.5254970192909241
DP02481r001	0.017518211156129837	1.3805816173553467
DP00902r001	0.0042524575255811214	0.19976799190044403
DP01109r001	0.015633752569556236	0.673608124256134
DP02683r002	0.0006684086401946843	0.03173673897981644
DP01479r004	0.0022847657091915607	0.9651302695274353
DP01994r001	0.0013606100110337138	0.022096531465649605
DP00226r004	0.001172271091490984	0.09107949584722519
DP00827r003	0.0012418031692504883	0.013173729181289673
DP00720r007	0.005404342897236347	0.5355589985847473
DP02892r001	0.002017323626205325	0.23489561676979065
DP01584r001	0.00033915857784450054	0.012689654715359211
DP00836r001	0.016856703907251358	0.4598817825317383
DP00006r002	0.00878366269171238	0.39720192551612854
DP03019r003	0.0012151449918746948	0.020645784214138985
DP01578r001	0.04886740818619728	0.3340963125228882
DP00427r002	0.0015846885507926345	0.07938140630722046
DP02158r001	0.017725517973303795	0.05851900577545166
DP01783r001	0.0014699596213176847	0.018819155171513557
DP01841r001	0.007596942596137524	0.005367614794522524
DP01654r004	0.031389690935611725	0.6138937473297119
DP02881r001	0.014118446968495846	0.06378977745771408
DP02722r001	0.012203848920762539	0.10348250716924667
DP00954r001	0.003506898880004883	0.026048079133033752
DP00607r004	0.0026428294368088245	0.09900329262018204
DP00214r018	0.030582895502448082	0.49713167548179626
DP02772r030	0.00015422567958012223	0.02092299982905388
DP02554r001	0.03895535692572594	0.2752028703689575
DP00878r001	0.0005736431339755654	0.008548004552721977
DP01675r001	0.002889404073357582	0.13067534565925598
DP02936r001	0.0012271314626559615	0.05040331184864044
DP01167r001	0.009147802367806435	1.0641083717346191
DP01255r001	0.0006442671292461455	0.016064075753092766
DP02160r001	0.0019093252485617995	0.03804704174399376
DP00473r001	0.005106901749968529	0.39244893193244934
DP01404r001	0.00044307069038040936	0.01852242834866047
DP00130r001	0.0009570792317390442	0.008694533258676529
DP01870r001	0.009193621575832367	0.10990217328071594
DP01172r006	0.035677362233400345	0.16047756373882294
DP00685r001	0.0075594158843159676	0.00989566557109356
DP02617r001	0.0008688626694492996	0.01678255945444107
DP00377r001	0.0007134543848223984	0.21886935830116272
DP01438r001	0.05373983830213547	0.271849662065506
DP01996r003	0.0010725295869633555	0.008687727153301239
DP02357r001	0.008486186154186726	0.01010232325643301
DP03021r001	0.02574324607849121	0.39609697461128235
DP02006r003	0.0014806438703089952	0.02728210762143135
DP02704r001	0.022491123527288437	0.9359847903251648
DP02761r001	0.01831417717039585	0.3150269091129303
DP00834r007	0.0020635616965591908	0.009616194292902946
DP00446r001	0.0007475123275071383	0.016392523422837257
DP01077r010	0.009452958591282368	1.1307185888290405
DP02619r001	0.08569245785474777	0.356227308511734
DP00987r001	0.00036419901880435646	0.004616446793079376
DP01405r001	0.009513883851468563	0.22879622876644135
DP00910r001	0.0027689291164278984	0.02304995059967041
DP00764r002	0.0015238567721098661	0.005453195888549089
DP00519r012	0.004698960576206446	0.10845635086297989
DP02772r006	0.0008310153498314321	0.007864601910114288
DP02697r001	0.001215953379869461	0.01232119556516409
DP01825r002	0.0012057166313752532	0.008542049676179886
DP00656r011	0.010403032414615154	0.21955545246601105
DP00043r001	0.016066646203398705	0.11365440487861633
DP02533r001	0.010355671867728233	0.030585583299398422
DP00063r002	0.0033774664625525475	0.026010988280177116
DP00976r005	0.00043424408067949116	0.11249946057796478
DP02882r001	0.0024579791352152824	0.017406750470399857
DP01131r001	0.004361322615295649	0.006959451828151941
DP00644r001	0.0009492415119893849	0.005533431190997362
DP01016r001	0.000884902838151902	0.01108074001967907
DP01317r001	0.01843583770096302	0.3772987127304077
DP02050r003	0.0008416877244599164	0.0075849201530218124
DP02615r001	0.0038292771205306053	0.006534106098115444
DP00662r001	0.06259212642908096	0.7483766674995422
DP00835r002	0.021929485723376274	0.2862034738063812
DP03338r001	0.10676259547472	2.3284733295440674
DP00190r001	0.017599131911993027	0.4808431565761566
DP01045r001	0.001004167483188212	0.0074039967730641365
DP02552r001	0.023562083020806313	0.20378966629505157
DP01970r001	0.00604789424687624	0.8952745795249939
DP00764r001	0.01076361071318388	0.023687995970249176
DP01123r001	0.014423845335841179	0.06545723229646683
DP01336r001	0.002710754983127117	0.15017852187156677
DP01985r001	0.03070041909813881	0.48763033747673035
DP01287r001	0.0367882177233696	4.6717448234558105
DP00104r002	0.0008890405879355967	0.26706215739250183
DP01987r001	0.00021077464043628424	0.0695975050330162
DP02587r001	0.00014504163118544966	0.02074860967695713
DP02709r001	0.004306829068809748	0.03466927632689476
DP01472r001	0.005691565107554197	1.0333664417266846
DP02733r001	0.005007075611501932	0.06240168586373329
DP02316r001	0.050696682184934616	2.1301727294921875
DP01055r001	0.005977675784379244	0.5196601748466492
DP01482r001	0.26086533069610596	2.582341432571411
DP01102r008	0.3936902582645416	3.863002061843872
DP01465r003	0.05123726278543472	0.6342138648033142
DP01561r004	0.10148735344409943	2.728147029876709
DP01496r003	0.003491100622341037	0.0030339453369379044
DP00706r001	0.007793243508785963	2.60086989402771
DP01855r009	0.0017747076926752925	0.011301797814667225
DP00839r002	0.007310377433896065	1.0569984912872314
DP02345r003	0.534197986125946	5.472768306732178
DP00707r001	0.020695514976978302	0.20540626347064972
DP02673r002	0.0007903602672740817	0.014861195348203182
DP01480r001	0.005199624225497246	0.4416775405406952
DP02651r001	0.003055241424590349	0.011750955134630203
DP02928r001	0.0047836750745773315	0.03997484967112541
DP00487r001	0.0009668660350143909	0.07386869937181473
DP00567r001	0.0004482256481423974	0.008331815712153912
DP01064r001	0.03421828895807266	0.14444829523563385
DP00450r003	7.799311424605548e-05	0.025994664058089256
DP01082r001	0.0018508074572309852	0.08904025703668594
DP02027r007	0.0006458496791310608	0.0046000913716852665
DP00307r001	0.00638996297493577	0.013129688799381256
DP01015r001	0.007955310866236687	0.06272387504577637
DP00766r001	0.046518776565790176	0.1958991289138794
DP00759r001	0.0032933279871940613	0.023863090202212334
DP00646r001	0.012708689086139202	0.525374174118042
DP01429r003	0.005348400212824345	0.01070460770279169
DP01073r001	0.0008426179410889745	0.12639503180980682
DP02862r001	0.003601147560402751	0.055751677602529526
DP02805r001	0.009177524596452713	0.05081146955490112
DP00303r006	0.0012744999257847667	0.0054289125837385654
DP02143r003	0.019462842494249344	0.7387155294418335
DP02509r002	0.015243329107761383	0.213484525680542
DP00250r010	0.02207138016819954	0.37885722517967224
DP00641r001	0.0006787793827243149	0.003818097524344921
DP00778r004	0.0019473943393677473	0.01878691278398037
DP02075r003	0.02399742417037487	0.8099899291992188
DP00527r001	0.006747636944055557	0.1369619518518448
DP01153r001	0.00567467138171196	0.19417953491210938
DP00985r001	0.0043817865662276745	0.2380741387605667
DP02463r002	0.006053944118320942	0.27629998326301575
DP01186r001	0.0010383448097854853	0.022603454068303108
DP01300r001	0.10399366170167923	1.1883397102355957
DP01602r005	0.004369252361357212	0.027631334960460663
DP00966r001	0.0028717825189232826	0.06232880800962448
DP00616r001	0.0023614289239048958	0.016190001741051674
DP00340r001	0.017726697027683258	0.4756503105163574
DP02061r002	0.000528103846590966	0.02228444255888462
DP00656r019	0.0017484372947365046	0.002312479307875037
DP00238r018	0.007174002006649971	0.5403323769569397
DP02481r003	0.007841327227652073	0.10383802652359009
DP01733r002	0.00548766041174531	0.007010253146290779
DP01009r001	0.18826496601104736	1.6434229612350464
DP00902r002	0.004846728406846523	0.1433582603931427
DP00325r001	0.029020080342888832	1.4233863353729248
DP02703r003	0.001955845858901739	0.019733700901269913
DP00931r001	0.0012381013948470354	0.011786969378590584
DP00768r014	0.019878635182976723	0.22645030915737152
DP01739r001	0.001449859468266368	0.003497218480333686
DP01111r001	0.01050962321460247	0.1206931471824646
DP02015r001	0.0025486371014267206	0.03496916964650154
DP01938r001	0.001151028904132545	0.004622128792107105
DP02209r003	0.17428676784038544	2.365442991256714
DP02327r008	0.006394744385033846	0.053068485110998154
DP00810r001	0.0005704439245164394	0.025601420551538467
DP00173r001	0.023616565391421318	0.6111358404159546
DP00220r001	0.039354078471660614	0.13558454811573029
DP01996r002	0.0012586057418957353	0.0337059311568737
DP00075r007	0.00432506063953042	0.018667636439204216
DP01315r001	0.005332188215106726	0.429717481136322
DP00297r001	0.002043267944827676	0.002073986455798149
DP02233r001	0.04777771607041359	1.138619065284729
DP00349r011	0.0005351161235012114	0.011511596851050854
DP02580r001	0.02766500785946846	0.3861711621284485
DP00079r001	0.008189712651073933	0.4058496952056885
DP01261r001	0.0014645872870460153	0.04136790335178375
DP01427r001	0.015985503792762756	0.760558545589447
DP01199r001	0.01653345860540867	0.015650808811187744
DP02623r001	0.0007790920790284872	0.08520479500293732
DP01122r001	0.005404942203313112	0.021615367382764816
DP00592r001	0.023251492530107498	0.12154868245124817
DP00161r001	0.043077144771814346	0.13344961404800415
DP00551r001	0.022562643513083458	0.19409337639808655
DP01948r001	0.006131652742624283	0.06205213814973831
DP01610r001	0.00782735738903284	0.03055221028625965
DP01475r016	0.0024675808381289244	0.05106725916266441
DP02838r001	0.012707504443824291	0.08320366591215134
DP01600r001	0.009559196420013905	0.018614387139678
DP01875r001	0.009062672965228558	1.498931646347046
DP00089r007	0.0036967783235013485	0.010247333906590939
DP01085r001	0.007531261537224054	0.2747487425804138
DP00122r001	0.14244408905506134	2.208862781524658
DP00144r008	0.004759134259074926	0.7232902646064758
DP00728r009	0.0022053103893995285	0.012635951861739159
DP00458r004	0.0015571812400594354	0.14461471140384674
DP00588r001	0.03801072761416435	0.9089676737785339
DP00422r003	0.0006747273728251457	0.014336497522890568
DP02826r011	0.002655559219419956	0.06668120622634888
DP01855r010	0.008736627176404	0.021264027804136276
DP01454r001	0.026657426729798317	3.4682867527008057
DP01281r001	0.005322555545717478	0.007798556238412857
DP00020r003	0.3128775954246521	4.541179656982422
DP01817r002	0.014412077143788338	0.06037168204784393
DP01269r002	0.000527807220350951	0.020549528300762177
DP03003r002	0.00047080087824724615	0.062362946569919586
DP02192r001	0.020753903314471245	1.7154631614685059
DP01806r001	0.0054924264550209045	0.08213259279727936
DP01097r001	0.00045433820923790336	0.014749611727893353
DP00862r001	0.02875940315425396	0.6738297939300537
DP02333r001	0.04134497418999672	0.05499829724431038
DP02791r002	0.012757734395563602	0.009202203713357449
DP00786r001	0.00181989383418113	0.03336658701300621
DP00949r005	0.0011913146590813994	0.027707332745194435
DP01611r005	0.003407682990655303	0.01823163591325283
DP00659r001	0.33588525652885437	5.999607086181641
DP00861r001	7.50248582335189e-05	0.004199343267828226
DP00014r003	0.0009955097921192646	0.021071141585707664
DP00669r001	0.009255665354430676	0.1488684117794037
DP02920r001	0.0860896036028862	0.42092084884643555
DP00077r009	0.0007722303853370249	0.04150925204157829
DP01364r003	0.0034129431005567312	0.010493800044059753
DP01364r002	0.000454312888905406	0.03843609616160393
DP02987r001	0.0016410087700933218	0.009762328118085861
DP02478r001	0.023707985877990723	0.7832620143890381
DP00229r001	0.036253560334444046	0.1740182638168335
DP00683r001	0.05923261493444443	0.693101167678833
DP00278r015	0.005039538722485304	0.03494198992848396
DP02400r001	0.033452797681093216	0.1835455447435379
DP00462r001	0.007487145252525806	0.03316085785627365
DP00200r001	0.009380237199366093	0.4271470606327057
DP01520r001	0.0036937508266419172	0.4058149456977844
DP01084r001	0.016292044892907143	0.15121620893478394
DP01750r001	0.0010104489047080278	0.008366229943931103
DP00044r002	0.0038528230506926775	0.005013318732380867
DP00621r001	0.03390061855316162	0.40799278020858765
DP00099r001	0.0005161244189366698	0.017081832513213158
DP00358r001	0.015953829512000084	0.3790970742702484
DP01553r001	0.008265955373644829	0.07559608668088913
DP02744r002	0.004349899478256702	0.07750886678695679
DP01592r001	0.0029891771264374256	0.010129869915544987
DP00729r001	0.00039765125256963074	0.009377848356962204
DP00393r001	0.00149380078073591	0.00436745211482048
DP02170r004	0.0014636635314673185	0.05698369815945625
DP02609r001	0.020121503621339798	0.1089446097612381
DP01491r001	0.008285080082714558	0.04950950667262077
DP02476r002	0.0029335569124668837	0.3762225806713104
DP00509r001	0.0010458552278578281	0.009559309110045433
DP00799r002	0.0006103421910665929	0.005650046281516552
DP00748r003	0.005215853452682495	0.01302499882876873
DP00544r001	0.012916832230985165	1.3203743696212769
DP03026r001	0.006569798570126295	0.020002637058496475
DP02657r002	0.005594097077846527	0.012672279961407185
DP00856r003	0.00620665168389678	0.03663044795393944
DP00382r003	0.0009628725238144398	0.01253015361726284
DP00949r001	0.0006683995597995818	0.013777789659798145
DP02345r001	0.0004422439669724554	0.02835746854543686
DP00021r005	0.0005181687884032726	0.024396987631917
DP01154r001	0.008393602445721626	0.043130893260240555
DP00133r021	0.0010730400681495667	0.06726285815238953
DP00156r005	0.0027036555111408234	0.06419310718774796
DP00858r003	0.0011661113239824772	0.007098386529833078
DP00848r001	0.0034789908677339554	0.10754407197237015
DP00655r002	0.0018554977141320705	0.021922823041677475
DP00736r003	0.000650104193482548	0.011426090262830257
DP02848r001	0.020193221047520638	0.0478530190885067
DP00915r001	0.005874981638044119	0.0064253900200128555
DP02960r001	0.010741002857685089	0.061171893030405045
DP01277r001	0.004510275088250637	0.030226150527596474
DP00082r001	0.017851894721388817	0.21940109133720398
DP00491r001	0.027554010972380638	0.3252085745334625
DP01817r001	0.00718888221308589	0.4411884844303131
DP01447r001	0.003697724314406514	0.04920350760221481
DP02002r001	0.0016576116904616356	0.6791775822639465
DP01584r003	0.009334569796919823	0.6031719446182251
DP01135r001	0.09583106637001038	1.530474305152893
DP00718r001	0.023027250543236732	0.8667165040969849
DP02292r001	0.011967698112130165	0.341179221868515
DP00135r001	0.050577711313962936	1.6224082708358765
DP00419r001	0.005669484846293926	0.08701858669519424
DP01855r021	0.16493993997573853	1.6600837707519531
DP02822r001	0.02843734622001648	0.16342738270759583
DP01097r013	0.0022022284101694822	0.1756523847579956
DP00225r001	0.011891819536685944	0.4188994765281677
DP00720r002	0.010760949924588203	0.43693071603775024
DP00140r001	0.00679059699177742	0.4724394381046295
DP00090r001	0.01259313803166151	0.2554877698421478
DP02372r001	0.004287839401513338	0.0040117050521075726
DP00786r002	0.00484866090118885	0.04277755320072174
DP01254r001	0.018804633989930153	0.22972814738750458
DP01526r002	0.00012192429858259857	0.0035497681237757206
DP01951r006	0.0017711510881781578	0.16889946162700653
DP00912r001	0.0018816412193700671	0.18848693370819092
DP02741r001	0.02770577371120453	0.4574287235736847
DP00718r047	0.0002744088415056467	0.013613183051347733
DP01157r001	0.004480560775846243	0.06762272119522095
DP00348r001	0.008802957832813263	0.02566445991396904
DP00794r001	0.003470007097348571	0.026665756478905678
DP01102r012	0.0006471489905379713	0.033928271383047104
DP00089r006	0.0007919915951788425	0.07064927369356155
DP01628r002	0.12355503439903259	0.1309516280889511
DP01033r001	0.004893882665783167	0.36179137229919434
DP00986r001	0.0022279061377048492	0.022480394691228867
DP00407r003	0.0011733165010809898	0.022992148995399475
DP03359r001	0.026893265545368195	0.6901270747184753
DP02204r001	0.001740496139973402	0.025649087503552437
DP00953r003	0.0013049724511802197	0.0365636870265007
DP00774r002	0.007301259785890579	0.018945494666695595
DP00808r004	0.008970136754214764	0.2999874949455261
DP00996r007	0.0045085810124874115	0.1584898680448532
DP00034r003	0.0009186385432258248	0.006052859127521515
DP01647r001	0.001184083172120154	0.020346585661172867
DP01764r001	0.00038175744703039527	0.032484766095876694
DP02806r007	0.0003264685219619423	0.00182745058555156
DP00801r001	0.0022209768649190664	0.007639365270733833
DP02772r010	0.004379051737487316	0.0060929544270038605
DP00761r001	0.0007809224771335721	0.013553173281252384
DP01451r002	0.0032022884115576744	0.009653867222368717
DP01004r001	0.0021182361524552107	0.0267023965716362
DP00390r001	0.00031368545023724437	0.016723603010177612
DP03359r002	0.0005667326040565968	0.11642809957265854
DP00256r001	0.044394493103027344	0.868191123008728
DP02518r004	0.0007347921491600573	0.02887771464884281
DP02163r001	0.0054773082956671715	0.01958303712308407
DP00144r001	0.0007490889984183013	0.02489319257438183
DP02055r001	0.011722603812813759	0.024563390761613846
DP00803r001	0.014541110955178738	0.12256152927875519
DP00897r008	0.00011926663864869624	0.007223822176456451
DP00874r003	0.00048308525583706796	0.028850099071860313
DP00871r001	0.0061801825650036335	0.4644262194633484
DP00230r001	0.007399988826364279	0.26629918813705444
DP02410r001	0.010312288999557495	0.011409821920096874
DP01934r001	0.0006299843662418425	0.025675548240542412
DP00566r001	0.0006936794961802661	0.019396895542740822
DP02520r001	0.01742987148463726	0.13503287732601166
DP00049r006	0.05708391219377518	1.5911163091659546
DP02656r001	0.005897762719541788	0.04658789187669754
DP03034r001	0.0017626630142331123	0.06623812019824982
DP00633r001	0.04997585341334343	1.3992615938186646
DP00623r001	0.028011150658130646	1.2659679651260376
DP02632r001	0.0011710969265550375	0.014639608561992645
DP00074r001	0.013251842930912971	0.3814837336540222
DP02157r001	0.0018639287445694208	0.013521001674234867
DP01116r001	0.0007545226253569126	0.011169970966875553
DP02097r006	0.009159537963569164	0.051352206617593765
DP02227r001	0.00015566707588732243	0.011655264534056187
DP00207r011	0.004643342457711697	0.006941305473446846
DP00858r002	0.005381128750741482	0.09723159670829773
DP01398r001	0.0002997151168528944	0.03443324193358421
DP01344r001	0.01365361362695694	0.9487947821617126
DP01429r001	0.018679127097129822	0.28663524985313416
DP01303r001	0.02369164116680622	0.10433691740036011
DP00392r001	0.00228775292634964	0.015005548484623432
DP00607r001	0.010880813002586365	0.028898270800709724
DP03022r002	0.0047042700462043285	0.09324219822883606
DP02027r006	0.0021122728940099478	0.0074342587031424046
DP03092r001	0.0069942595437169075	0.07929200679063797
DP00768r020	0.0017556248931214213	0.12665224075317383
DP02171r002	0.0003557773306965828	0.003846959210932255
DP00345r001	0.040906619280576706	0.2642776668071747
DP01426r012	0.005993042606860399	0.035900749266147614
DP00277r001	0.0015674678143113852	0.03084956854581833
DP00238r014	0.08457360416650772	2.697814702987671
DP01013r001	0.00037376192631199956	0.02521195262670517
DP00130r005	0.000170763029018417	0.022858459502458572
DP01428r001	0.016842368990182877	0.21256811916828156
DP01356r001	0.003938067238777876	0.04062975198030472
DP02262r001	0.0006837691180408001	0.029199764132499695
DP02009r001	0.15322819352149963	2.4148895740509033
DP00418r001	0.06828011572360992	1.2326046228408813
DP02359r004	0.0379965603351593	1.2538273334503174
DP00932r001	0.004095748998224735	0.6935679912567139
DP00184r001	0.008223148062825203	0.027389803901314735
DP01629r001	0.0030322540551424026	0.48984187841415405
DP02173r002	0.005576372612267733	0.01206955686211586
DP00788r001	0.012688972987234592	0.1959201842546463
DP02381r001	0.010145681910216808	0.09025364369153976
DP00549r002	0.001200496801175177	0.016412779688835144
DP00878r005	0.005177114624530077	0.03185213357210159
DP02772r002	0.0028929489199072123	0.008289790712296963
DP00750r002	0.017514221370220184	0.10119791328907013
DP02630r001	0.0037775165401399136	0.630287230014801
DP02819r002	0.001249596825800836	0.01073935255408287
DP01161r001	0.007384094875305891	0.022508855909109116
DP01524r001	0.0004729328502435237	0.04700615257024765
DP00623r005	0.0031575008761137724	0.037684619426727295
DP01141r003	0.007080067414790392	0.2071610540151596
DP01629r007	0.023986848071217537	0.2814961373806
DP02545r001	0.016456758603453636	0.1931416392326355
DP02521r009	0.010263738222420216	0.06742121279239655
DP01449r003	0.0006444333121180534	0.013427943922579288
DP00196r001	0.09054721891880035	1.6068832874298096
DP01700r001	0.0009554958087392151	0.006652819458395243
DP02109r001	0.002408932661637664	0.7671912908554077
DP00100r001	0.0014793581794947386	0.01769927889108658
DP01339r001	0.002032891847193241	0.06240539252758026
DP00811r004	0.009984185919165611	0.2981395423412323
DP01023r001	0.0018654498271644115	0.015949703752994537
DP00054r001	0.003443071385845542	0.04933783411979675
DP00850r001	0.01643477752804756	0.5334709882736206
DP01175r001	0.05182098224759102	0.4109382629394531
DP00546r001	0.027643991634249687	1.3095098733901978
DP01306r001	0.014972458593547344	0.049146268516778946
DP01540r001	0.013155680149793625	0.823533833026886
DP01654r002	0.010318201035261154	0.06710236519575119
DP02317r001	0.01315279956907034	0.11450093984603882
DP00486r002	0.03954536095261574	1.0749627351760864
DP02234r001	0.0001530683075543493	0.024498000741004944
DP01104r001	0.05433173105120659	0.3829183876514435
DP01139r013	0.009990671649575233	0.034635696560144424
DP01495r001	0.12137999385595322	2.475986957550049
DP00851r001	0.011790734715759754	0.02209307998418808
DP00436r001	0.028751416131854057	0.023212799802422523
DP00903r002	0.0016648622695356607	0.12937237322330475
DP02593r004	0.0021368134766817093	0.01567850634455681
DP00901r001	0.0014016521163284779	0.010710695758461952
DP01604r001	0.000982411322183907	0.004892738536000252
DP02173r001	0.000652529823128134	0.005440248176455498
DP00989r001	0.0021338299848139286	0.00708293030038476
DP00252r017	7.572315371362492e-05	0.0023097964003682137
DP00393r002	0.008076897822320461	0.02387962117791176
DP01527r001	0.02562895230948925	0.06546898186206818
DP00961r004	0.0013384600169956684	0.00748812360689044
DP01794r001	0.0011373820016160607	0.022381113842129707
DP03121r002	0.00047750346129760146	0.01994520239531994
DP02598r001	0.001805969630368054	0.02052701637148857
DP02061r001	0.001473219832405448	0.010132399387657642
DP00174r001	0.10602346807718277	1.5610367059707642
DP02577r001	0.0006078949081711471	0.031722262501716614
DP01440r003	0.007404268253594637	0.046612296253442764
DP01106r013	0.04158995673060417	1.3805983066558838
DP00136r013	0.07991427928209305	5.680438041687012
DP00156r003	0.00213259388692677	0.06003796309232712
DP01969r001	0.3041127622127533	4.007015228271484
DP01531r001	0.008053435012698174	0.38373225927352905
DP02739r001	0.0011022184044122696	0.004276028834283352
DP00003r002	0.0018374042119830847	0.03340504691004753
DP01243r001	0.0013240666594356298	0.010366910137236118
DP01512r001	0.005092895124107599	0.04437421262264252
DP00882r001	0.003838856006041169	0.23665636777877808
DP01068r001	0.02865626849234104	0.7536743879318237
DP02740r001	0.011138904839754105	0.004310766234993935
DP01144r001	0.053839992731809616	0.6527360677719116
DP00202r001	0.0021474407985806465	0.025530416518449783
DP02419r002	0.0011483250418677926	0.0323842391371727
DP02477r003	0.0021561707835644484	0.15507438778877258
DP02392r001	0.005378677509725094	0.014672543853521347
DP00552r001	0.03123190999031067	0.4969659149646759
DP02614r004	0.0002513438812457025	0.028426114469766617
DP00775r004	0.023549577221274376	0.5089698433876038
DP00192r001	0.0005769568379037082	0.0018616553861647844
DP02850r001	0.2944789230823517	3.7658772468566895
DP01420r001	0.0012138030724599957	0.08442829549312592
DP01064r003	0.001142845838330686	0.04892171919345856
DP00519r011	0.013880930840969086	0.21714159846305847
DP01574r001	0.0006138375028967857	0.027994293719530106
DP00262r001	0.07064901292324066	1.953645944595337
DP00624r001	0.019147297367453575	0.11871273815631866
DP03262r001	0.00033552240347489715	0.021775899454951286
DP02203r001	0.00024095183471217752	0.0048699164763092995
DP02706r001	0.0024227204266935587	0.009494325146079063
DP02120r001	0.0012437721015885472	0.028367143124341965
DP02471r001	0.021860647946596146	0.006177430506795645
DP02011r001	0.0010770935332402587	0.14059215784072876
DP01973r003	0.0038910985458642244	0.06057719513773918
DP00839r001	0.0006787967868149281	0.003980365116149187
DP00626r001	0.006765774451196194	0.29500940442085266
DP01628r001	0.02994297817349434	1.3542757034301758
DP00057r001	0.03369475156068802	3.09922194480896
DP02132r001	0.0013219735119491816	0.05275668948888779
DP00937r001	0.013633960857987404	0.11200999468564987
DP01785r001	0.03755492717027664	1.565213680267334
DP01505r001	0.006026402581483126	0.006170704960823059
DP01769r001	0.024608688428997993	0.32734808325767517
DP00008r023	0.03261617198586464	0.076053187251091
DP00257r009	0.004857007414102554	0.027313455939292908
DP00815r005	0.00045510154450312257	0.009224846959114075
DP00720r001	0.05277668312191963	3.3092498779296875
DP01550r001	0.0036380246747285128	0.043868329375982285
DP02616r002	0.01190693024545908	0.02863195724785328
DP02949r001	0.0015997214941307902	0.012724095024168491
DP02476r005	0.05578865855932236	0.45164215564727783
DP00559r003	0.006524944677948952	0.014676525257527828
DP01453r001	0.010683554224669933	0.11560875922441483
DP00554r001	0.0021091990638524294	0.009560683742165565
DP00557r001	0.00358403823338449	0.03780970722436905
DP00840r004	0.003516744589433074	0.006589709781110287
DP02295r002	0.004372861701995134	0.0534357875585556
DP00796r003	0.0010024162475019693	0.008409437723457813
DP00943r004	0.003867713501676917	0.9573928117752075
DP02337r003	0.15510138869285583	2.38956618309021
DP01342r001	0.020292509347200394	0.06707911938428879
DP02714r001	0.002099050674587488	0.015162745490670204
DP00666r001	0.03460074961185455	1.2642674446105957
DP01011r001	0.03412129729986191	0.4065473675727844
DP00122r003	0.1888347566127777	4.450221061706543
DP02599r001	0.002171225380152464	0.009790009818971157
DP00828r001	0.007221859879791737	0.0012921633897349238
DP00605r001	0.003165223402902484	0.021249638870358467
DP01461r001	0.007929849438369274	1.5651346445083618
DP00219r001	0.026829944923520088	0.8812548518180847
DP02128r001	0.022961311042308807	0.2258334904909134
DP01168r001	0.0012020091526210308	0.007411513943225145
DP01285r001	0.009079108014702797	0.43717384338378906
DP00238r015	0.020660346373915672	0.23688888549804688
DP00656r001	0.007529351860284805	0.11672397702932358
DP02589r001	0.0005027268780395389	0.021183112636208534
DP01599r001	0.0007624864811077714	0.004882411099970341
DP02420r004	0.0005579228745773435	0.025791019201278687
DP01539r001	0.009009700268507004	0.1173366978764534
DP00271r002	0.0007768015493638813	0.012063375674188137
DP02799r001	0.002819994231685996	0.03139038011431694
DP00014r004	0.0022820928134024143	0.13038936257362366
DP01110r001	0.023127228021621704	0.38312461972236633
DP01431r002	0.015083925798535347	0.25819215178489685
DP00847r001	0.012888170778751373	0.06481923162937164
DP02373r003	0.004706439562141895	0.024734728038311005
DP00918r001	0.0006878004060126841	0.025488458573818207
DP00908r001	0.0005860370583832264	0.05126999691128731
DP03006r003	0.0010273440275341272	0.004510337021201849
DP02355r002	0.005475740879774094	0.3217971920967102
DP00811r001	0.0010625701397657394	0.013833320699632168
DP01825r003	0.0022993606980890036	0.008657146245241165
DP00332r011	0.008388359099626541	0.3128530979156494
DP01259r001	0.001487450092099607	0.02801835536956787
DP01180r002	0.0039815702475607395	0.008014467544853687
DP00798r002	0.00888547208160162	0.35525426268577576
DP00747r001	0.019131716340780258	0.03522707149386406
DP01394r003	0.017155302688479424	0.15183234214782715
DP02068r002	0.00196933769620955	0.00783020444214344
DP00708r001	0.19759488105773926	1.9659132957458496
DP02593r001	0.00014195764379110187	0.005856718402355909
DP02696r001	0.0006148908287286758	0.012099267914891243
DP00108r001	0.002454657107591629	0.022139346227049828
DP00900r001	0.0032251200173050165	0.03564422205090523
DP01279r001	0.0011358823394402862	0.0063889045268297195
DP01060r001	0.049459170550107956	1.9752761125564575
DP01050r001	0.0017106493469327688	0.036785684525966644
DP02210r001	0.016655834391713142	0.009048040956258774
DP02225r003	0.00017682745237834752	0.014877193607389927
DP02854r001	0.01035367976874113	0.024475522339344025
DP02247r001	0.0005419868393801153	0.004679343197494745
DP01795r001	0.010515374131500721	0.04693853482604027
DP01112r001	0.0001757502177497372	0.008248883299529552
DP02127r003	0.011285086162388325	0.04497665911912918
DP01597r001	0.015926847234368324	0.10071981698274612
DP02463r005	0.01598936878144741	0.021109292283654213
DP01458r001	0.004858740139752626	0.02454654686152935
DP01500r001	0.021368620917201042	0.12679722905158997
DP01200r001	0.007419177796691656	0.006326120346784592
DP01807r002	0.001348522724583745	0.008383873850107193
DP00728r015	0.0008512071799486876	0.008077123202383518
DP02251r001	0.012601694092154503	0.17259444296360016
DP02207r001	0.011117083951830864	0.005577600095421076
DP01271r001	0.00038067318382672966	0.03685400262475014
DP00365r001	0.013957712799310684	0.20466887950897217
DP01443r005	0.011523274704813957	0.062286995351314545
DP01478r006	0.01071237213909626	0.030219001695513725
DP00792r001	0.003583712037652731	0.0829533264040947
DP00116r001	0.003664103103801608	0.047936733812093735
DP02704r002	0.00045946965110488236	0.012159541249275208
DP02808r002	0.0025259938556700945	0.09728443622589111
DP00103r001	0.01036029402166605	0.08026649057865143
DP01094r005	0.004365547094494104	0.017235226929187775
DP00775r001	0.0027480353601276875	0.00672915019094944
DP00998r001	0.0007039116462692618	0.016063638031482697
DP02033r001	0.00792305264621973	0.027916664257645607
DP02384r001	0.0006319095264188945	0.004520951304584742
DP01944r001	0.024113329127430916	0.4535118341445923
DP01947r001	0.033792734146118164	0.4122731685638428
DP00980r001	0.006668292451649904	0.06043674424290657
DP01481r001	0.10487128794193268	0.3704421818256378
DP01252r001	0.004993401933461428	0.006627796217799187
DP02471r002	0.05995587259531021	0.8575201034545898
DP02823r001	0.0005635751876980066	0.029564984142780304
DP01825r001	0.0024032266810536385	0.09437389671802521
DP02768r002	0.0044243731535971165	0.026881767436861992
DP01939r001	0.01314801536500454	0.43417423963546753
DP00549r001	0.0028280382975935936	0.06347088515758514
DP02269r004	0.0010825286153703928	0.01974121667444706
DP01940r002	0.0006418569246307015	0.006245736964046955
DP01308r001	0.0011333173606544733	0.022260475903749466
DP00709r021	0.0018872771179303527	0.009970879182219505
DP00807r001	0.008752474561333656	0.025567548349499702
DP02328r001	0.0012528708903118968	0.00498389033600688
DP00011r006	0.013309176079928875	0.033167898654937744
DP02736r002	0.08551245927810669	1.0235170125961304
DP01043r001	0.0005276933079585433	0.01569151133298874
DP02633r001	0.00036578584695234895	0.023967379704117775
DP02191r001	0.0009817479876801372	0.12380208820104599
DP02815r001	0.002971270587295294	0.009657488204538822
DP01141r001	0.001077852793969214	0.027213307097554207
DP01465r001	0.000504947965964675	0.027552571147680283
DP01280r001	0.008793799206614494	0.018194235861301422
DP01457r001	0.013388903811573982	0.23295201361179352
DP01325r001	0.011722668074071407	0.010303865186870098
DP00559r002	0.0019359681755304337	0.01151631586253643
DP01171r001	0.014713211916387081	0.09228384494781494
DP02855r001	0.0106051005423069	0.030666735023260117
DP00702r001	0.00200132024474442	0.22197623550891876
DP00717r005	0.00566733768209815	0.03362591564655304
DP01054r001	0.010685632936656475	0.11374381184577942
DP02746r003	0.005785795394331217	0.10788201540708542
DP00954r003	0.001626458833925426	0.014286664314568043
DP01867r002	0.00023373034491669387	0.017404932528734207
DP00709r006	0.0295406561344862	0.07841942459344864
DP01616r001	0.020239539444446564	0.7625181674957275
DP01589r007	0.00013234306243248284	0.004157699178904295
DP01971r001	0.021043147891759872	0.5649086236953735
DP02414r001	0.00035209525958634913	0.004218765068799257
DP00231r001	0.05425949767231941	2.029322624206543
DP01319r001	0.0009462166344746947	0.015773912891745567
DP03317r001	0.0007239131373353302	0.00785340741276741
DP00023r005	0.0016325117321684957	0.05947168543934822
DP02170r003	0.0043402863666415215	0.026783917099237442
DP01012r001	0.0015063644386827946	0.024165082722902298
DP01305r001	0.005584863014519215	0.026225971058011055
DP00314r003	0.00187596189789474	0.007034488022327423
DP00353r005	0.00017813949671108276	0.004129286389797926
DP03310r001	0.004828775301575661	0.05963897332549095
DP01670r001	0.0006087585934437811	0.04342719167470932
DP02155r002	0.029911993071436882	1.824561357498169
DP02264r001	7.018406904535368e-05	0.020066309720277786
DP02049r002	0.004625380039215088	0.09950313717126846
DP02460r002	0.00621029594913125	0.14753217995166779
DP02590r004	0.02588343806564808	0.3947448134422302
DP00462r004	0.013487969525158405	0.15475909411907196
DP00457r002	0.00041338030132465065	0.000622988329268992
DP01429r002	0.00035348773235455155	0.009425856173038483
DP01173r001	0.00800975039601326	0.7587870359420776
DP01361r001	0.0007035347516648471	0.02266690880060196
DP00372r001	0.010163476690649986	0.3894253969192505
DP00200r003	0.0007903433870524168	0.0034083661157637835
DP00030r001	0.4191345274448395	3.6244540214538574
DP01281r004	0.0019463994540274143	0.010696498677134514
DP02162r001	0.05568591505289078	0.059886809438467026
DP01401r001	0.0032629938796162605	0.03877129405736923
DP02452r001	0.0409487821161747	0.3134287893772125
DP01177r001	0.008019408211112022	0.017659200355410576
DP00778r001	0.00013511994620785117	0.03410264104604721
DP01074r001	0.0608069971203804	0.24112728238105774
DP01105r001	0.030940597876906395	0.043288592249155045
DP02042r001	0.004073036834597588	0.13771280646324158
DP02796r001	0.001418428961187601	0.008776052854955196
DP00903r003	0.0026033869944512844	0.02888198010623455
DP03353r002	0.00034511793637648225	0.021702110767364502
DP00162r001	0.0019402879988774657	0.013828019611537457
DP01884r001	0.0012604997027665377	0.03376488387584686
DP00968r001	0.004816439934074879	0.47238340973854065
DP00152r007	0.008265893906354904	0.02923099510371685
DP00083r009	0.0029523211997002363	0.1343282163143158
DP02050r002	0.05098374933004379	0.6660276651382446
DP02633r002	0.0014646280324086547	0.023946454748511314
DP01581r001	0.0008600695291534066	0.08896464109420776
DP01474r001	0.019643811509013176	0.7890068292617798
DP00931r002	0.005636562593281269	0.031214263290166855
DP01475r010	0.002128464402630925	0.014045570977032185
DP03311r001	0.0021057743579149246	0.1319439560174942
DP02511r001	0.0006520368624478579	0.0360652394592762
DP02509r001	0.009463153779506683	0.13125987350940704
DP02883r001	0.002920868108049035	0.007462367415428162
DP02596r001	0.0008710125111974776	0.06605928391218185
DP00769r001	0.010221215896308422	0.10299327224493027
DP01768r001	0.0032830291893333197	0.021020110696554184
DP02142r001	0.006600732449442148	0.012937425635755062
DP01240r001	0.0008117621764540672	0.004542866721749306
DP02869r002	0.004584197886288166	0.0678541287779808
DP00822r001	0.01872207038104534	0.17644649744033813
DP00134r001	0.01999497599899769	0.5977147221565247
DP01134r001	0.006729707587510347	0.24832043051719666
DP01118r001	0.016158966347575188	0.27176791429519653
DP00796r005	0.001204912317916751	0.023590920493006706
DP00549r005	0.004864369053393602	0.015846841037273407
DP02931r001	0.004538539331406355	0.0045998189598321915
DP00314r001	0.0008967082249000669	0.007254063151776791
DP00719r001	0.022126927971839905	0.060251254588365555
DP01703r001	0.007043105084449053	0.008650081232190132
DP00063r001	0.007250837050378323	0.167438343167305
DP01863r002	0.0026614253874868155	0.025129355490207672
DP00222r017	0.02086559310555458	1.2324130535125732
DP01874r001	0.010238707065582275	0.15126357972621918
DP01117r001	0.00025209071463905275	0.007359324488788843
DP02086r001	0.028746582567691803	0.9689294099807739
DP02698r001	0.00185590295586735	0.00884880032390356
DP03294r002	0.000489334634039551	0.012655969709157944
DP00407r001	0.0032004332169890404	0.03597991168498993
DP01874r002	0.0010482140351086855	0.046435512602329254
DP02138r007	0.006338410545140505	0.9001321792602539
DP00387r001	0.015185901895165443	0.6145318150520325
DP00806r001	0.008536847308278084	0.19736604392528534
DP00853r001	0.05479191243648529	3.0183358192443848
DP02608r001	0.01612626388669014	0.029181327670812607
DP02803r002	0.010920275934040546	0.048763565719127655
DP02764r001	0.002307232702150941	0.05869053676724434
DP00239r001	0.00044077530037611723	0.03808838874101639
DP00448r001	0.011121764779090881	0.14208927750587463
DP00262r006	0.001649570418521762	0.10491379350423813
DP00995r001	0.0018354393541812897	0.009827902540564537
DP00145r001	0.0011597132543101907	0.02740754373371601
DP00645r001	0.015518602915108204	0.5965688228607178
DP02926r001	0.0044531007297337055	0.00754027022048831
DP02159r001	0.5763506889343262	6.046473503112793
DP00468r001	0.004137392621487379	0.21561288833618164
DP00719r003	0.0013864525826647878	0.4575826823711395
DP01022r001	0.02158404141664505	0.07419490069150925
DP01772r001	0.0015365930739790201	0.05994642898440361
DP00075r001	0.22722482681274414	3.8030660152435303
DP01770r002	0.0535956472158432	0.6780359148979187
DP00575r001	0.0009280395461246371	0.007438408676534891
DP01455r001	0.012148120440542698	0.08383995294570923
DP00073r001	0.004920951556414366	0.006873964332044125
DP00156r001	0.0015753059415146708	0.6394029259681702
DP02271r002	0.02425835281610489	0.6819022297859192
DP02956r002	0.000830749049782753	0.011633056215941906
DP00088r001	0.006757661700248718	0.07230179756879807
DP02067r001	0.0009892655070871115	0.030829286202788353
DP00797r001	0.017331905663013458	0.12174726277589798
DP00120r001	0.13997256755828857	1.3112258911132812
DP03006r004	0.0006165597587823868	0.006397165823727846
DP00469r001	0.010028942488133907	0.6601346135139465
DP00962r002	0.0004193367494735867	0.03753148019313812
DP01176r001	0.027171665802598	0.2846619784832001
DP00894r002	0.0020832871086895466	0.009155800566077232
DP03254r001	0.0031141547951847315	0.00727546401321888
DP01863r005	0.018573056906461716	1.956642508506775
DP01779r001	0.023114219307899475	0.06441185623407364
DP02123r001	0.13420391082763672	2.5553059577941895
DP02346r001	0.008187633939087391	0.05920131132006645
DP01611r001	0.21932381391525269	2.2545342445373535
DP01933r001	0.0005054385983385146	0.00753819802775979
DP02170r001	0.002224634401500225	0.003949255682528019
DP02226r001	0.0020648085046559572	0.012900101952254772
DP00725r001	0.0009530774550512433	0.06386730819940567
DP00136r008	0.009914014488458633	0.7566282153129578
DP00892r001	0.005671896040439606	0.037324290722608566
DP01878r001	0.0005544540472328663	0.010055679827928543
DP01195r001	0.010539015755057335	0.00610966794192791
DP01292r001	0.03555864840745926	0.5175644159317017
DP01180r001	0.0037735342048108578	0.04056856408715248
DP02356r001	0.00047241291031241417	0.010552513413131237
DP00314r004	0.0011482646223157644	0.011204320006072521
DP03299r005	0.00027651165146380663	0.00859755091369152
DP02729r001	0.0018704208778217435	0.015793507918715477
DP01941r001	0.009309937246143818	0.023907987400889397
DP01475r011	0.010758860036730766	0.11386750638484955
DP02946r001	0.006818307563662529	0.04863186925649643
DP01426r005	0.0020656457636505365	0.013164553791284561
DP00518r027	0.00662454217672348	0.011386699043214321
DP02726r006	0.011116157285869122	0.05099191889166832
DP02790r003	0.00028446223586797714	0.08245943486690521
DP01607r001	0.007243401370942593	0.31401750445365906
DP01559r001	0.01234669890254736	0.5740039348602295
DP02590r001	0.003715441795065999	0.03239193931221962
DP02908r001	0.013712769374251366	0.11793217062950134
DP00583r001	0.0030416313093155622	0.008029193617403507
DP02538r001	0.020883850753307343	3.6199865341186523
DP02463r001	0.00027573585975915194	0.010570356622338295
DP00132r002	0.0010915999300777912	0.195723757147789
DP00055r002	0.006430033594369888	0.1673600822687149
DP00537r001	0.011355338618159294	0.5709161758422852
DP01928r002	0.12970228493213654	0.2918499708175659
DP01624r001	0.0025269342586398125	0.05759965255856514
DP00217r003	0.4883195161819458	0.19257186353206635
DP00378r006	0.004871117416769266	0.0781225934624672
DP02901r002	0.023438073694705963	0.024665437638759613
DP00488r001	0.002360999584197998	0.01764184609055519
DP00694r009	0.006860041990876198	0.03284558281302452
DP00081r001	0.012431691400706768	0.3186635971069336
DP01316r001	0.04323787987232208	0.10600888729095459
DP01157r004	0.005735903978347778	0.03081587888300419
DP00718r033	0.0016456043813377619	0.005299231968820095
DP01052r001	0.02099633775651455	0.06300201267004013
DP00231r007	0.0005574037786573172	0.012911596335470676
DP03354r001	0.0027048136107623577	0.2073880434036255
DP02267r001	0.0006243970128707588	0.006083051208406687
DP01490r001	0.20875675976276398	1.250962734222412
DP02143r001	0.007507375441491604	0.01158096082508564
DP02373r001	0.15598063170909882	0.2671150267124176
DP00055r004	0.021400118246674538	0.08335158228874207
DP00323r002	0.0012874020030722022	0.01301093865185976
DP02253r001	0.013752494007349014	0.04124818369746208
DP01542r004	0.008093204349279404	0.023039303719997406
DP02000r001	0.030364427715539932	0.9878649711608887
DP02145r002	0.0017572115175426006	0.015517064370214939
DP01330r001	0.007568094413727522	1.0561745166778564
DP02588r001	0.0007220250554382801	0.017815036699175835
DP00278r001	0.003176281228661537	0.16395078599452972
DP01669r001	0.004221323411911726	0.018734373152256012
DP02523r002	0.0027573220431804657	0.08348927646875381
DP00771r001	0.0046371836215257645	0.43781960010528564
DP00420r004	0.022854533046483994	0.3387562036514282
DP00999r001	0.04878365620970726	0.5808131098747253
DP01361r002	0.030878692865371704	0.3807200789451599
DP02624r003	0.0006678028148598969	0.005593953654170036
DP00724r001	0.00935177318751812	0.9511298537254333
DP00168r001	0.004859632812440395	0.024798879399895668
DP02730r002	0.018094360828399658	0.33584755659103394
DP01446r001	0.004201714415103197	0.02389482781291008
DP00718r027	0.0037808092311024666	0.03066149167716503
DP01091r001	0.0012761132093146443	0.012143407948315144
DP00993r003	0.003181807231158018	0.003126465482637286
DP00699r021	0.04967294633388519	0.9070025682449341
DP01877r003	0.003635254455730319	0.07634148746728897
DP00067r001	0.0006377394893206656	0.019850805401802063
DP00748r009	0.009687614627182484	0.038873981684446335
DP01775r005	0.007908020168542862	0.5522748231887817
DP00020r013	0.014383159577846527	0.18586191534996033
DP02094r001	0.004390518181025982	0.6040149331092834
DP02694r001	0.0024232519790530205	0.00884163286536932
DP00154r002	0.004147585015743971	0.006758564617484808
DP01804r001	0.004510590340942144	0.3658911883831024
DP02669r003	0.006698297802358866	0.19436927139759064
DP03312r001	0.0037375728134065866	0.020371833816170692
DP02715r001	0.0006530999089591205	0.03466390073299408
DP02687r002	0.0009165970841422677	0.012203463353216648
DP01808r001	0.0059194378554821014	0.286312460899353
DP01250r001	0.0023046182468533516	0.08498745411634445
DP00499r004	0.01652071624994278	0.4788828194141388
DP01629r003	0.00482058385387063	0.4674620032310486
DP01323r002	0.0011042333208024502	0.002204094547778368
DP00238r011	0.05537236109375954	2.3932735919952393
DP01622r002	0.0005904786521568894	0.02392256073653698
DP02271r003	0.00048369576688855886	0.006134277209639549
DP00180r003	0.03624161705374718	0.28404757380485535
DP00854r001	0.004103422164916992	0.14925922453403473
DP00245r001	0.0019828889053314924	0.020335666835308075
DP00054r002	0.0003432294470258057	0.03372233361005783
DP02832r001	0.008486385457217693	0.05067865923047066
DP01239r002	0.006563306786119938	0.03207460418343544
DP00841r001	0.003356081899255514	0.15306133031845093
DP00863r001	0.005075598601251841	0.06511300802230835
DP00474r001	0.12275991588830948	2.40348219871521
DP02224r001	0.03310292959213257	0.8996044993400574
DP00839r005	0.003839601995423436	0.017627114430069923
DP02451r001	0.0014989005867391825	0.014254634268581867
DP00872r003	0.004267432261258364	0.004305806010961533
DP01937r001	0.010888177901506424	0.037760987877845764
DP00653r003	0.0019602200482040644	0.05321124568581581
DP02819r001	0.002152231754735112	0.01891988329589367
DP00389r001	0.004240443464368582	0.12468262016773224
DP01248r001	0.014141097664833069	0.28968167304992676
DP00849r001	0.0006864116294309497	0.06727027148008347
DP02196r001	0.002613401971757412	0.2525869309902191
DP01594r004	0.0017805778188630939	0.01570207066833973
DP01844r001	0.0005223117768764496	0.03083880804479122
DP02369r001	0.009850528091192245	0.003279725555330515
DP02073r001	0.0002808660501614213	0.012119004502892494
DP02446r001	0.007541499100625515	0.024289585649967194
DP03005r001	0.0015514339320361614	0.14953182637691498
DP02700r001	0.004047011956572533	0.022776715457439423
DP02399r001	0.0007087062112987041	0.057322271168231964
DP01791r001	0.03543122485280037	1.0531525611877441
DP00774r001	0.01752905733883381	0.5369374752044678
DP00482r001	0.0025759658310562372	0.013486749492585659
DP00152r008	0.0025617408100515604	0.7703547477722168
DP01437r001	0.021555542945861816	0.1478615403175354
DP02195r001	0.0031677137594670057	0.01571102812886238
DP01392r003	0.010012472979724407	0.2630546987056732
DP00899r001	0.004532988648861647	0.014493737369775772
DP00157r010	0.00462996494024992	0.011721896007657051
DP02785r003	0.000499527552165091	0.01477945689111948
DP00965r002	0.023559221997857094	0.9138376116752625
DP01805r006	0.0003263852559030056	0.005072381813079119
DP02896r001	0.0024127215147018433	0.04072442650794983
DP00719r007	0.003181004198268056	0.43927353620529175
DP00110r001	0.015441286377608776	0.012538982555270195
DP00654r002	0.00036629708483815193	0.009154443629086018
DP02145r001	0.004604806192219257	0.3631773293018341
DP02991r002	0.00608838303014636	0.040432658046483994
DP02693r005	0.009452898986637592	0.5341171026229858
DP00873r001	0.007903371006250381	0.9868952035903931
DP00790r001	0.0010711033828556538	0.022484296932816505
DP00693r001	0.027166547253727913	0.09000451117753983
DP01724r003	0.0034746865276247263	0.012282985262572765
DP02705r001	0.001326716155745089	0.011119267903268337
DP02954r002	0.005395564250648022	0.010200593620538712
DP00238r026	0.02435268461704254	2.172609567642212
DP01873r001	0.0014988923212513328	0.08810140937566757
DP00062r013	0.0006581476191058755	0.016962260007858276
DP02138r001	0.000623395957518369	0.03283822908997536
DP01118r002	0.0011488714953884482	0.02712293714284897
DP01494r001	0.0023283790796995163	0.009108604863286018
DP00328r010	0.0035978795494884253	0.6782552003860474
DP00623r003	0.0016534398309886456	0.044425658881664276
DP01588r003	0.004897288978099823	0.007689421530812979
DP01181r002	0.0003356811066623777	0.022524463012814522
DP01182r001	0.000548458774574101	0.01980123668909073
DP01449r001	0.0012824988225474954	0.009943582117557526
DP01544r001	0.002439735224470496	0.14388807117938995
DP00953r001	0.007418113294988871	0.207461878657341
DP02197r001	0.00022293126676231623	0.05382641777396202
DP03018r001	0.001431155251339078	0.03608040511608124
DP01475r003	0.009814329445362091	0.33391711115837097
DP01861r001	0.04053502157330513	0.8469319343566895
DP03100r001	0.01726185716688633	0.23043128848075867
DP00182r004	0.0014379910426214337	0.014260362833738327
DP02010r004	0.002341904677450657	0.05991146340966225
DP00997r004	0.03212122991681099	0.08382467925548553
DP01716r002	0.005768291652202606	0.002725219586864114
DP02458r002	0.0097016217187047	0.25434786081314087
DP00223r001	0.0052878656424582005	0.5635625123977661
DP01799r001	0.020393218845129013	0.3404316306114197
DP00136r001	0.0007210706826299429	0.00954875722527504
DP02005r001	0.019125761464238167	0.4843025803565979
DP01174r001	0.00736983260139823	0.5656911730766296
DP02010r003	0.01973751187324524	0.7385154366493225
DP00398r002	0.01013085339218378	0.013536864891648293
DP00155r005	0.003626028075814247	0.026395484805107117
DP01201r001	0.00030029311892576516	0.028807401657104492
DP01562r001	0.0006028105271980166	0.10906095057725906
DP00761r002	0.0006424812017939985	0.014413799159228802
DP01330r003	0.0014452667674049735	0.014470643363893032
DP02742r001	0.0004442199133336544	0.03669458255171776
DP01330r002	0.04282674938440323	0.8286532163619995
DP00705r023	0.016681008040905	0.8507066965103149
DP02607r001	0.019239572808146477	0.3916882276535034
DP01762r001	0.0005812579183839262	0.006460844539105892
DP01979r002	0.0049113682471215725	0.09477976709604263
DP01246r001	0.013666389510035515	0.14547665417194366
DP01513r001	0.0027973155956715345	0.23986470699310303
