# Supplementary material for: Direct generation of protein conformational ensembles via machine learning
Source: Nat Commun. 2023 Feb 11;14:774. doi: 10.1038/s41467-023-36443-x (PMC9922302; doi:10.1038/s41467-023-36443-x)
Supplement: Supplementary file 4 — Source Data [file 41467_2023_36443_MOESM4_ESM.zip › source_data/fig_5/panel_a.csv]

molecule_name	idpgan	polyala
DP00468r002	0.1766674782779479	1.9076068760211935
DP00776r001	0.03286320240629959	0.18156279310533718
DP00088r003	0.025355280554115643	0.1158802845189001
DP00661r001	0.13672931196855642	1.4038071087637864
DP01420r003	0.0483863514261513	0.38186086570067423
DP01147r001	0.059735437000884004	0.49071910510923616
DP00437r001	0.019542034620039304	0.12115724080142178
DP02476r004	0.3018300599527187	0.9184033861110167
DP02787r002	0.08926638746069715	0.639182466036072
DP02642r001	0.0594872057874561	0.4056329568233265
DP00754r001	0.03285065017929273	0.362734179284236
DP02738r001	0.014602713057333317	0.2617090440451141
DP00736r001	0.02144686131740672	0.05567643806890724
DP00896r001	1.078422313361582	7.844264601826281
DP00835r001	0.038359864992144305	0.3455279558646247
DP00992r001	0.045973876048610404	0.25183780922828014
DP02408r002	0.2761127713331526	0.8285795514147878
DP00485r005	0.02503952158201383	0.18393409774119648
DP00102r005	0.03006724176330308	0.17899140438546993
DP02641r001	0.05577301766197919	0.20831364545273096
DP02359r001	0.05796632773620637	0.2475549524259117
DP02463r003	0.2847731671955612	0.4723054806757095
DP02682r001	0.06503494214842766	0.47996349107729575
DP02679r001	0.09084922702082396	0.6417153186320533
DP02463r004	0.07285973934321904	0.3633513318445999
DP00078r001	0.09168532029388816	1.3479238094615766
DP01648r003	0.038083048631312975	0.40619486681597655
DP00475r002	0.039636930114168495	0.1928533184391052
DP02049r001	0.22703113697115407	1.2473680584794136
DP02890r002	0.04105064657660391	0.35622137185156666
DP00014r001	0.0713055616625406	0.28776864321164797
DP00037r002	0.054420538755814374	0.25554747491977736
DP01946r001	0.3133597517672969	0.9724797857178373
DP01424r001	0.08101782953120673	0.45481371932018866
DP01299r001	0.07975253732503267	1.0507136809520505
DP02833r001	0.07952779862418889	0.5818912463998257
DP00553r001	0.16952982487571677	0.591583589511628
DP02327r002	0.06035562953090794	0.356087998421202
DP01920r002	0.03176164251023635	0.2690309964998022
DP00947r002	0.03570191142119867	0.2929000330753207
DP03299r001	0.021022686747215708	0.1938544234627307
DP00435r009	0.09131158433859717	0.43935352509354475
DP01160r001	0.12605393912061433	0.8845474520409309
DP00238r012	0.08313106547241196	1.145517943397508
DP01507r001	0.032434042260956884	0.32872156602786884
DP01165r001	0.08602187877926946	0.5934133503236416
DP00734r003	0.023385010123136877	0.3526297999482645
DP02547r001	0.22750918017558897	1.047686849371259
DP02711r003	0.046496630720068696	0.2646479279561015
DP01526r006	0.112011921126573	0.478092008653027
DP01534r001	0.1125792684082782	0.6915517010186304
DP02605r001	0.03404976196234999	0.4321325374165579
DP02790r002	0.0620817566150282	0.36140333544135983
DP01938r002	0.04470972006979487	0.22151851786112692
DP02536r002	0.024182160648752078	0.2153983367990972
DP02795r001	0.04681972682632567	0.3156422238698614
DP00020r001	0.3078892200290395	4.002721399396266
DP00721r001	0.7715181994852589	5.133980325411045
DP01313r001	0.17715700585227734	0.8064636281874504
DP02373r002	0.05196707289765698	0.326053121938178
DP00026r001	0.03543520161905762	0.31230545251525754
DP00965r003	0.1702420612680646	0.32672073454258943
DP00798r001	0.07829713832514443	0.5211076520745499
DP01434r001	0.13358780718149335	0.2719402481111274
DP02703r001	0.097352336125328	0.6326367955799825
DP01201r007	0.06261833784791472	0.7745898231965475
DP01249r001	0.06083247892944668	0.46796235378829354
DP01478r005	0.1017660120401428	0.8587728947310029
DP01817r006	0.2210079425863948	1.3105133510911866
DP02616r001	0.01801213957960521	0.13977016685150773
DP01069r001	0.09642406104017148	0.8197539102913046
DP02138r003	0.05660484861784107	0.7094036240338534
DP01618r005	0.028369453048448248	0.2283407726916564
DP01047r001	0.8606329424144293	1.0019824891740892
DP01849r005	0.0685312156947721	0.19216984572051776
DP02653r001	0.06598722168938898	0.6499052538717649
DP01930r001	0.0656028400498317	0.14464481103662938
DP02128r003	0.03501678443131523	0.20997991611766278
DP00815r017	0.2842747467239332	1.0811886791572956
DP01304r001	0.0936116575710513	0.3662307925587504
DP02356r002	0.35372717449712815	3.7141424028861154
DP02860r001	0.044138078139847804	0.8435133840121932
DP01329r001	0.03665249844475255	0.34526897728794925
DP00625r001	0.14170988920992914	1.2448675377607958
DP00573r001	0.041609341812390975	0.24516996527242263
DP02477r001	0.29537810520381974	1.7011812982845387
DP00138r010	0.13485418462886967	1.1521231042279285
DP01475r007	0.06003407621180027	0.413083360774122
DP01474r005	0.07924256780771423	1.4487039494245888
DP02481r005	0.10351035070926702	1.5639215386166108
DP01608r002	0.06252947368187046	0.22445488467667732
DP00961r001	0.035162704675466755	0.31219769180117085
DP02417r004	0.058626349007734606	0.3354945325663588
DP00872r001	0.041450460904675544	0.5947367449269425
DP01475r008	0.0619425328926913	0.7281161554097626
DP00287r004	0.3751322461560808	3.7843951066436303
DP01654r003	0.08904655153590281	1.2932891623364677
DP02602r001	0.03999670333735985	0.3417740857404679
DP02990r001	0.049321050950839856	0.25092085407766057
DP01562r003	0.04247501917939906	0.6124783136732157
DP01485r001	0.05180487763560841	0.24448778616075686
DP00752r001	0.046714535986195065	0.49871544805419016
DP01396r004	0.044935610455510845	0.6297594928236377
DP01999r009	0.023845211684146415	0.34902628663424945
DP00073r005	0.04754077626535008	0.23358412821347777
DP00808r001	0.037540261144881126	0.25310412871907884
DP00636r001	0.10734451166358773	1.3506416283144125
DP01968r001	0.2642395341294205	0.5764687920698216
DP00205r001	0.08221566355723839	1.0408323466699412
DP02474r001	0.07131419432297753	0.5991349385494369
DP00329r001	0.01755778780286516	0.11260302244837218
DP01327r001	1.953131946856789	11.103421894038492
DP02831r001	0.033728847749581875	0.17429646058429143
DP02635r001	0.09424762375676106	0.27576949821038305
DP01203r001	0.10797985432127791	0.4953658391312444
DP01606r001	0.028178830851922392	0.4186848133356761
DP01759r001	0.08806790343909007	0.9164976557392395
DP01590r001	0.11307285245629942	0.49650987378446004
DP02634r001	0.051063124803627145	0.305025804954371
DP02652r001	0.08378673986071546	0.19714038586558202
DP00282r001	0.06736717676766785	0.5943976757238837
DP01088r001	0.11376281324544177	1.1821775056527721
DP01499r001	0.05203080286990425	0.6993460738264297
DP00094r001	0.0486370412354968	0.3863723890513436
DP03121r001	0.03221623861758686	0.10796485734186916
DP01163r001	0.08839136927329459	0.4157224792412822
DP01920r001	0.07318262395625676	0.6245611750422306
DP02164r001	0.04030494395439134	0.32956291253961234
DP01094r001	0.045545875711604886	0.24073608731449583
DP03345r001	0.06145119252212829	0.3569370870772868
DP01240r002	0.034713998533414024	0.22697671858636836
DP01184r001	0.038858978454864336	0.3842827850004673
DP00994r008	0.030412180060401823	0.276260653917904
DP01464r001	0.04954613336902211	0.33986232364484303
DP02334r001	0.055513743323890294	0.31141467016739593
DP02493r003	0.036146686471985476	0.2427676620186378
DP03353r001	0.08506297484147635	0.887754421191863
DP02539r001	0.03372980983633028	0.2863000710055777
DP00517r001	0.10802000092212717	0.8413007699963678
DP00839r004	0.07661286694780413	0.44268324291355166
DP00677r001	0.039488864715575014	0.19918279417835122
DP02919r001	0.40551087765005367	1.5460289352002705
DP00060r010	0.0607283133233441	0.3255343148459205
DP02922r001	0.028480745909465477	0.23585762896229065
DP02382r001	0.07019834570763177	0.6276911129770869
DP01005r002	0.17732806077302127	0.33139074260497453
DP00356r001	0.07129297492163639	0.4294680785379563
DP02826r001	0.07995001217736532	0.37623081823876675
DP01603r002	0.08155477048843011	0.061325755175706854
DP01883r001	0.022098259880375157	0.22353597778230477
DP02735r001	0.0225257139168208	0.24979598195129518
DP01835r001	0.018463820252222728	0.28924902861909735
DP01044r003	0.02737951749480779	0.16901399466152764
DP00346r001	0.03690836966537451	0.23841819766454347
DP01311r001	0.0420475753377581	0.31133846041287594
DP00134r004	0.12233894856566425	2.069892468813664
DP00869r001	0.06695939329512379	0.41783922428162124
DP01026r004	0.05286879188401109	0.3623346101112573
DP00020r007	0.03914330421484868	0.31211997763870536
DP01458r002	0.022492371345712553	0.22647721598837056
DP00809r001	0.0758415460706711	0.4015752383219076
DP01456r001	0.12614947243965485	1.0232177957623316
DP02869r001	0.1505065529678981	0.92481112514089
DP00899r002	0.045896132229358955	0.14950420874319792
DP00064r001	0.2111083856309451	1.3561160075814453
DP00122r005	0.24715842080555697	1.2995747475007904
DP01724r005	0.06669431903369444	0.3790899296310423
DP00352r002	0.09664497394427099	0.36430648969218893
DP02638r001	0.018648187008306127	0.17992320452429778
DP01944r002	0.028892035307450527	0.3044777377939129
DP02548r001	0.05916460648120194	0.5660211496974265
DP02148r001	0.04155355714146844	0.42531957306841683
DP02985r001	0.04168472513749098	0.41675795085214085
DP01943r001	0.09213554427108298	0.6353287238473635
DP01095r001	0.13671957124281844	0.1691645399674545
DP01155r001	0.07091058164881203	0.2861596322426936
DP01430r001	0.017391367618177833	0.3267019944279517
DP01113r001	0.33508157583428544	1.450470992735058
DP03361r001	0.2198485515591691	0.5695771541320515
DP00004r001	0.06397639405719271	0.43957845865601486
DP00926r003	0.05372954675724226	0.26354373779869106
DP01774r001	0.05826829187078273	0.5394358667736349
DP01479r001	0.0337313156386319	0.15632334527015232
DP02783r001	0.06290884821926186	0.16262392022435623
DP01162r001	0.12727339130877696	2.0642902564437637
DP02597r001	0.030732394628380694	0.3270774931455023
DP01169r001	0.17313772177266837	1.55222536532533
DP00768r001	0.07733639151033128	1.2737266280654733
DP02982r001	0.0486721281697729	0.2814284968645407
DP03280r001	0.04675636726353315	0.3004002963760247
DP01450r005	0.09663190504711501	0.7692308523662227
DP01467r001	0.052993067078306574	0.574482264985115
DP00111r005	0.02503934080778718	0.16777958119011716
DP00678r001	0.07097142800076243	0.5715344916162455
DP01979r001	0.03683297085560013	0.2669931876477434
DP01464r004	0.060722218848334876	0.5273900044426975
DP00823r001	0.050960171509907407	0.32643353499856836
DP01560r001	0.023155681944934788	0.27277604000846706
DP00716r002	0.12435366150152141	1.0786686229450921
DP01857r003	0.04114429232943561	0.1669231803921861
DP00578r001	0.037671780211740474	0.3805329390245669
DP02127r002	0.03888171418189289	0.21582802014273
DP02079r001	0.10415425313840632	0.36466333437771675
DP02555r001	0.1352114937551413	0.8510246664140347
DP00153r021	0.031938274910544885	0.1246927794221235
DP00458r001	0.11744031548381809	2.22792571703605
DP01196r001	0.2704384287493838	0.5287289045264357
DP01070r001	0.05975481103882252	0.6693714410629089
DP01268r001	0.021683807181225163	0.1612834760228393
DP02456r002	0.05458525267928735	0.31093230062700083
DP00443r013	0.05383391820869392	0.2770902308355518
DP02353r001	0.11796776651950512	0.49392256689178327
DP00628r001	0.049232300240394176	0.4583544777076302
DP01399r001	0.06448030987706689	0.6795760536591959
DP00118r004	0.053504297480659796	0.4844158394797901
DP02008r001	0.07340142364245436	1.104577564331724
DP01086r001	0.03441995578241242	0.4124376625194568
DP01651r006	0.11813177157460625	0.6485606024511756
DP02520r002	0.05443174793305412	0.3948946566788159
DP00933r001	0.06988566173785904	0.5442632702369047
DP02929r001	0.018769720145370282	0.12409439455012036
DP01310r003	0.054235654354161555	0.30106819788774614
DP02025r003	0.0936057662075656	0.5242198365778813
DP02296r001	0.03768103875134114	0.36626845896438054
DP01202r001	0.136689639242341	0.6430750897068674
DP00151r001	5.159650033878711	17.450292073530775
DP00898r001	0.055130289598405526	0.35522905279087913
DP00611r004	0.1566464820758348	0.23501480443168943
DP01993r001	0.21487311432807996	0.7702696193646571
DP01579r003	0.15534190019333438	2.4155940961515
DP01538r001	0.0793539862965652	0.16332610023627622
DP03020r001	0.034083732852680584	0.3460681005912427
DP01080r001	0.18963875065304475	0.8549771606767209
DP00765r002	0.030338320060095913	0.28063631093293107
DP02375r001	0.024054056560038353	0.22835179122577548
DP02836r005	0.19752244350168816	0.8207863383712946
DP00107r001	0.05751161420424877	0.6999307367602998
DP01108r001	0.14908334200763457	1.108416586007855
DP01524r002	0.029874544448181214	0.23916715231184726
DP02193r001	0.024185424613723968	0.4005036089940424
DP02071r001	0.06618623032565862	0.864782274103401
DP01644r001	0.029863799883840192	0.08934038942059036
DP01049r001	0.025969381617817113	0.45920455880648636
DP00990r001	0.06713720918515478	0.4128201340789478
DP01389r001	0.14632310106882748	1.071227755018477
DP01102r010	0.07390621752735359	0.40072779190103947
DP00796r001	0.02223767104364113	0.24149343601236076
DP00974r001	0.05075487838311763	0.437467589287877
DP01114r001	0.058052368422487614	0.23221807729073587
DP00193r001	0.24464433107591702	0.5846703500431559
DP02495r002	0.06503237624085052	0.3286730696016869
DP01594r001	0.030388795465283853	0.30502571107701515
DP01645r001	0.030875622230269167	0.18213420569413644
DP00026r005	0.04112874112382128	0.5918152789533498
DP00749r006	0.03356241341650748	0.31189180405209294
DP02644r001	0.04568380844119774	0.4300788587817252
DP02921r001	0.0387324617445563	0.15946755625274806
DP00233r001	0.027454327050339022	0.24066179795495937
DP01510r001	0.17519361652311055	0.4192221740353277
DP02208r001	0.030074660629818978	0.18417585951706827
DP02986r001	0.05313406671029042	0.06928310134670632
DP02341r001	0.06041219282439156	0.2572989541653698
DP01588r001	0.13286904916667963	0.47633208705833174
DP02583r001	0.031276635729554574	0.24312213398565366
DP00674r001	0.16580270788548318	0.6079490263205327
DP02660r001	0.04206547592357482	0.5830559823358873
DP00904r001	0.15879759377971464	0.3687971074545276
DP01059r002	0.02492655405362002	0.10348229713914787
DP00177r001	0.21239157494542124	0.977464304849947
DP01282r001	0.024767355964512197	0.14902548550624153
DP01705r003	0.04831408821795063	0.8932277655606533
DP02703r004	0.023170524491876874	0.22397869509725038
DP00463r004	0.08227916253934951	0.3984405573964229
DP00726r001	0.023779915195011006	0.15478592222205956
DP00435r003	0.06681357589039656	0.4083593717756434
DP02987r002	0.03823004224364225	0.20593062706982718
DP02576r001	0.02919986816769548	0.13787617561270485
DP00974r002	0.0378136295805986	0.35976278570879605
DP03335r001	0.05507094932654306	0.17144289525549108
DP01400r003	0.051926966210624696	0.6801572142234726
DP02782r001	0.027882151754227247	0.24010485022957356
DP00399r005	0.026686636293108003	0.21130496405172944
DP01561r001	0.11327774595426401	1.263449097338346
DP00148r001	0.1144191727670091	1.1350134476472868
DP00672r001	0.07483207299887297	0.337263650753715
DP00141r001	0.09960429163377509	0.5425483559320783
DP00787r001	0.08679113754675664	0.8280039763669381
DP01741r001	0.10424705817886618	1.1958043266192515
DP01554r001	0.09120507625770811	0.37628775773150025
DP02591r001	0.061433252267159684	0.6533113267566617
DP00943r001	0.15267623558080065	1.398463756297344
DP02481r001	0.20391391306675266	1.16152819400544
DP00902r001	0.13529299579312226	0.4736184584190507
DP01109r001	0.16679074596682886	0.5518118007752434
DP02683r002	0.034633961008904646	0.3660403246585098
DP01479r004	0.11021614199501821	2.6377097797420257
DP01994r001	0.043172740323066484	0.38734406005627564
DP00226r004	0.08111909163223817	0.5644544260139022
DP00827r003	0.03031070423913583	0.23031056868781055
DP00720r007	0.39062648415181117	1.3459726482545455
DP02892r001	0.09000734503152669	1.554274824243699
DP01584r001	0.04576256493043989	0.2678791128515947
DP00836r001	0.15274334650272106	0.7931563467744236
DP00006r002	0.10369036092828808	0.6812638618675532
DP03019r003	0.03278257073830252	0.3713291932840617
DP01578r001	0.0876190491644005	0.4425136377381909
DP00427r002	0.08790585419473573	0.3517034173041103
DP02158r001	0.04825564586838756	0.37010712506417415
DP01783r001	0.045729775408054577	0.26373987909017044
DP01841r001	0.05298635173103477	0.16516690885959617
DP01654r004	0.19965332925383067	1.6844367555864095
DP02881r001	0.06833247413755808	0.3748711096152149
DP02722r001	0.06311660315662884	0.41486674763385173
DP00954r001	0.036646787832945886	0.2819220327716059
DP00607r004	0.07721944792307112	0.5403941989391705
DP00214r018	4.162855372374973	10.575383323125719
DP02772r030	0.031967327126209075	0.35687129102813053
DP02554r001	0.06020552798901811	0.6838665964904045
DP00878r001	0.02446698260740372	0.19213196468790056
DP01675r001	0.10482650492805913	0.4684859784261785
DP02936r001	0.11315538185554705	0.31059543748710916
DP01167r001	0.769188555303556	4.031609898226488
DP01255r001	0.024417450280726727	0.3849510694521473
DP02160r001	0.05233122880598047	0.3063348010050364
DP00473r001	0.10492697482889668	0.6337061831912549
DP01404r001	0.041343045147866006	0.2296035180058199
DP00130r001	0.0663069412734555	0.2628836666443057
DP01870r001	0.10143926780514452	0.45117854865839163
DP01172r006	0.07695228316605833	0.4071413328392698
DP00685r001	0.01903435256271774	0.2196244027163501
DP02617r001	0.03591029054362494	0.3470585869098574
DP00377r001	0.11516109249572976	1.126379559069608
DP01438r001	0.038438385226972155	0.6526338018747232
DP01996r003	0.03304636867561731	0.2447551628953641
DP02357r001	0.05604348441724832	0.14667864065457528
DP03021r001	0.06983752002704068	0.8089900906244772
DP02006r003	0.02930144527640467	0.22268245971464878
DP02704r001	0.1279399605289337	1.8112479523254839
DP02761r001	0.06089360194622447	0.5419717521593388
DP00834r007	0.08424259175302787	0.2550941750802177
DP00446r001	0.018588017085003686	0.16193244909970134
DP01077r010	0.08573636182374075	1.2810254288946525
DP02619r001	0.3347705247736067	0.5307188564962922
DP00987r001	0.022095114913813114	0.16077801496772803
DP01405r001	0.10222512698488724	0.6106458826081963
DP00910r001	0.017065483888949413	0.25728882686026144
DP00764r002	0.12733005226919308	0.15233740335028964
DP00519r012	0.046016953183687676	0.3502659042234973
DP02772r006	0.04170045998876355	0.21432185239771928
DP02697r001	0.023764173447680104	0.24208894090159344
DP01825r002	0.042260264775278715	0.24889122005102804
DP00656r011	0.0783181119555543	1.0141170056905155
DP00043r001	0.044169773106520205	0.49389696671739614
DP02533r001	0.02962673304102032	0.2722879030946119
DP00063r002	0.018428782236737582	0.25939918584021077
DP00976r005	0.06227141930471472	0.8750662416263688
DP02882r001	0.03040135784417644	0.24087015599333925
DP01131r001	0.04511385107566137	0.13072324502261004
DP00644r001	0.05083743992270504	0.16397544095624217
DP01016r001	0.04032149402309104	0.2711339441158952
DP01317r001	0.06605641763406558	0.5130276927399443
DP02050r003	0.02280149715090128	0.1503049604343527
DP02615r001	0.02740974929137939	0.19590855366556567
DP00662r001	0.20644032170476062	1.1632204263393553
DP00835r002	0.05199051413105108	0.7726393534112769
DP03338r001	0.1905671342683641	1.882219976351957
DP00190r001	0.18201257791979314	0.554820877121508
DP01045r001	0.05417001796806082	0.19163808875173338
DP02552r001	0.10443271069986683	0.5955031131941309
DP01970r001	0.09675301750192686	1.4001415428583908
DP00764r001	0.11858833346232364	0.4006412261378347
DP01123r001	0.027140552852517357	0.3401255361361896
DP01336r001	0.17977024072594192	0.9362731705031213
DP01985r001	0.3790333902612395	1.5498164048807739
DP01287r001	0.2806884892690541	3.8279104910356696
DP00104r002	0.17288292748101358	2.6165952238697967
DP01987r001	0.056845039915029004	0.8634457495735578
DP02587r001	0.04141122711094923	0.348281284593448
DP02709r001	0.07086393564203021	0.4572589387011864
DP01472r001	0.1245149527229225	1.3661534863404006
DP02733r001	0.02788886087954532	0.510630945680792
DP02316r001	0.17055557685970563	1.5967240704166223
DP01055r001	0.11271559882660667	0.69543860598923
DP01482r001	0.13866870639582798	1.7085429805158978
DP01102r008	0.11931396546668314	2.451149223234593
DP01465r003	0.37323238938546455	3.15798652382172
DP01561r004	0.16515159079997238	1.8687985092759718
DP01496r003	0.03149755838013279	0.18206164683490159
DP00706r001	0.29498614969995446	2.6355971623205297
DP01855r009	0.02421316533895226	0.19324148727863233
DP00839r002	0.2933150699226764	0.884914790554171
DP02345r003	0.1439660499119813	2.8930090003738846
DP00707r001	0.09364079327969488	0.5885897061462777
DP02673r002	0.057121972085123124	0.21228262530513972
DP01480r001	0.2396295495621424	1.1681855836502002
DP02651r001	0.02788205000242322	0.32878126838724403
DP02928r001	0.09532731408524077	0.7251341940008812
DP00487r001	0.049467701439694575	0.45017600046896367
DP00567r001	0.03322544374566255	0.23090542533797492
DP01064r001	0.17229550628417176	0.8648025295377668
DP00450r003	0.04583177905424001	0.29521229938409854
DP01082r001	0.037058231236223	0.4327746789868351
DP02027r007	0.023679336749766616	0.12086244472160579
DP00307r001	0.23460815927071996	0.47301702985977895
DP01015r001	0.06215712849587277	0.33653142376259443
DP00766r001	0.05176256147955511	0.7894136540440636
DP00759r001	0.021101168605574518	0.23580494052131748
DP00646r001	0.09162819305399901	0.7427515302202042
DP01429r003	0.021349462012047286	0.19529125669167297
DP01073r001	0.06650890139314015	0.3555689646248457
DP02862r001	0.040800067452945586	0.39424472922424203
DP02805r001	0.031969100495760495	0.34392449917966356
DP00303r006	0.05512578376605401	0.19845990213767825
DP02143r003	0.30715958126690907	2.8388550751653545
DP02509r002	0.0847738859540874	0.5568093140997344
DP00250r010	0.16787004866970168	0.5189221022407942
DP00641r001	0.022511392333751924	0.09437221916254278
DP00778r004	0.04891566840017868	0.289323287506817
DP02075r003	0.3472313174260758	0.7348204007318012
DP00527r001	0.05062402460789631	0.4153453954838283
DP01153r001	0.09644278799558866	0.5534916227748252
DP00985r001	0.11003094497232303	0.6169620897422622
DP02463r002	0.13201008345041979	0.9384440488056282
DP01186r001	0.049411810195292484	0.29308848588444714
DP01300r001	0.10461880675577502	1.6765562769647604
DP01602r005	0.02332956177337886	0.24576979894396303
DP00966r001	0.08575328486249803	1.1246215455656872
DP00616r001	0.1257271628959171	0.4022606886118273
DP00340r001	0.14383641438871286	0.6241158795347107
DP02061r002	0.03473815822379709	0.259765431013992
DP00656r019	0.06287784433761182	0.15609349073260162
DP00238r018	0.06000556003308697	0.8466785281889544
DP02481r003	0.05265489174859915	0.39504989830513226
DP01733r002	0.06448686282332176	0.2498042972001867
DP01009r001	0.08755768445494773	1.1359918264143323
DP00902r002	0.10615439185641289	0.46822428462696114
DP00325r001	0.1577392493505607	1.2827869742376388
DP02703r003	0.030309683547690657	0.22559951984516224
DP00931r001	0.056608280648619086	0.19763541253339692
DP00768r014	0.04824814070945884	0.5747445278414761
DP01739r001	0.030707233358824384	0.11215666158682179
DP01111r001	0.030774854133638622	0.5116954895848738
DP02015r001	0.07807481583623892	0.49017727180594844
DP01938r001	0.08794817788655532	0.14610361421455478
DP02209r003	0.11501302924462359	1.7104198109408328
DP02327r008	0.040347401539084234	0.47221246425602753
DP00810r001	0.034330073505060246	0.2864325702331632
DP00173r001	0.1489225773224806	0.8888516314200415
DP00220r001	0.07829152113287627	0.5498750474938193
DP01996r002	0.03534248581436127	0.39761931449445115
DP00075r007	0.10808189172756827	0.42414385190050713
DP01315r001	0.1262646485554943	0.7628021666133991
DP00297r001	0.021247193257729988	0.0771806157983188
DP02233r001	0.23821531705616153	1.870393618335909
DP00349r011	0.020549902997527875	0.26173117154810593
DP02580r001	0.288145272681522	0.5685995192359848
DP00079r001	0.06722409428464476	0.6378730144668281
DP01261r001	0.09715472397886403	0.5128586877863931
DP01427r001	0.07862232566849553	1.0293986965033886
DP01199r001	0.034109158461645014	0.2119154578558895
DP02623r001	0.04810712622243801	0.3964679642088095
DP01122r001	0.0515278957218249	0.4178135678157116
DP00592r001	0.06742038965320112	0.5438047140440907
DP00161r001	0.03870151471629934	0.30368297760390206
DP00551r001	0.06510750656568323	0.4815629599000749
DP01948r001	0.04129938526627362	0.3899710289877238
DP01610r001	0.05927125307129919	0.29554486784760853
DP01475r016	0.05436194352168567	0.37500600297451636
DP02838r001	0.03316046615187364	0.3873020449603715
DP01600r001	0.03223886307404041	0.2674783579998233
DP01875r001	0.14449399719945086	2.6733706560729624
DP00089r007	0.038414790975920175	0.2389596456129729
DP01085r001	0.0701099377445597	0.5001496734344151
DP00122r001	0.10187091832282963	1.7528517397499546
DP00144r008	0.10892359688188978	1.3881975337076469
DP00728r009	0.03516246528318316	0.14543161875655453
DP00458r004	0.05175207746327015	0.9279541045353982
DP00588r001	0.3695829457151599	2.1190332970842753
DP00422r003	0.041212532735966395	0.2747581952352935
DP02826r011	0.1311034858225238	0.8241098806340909
DP01855r010	0.04446012351723773	0.2530938277909604
DP01454r001	6.68115712900838	27.698263996272043
DP01281r001	0.057383061847011696	0.18867772302236682
DP00020r003	0.18595913510949247	3.481160174522514
DP01817r002	0.16213169755924553	0.7359105518264967
DP01269r002	0.04532700487034327	0.3446621492825206
DP03003r002	0.07036073290647829	0.48890272789877864
DP02192r001	0.2727675400292255	1.265322978395031
DP01806r001	0.09323618010562618	0.263621752658272
DP01097r001	0.0370340949349297	0.28625835543076045
DP00862r001	0.10108519319057384	1.4345123544660483
DP02333r001	0.07116034316392045	0.332082932458259
DP02791r002	0.10911269717882219	0.3128651955414288
DP00786r001	0.09968692259702346	0.4736759326079304
DP00949r005	0.03401596262701379	0.2780612852915421
DP01611r005	0.017714831917954865	0.2277478800041369
DP00659r001	0.9350069549265734	6.028887766081227
DP00861r001	0.03810399544049677	0.08630217641965039
DP00014r003	0.05591688929043504	0.31718362592193344
DP00669r001	0.04844509398542368	0.47670281610751414
DP02920r001	0.36935631369848937	0.6777090347396735
DP00077r009	0.04067482394377037	0.49437724276218803
DP01364r003	0.035670324825378144	0.19653130414887837
DP01364r002	0.13468505708762588	0.7519852229495718
DP02987r001	0.0722041624015574	0.18567494745509575
DP02478r001	0.16696700988829444	0.7862568169442038
DP00229r001	0.20865655506122344	0.7254624944564917
DP00683r001	0.29824130195359344	0.7800972383683763
DP00278r015	0.03619317660939927	0.27335980621981687
DP02400r001	0.05486947243180279	0.48608111691642975
DP00462r001	0.03326581038631572	0.30548307416872483
DP00200r001	0.16092948499339627	0.6710536471791047
DP01520r001	0.05483935378244433	0.8045819452357207
DP01084r001	0.05938347245897668	0.4861581287220477
DP01750r001	0.04107937455346485	0.2056685411636159
DP00044r002	0.029110895943596424	0.18960735097597226
DP00621r001	0.06639349667639896	0.6998772173890437
DP00099r001	0.039220118154572534	0.21516596820214562
DP00358r001	0.13282162376953646	2.590125027021059
DP01553r001	0.04813072734165722	0.1835147221006237
DP02744r002	0.05669895548787391	0.41833193644977273
DP01592r001	0.020029202120238867	0.2572438626497396
DP00729r001	0.01981793626001429	0.16598919181000207
DP00393r001	0.018402430770506108	0.15821592328511155
DP02170r004	0.07570104473138552	0.572209152695652
DP02609r001	0.04809164117286732	0.4387061660420494
DP01491r001	0.05398288662725221	0.544883491560899
DP02476r002	0.07963653273696891	1.0966109097131347
DP00509r001	0.029295274839303605	0.27968714441192233
DP00799r002	0.03878027101350682	0.14876685165808945
DP00748r003	0.02134677365621147	0.13052389495886077
DP00544r001	0.3419765646783056	2.19561184916945
DP03026r001	0.041188009898149136	0.3434010884066127
DP02657r002	0.023880744410030907	0.18954748434368762
DP00856r003	0.033836895947205195	0.4669952720514367
DP00382r003	0.04046821970127019	0.323168935163785
DP00949r001	0.03660269599411552	0.27088222586217775
DP02345r001	0.050076870824663534	0.25753727613839034
DP00021r005	0.03524587330797635	0.3006530664201375
DP01154r001	0.06637971454096593	0.3996856820867218
DP00133r021	0.05186988680441864	0.37034098769243995
DP00156r005	0.031391889318414246	0.48511169631453505
DP00858r003	0.06770538847722526	0.19751007098157405
DP00848r001	0.19418231790293247	0.404123796932576
DP00655r002	0.05667989757857581	0.33632448578700447
DP00736r003	0.034213666516704065	0.20723858295865363
DP02848r001	0.06752149081653104	0.31349694931327937
DP00915r001	0.08939317191158662	0.3370715155719776
DP02960r001	0.06272536660429912	0.2892914131909661
DP01277r001	0.06449002624915277	0.28707937254006854
DP00082r001	0.14430172875551545	0.5894479708384088
DP00491r001	0.08852748809337213	0.5723763331110056
DP01817r001	0.10177718813842401	0.9914327633276828
DP01447r001	0.036314911528835016	0.3333584808038129
DP02002r001	0.10410885893709722	1.127509343090852
DP01584r003	0.06703999213493694	1.046620893926177
DP01135r001	0.5239085617589533	2.1706249006689453
DP00718r001	0.09661489353759142	1.2310964871821333
DP02292r001	0.056439527213719864	0.7181966177384547
DP00135r001	0.15826534223722638	1.2383181851074647
DP00419r001	0.05979792876655475	0.5098034068095678
DP01855r021	0.14087194210397372	1.1769911910845348
DP02822r001	0.06189254201301385	0.5126030193620882
DP01097r013	0.10210658896961192	0.5760957209362476
DP00225r001	0.16987363470794462	0.4350975513311019
DP00720r002	0.6374806240070592	3.9297738297914284
DP00140r001	0.12048460318745806	0.9173453326957439
DP00090r001	0.059247357569378545	0.7179078634794019
DP02372r001	0.05846212511070815	0.15672476671433438
DP00786r002	0.06184579036246076	0.3546381683972563
DP01254r001	0.07469262334325968	0.6413715264207364
DP01526r002	0.015353667341580597	0.08634882513339244
DP01951r006	0.07584663058584604	0.5357246092849374
DP00912r001	0.2940769639379088	1.7648581119840019
DP02741r001	0.10304812879832627	0.5072859550422917
DP00718r047	0.04770499701602105	0.2684829603872662
DP01157r001	0.0526952846180331	0.7143956430254929
DP00348r001	0.020175840597039623	0.21147451551125176
DP00794r001	0.04094409172781885	0.4526164274367504
DP01102r012	0.0412713199381714	0.32227239687828896
DP00089r006	0.05364642164236793	0.554883089201954
DP01628r002	0.3352076586749582	0.7026394533702153
DP01033r001	0.08798020990136288	0.7396080870654353
DP00986r001	0.022059581581640578	0.26557043342124675
DP00407r003	0.04480199938571659	0.312002744688919
DP03359r001	0.2303185890423403	0.5924999748439832
DP02204r001	0.036949509517848755	0.4557874854347245
DP00953r003	0.049309787217173176	0.39684018129523113
DP00774r002	0.03841464603804266	0.21908286157412218
DP00808r004	0.13796562652005073	0.5923152894818584
DP00996r007	0.0643942010057585	1.5049825622216284
DP00034r003	0.07271308700441384	0.07789119661301379
DP01647r001	0.025697088030263694	0.25263791889590603
DP01764r001	0.04899171924506298	0.47202821093662856
DP02806r007	0.02689923273999282	0.09222350810251714
DP00801r001	0.04102647669765553	0.2429720841721649
DP02772r010	0.022101580905661278	0.18176363298202353
DP00761r001	0.059782244181598075	0.17017374487912634
DP01451r002	0.04765029505793642	0.20236406734207454
DP01004r001	0.044066886467084176	0.29203137189407474
DP00390r001	0.04129472364290676	0.2639276231156861
DP03359r002	0.08305474133849824	0.597233839476464
DP00256r001	0.08572328730694857	1.0163455735012838
DP02518r004	0.04922051099378559	0.3632845819400569
DP02163r001	0.040947317615878005	0.2319281690240511
DP00144r001	0.08758446442357164	0.26139014263289173
DP02055r001	0.05895712663702585	0.26617607602187443
DP00803r001	0.035401476638820414	0.40619831858950783
DP00897r008	0.04548959119554531	0.21339965189275836
DP00874r003	0.04013641277294904	0.300538203607978
DP00871r001	0.1592270436384556	0.709739363286049
DP00230r001	0.0988512911231909	0.6457314171260452
DP02410r001	0.08858242659532974	0.29696049670974195
DP01934r001	0.06798456086084066	0.2457002869178598
DP00566r001	0.04715392947519875	0.2099467605233883
DP02520r001	0.05169927817709796	0.4247536322118505
DP00049r006	0.07438010081290995	1.5322619209908974
DP02656r001	0.030002699405144655	0.41502846656829295
DP03034r001	0.05495740507579322	0.4828170872932885
DP00633r001	0.10476930533660588	1.0023763816455844
DP00623r001	0.22700717926998673	0.8265398305574887
DP02632r001	0.046144779436566426	0.35906907838211993
DP00074r001	0.1282363871517212	0.48856680766408217
DP02157r001	0.028564629775232598	0.2308408662859365
DP01116r001	0.09541232053680522	0.281618862688928
DP02097r006	0.19213404619860952	0.4230079817312271
DP02227r001	0.026117246816204698	0.24443395550323022
DP00207r011	0.05220263585868938	0.1992179063855802
DP00858r002	0.03339947322365981	0.3410493105105517
DP01398r001	0.05713853455852499	0.46717571451634893
DP01344r001	0.3079142744532847	0.7674695545894069
DP01429r001	0.17685713731966862	1.0364040791278295
DP01303r001	0.041809076902899464	0.3437772993853803
DP00392r001	0.2338489706287181	0.471967034160235
DP00607r001	0.0359226749705045	0.2479250376515976
DP03022r002	0.070690284355391	0.4923105713410241
DP02027r006	0.03673272383462357	0.17203354306343038
DP03092r001	0.04284667216650818	0.5656748535697964
DP00768r020	0.11008193135134872	0.46448816197328957
DP02171r002	0.05042954355179033	0.14687003852361732
DP00345r001	0.03974711052406452	0.6319736642219218
DP01426r012	0.0686713507307942	0.4444489424310811
DP00277r001	0.062452917386488005	0.39046840625836343
DP00238r014	0.11210293770711725	2.2974552539553814
DP01013r001	0.07858610691897795	0.49202740788291116
DP00130r005	0.021987636095430765	0.3466963833651333
DP01428r001	0.0763137069888736	0.5622803767127226
DP01356r001	0.03154397219976478	0.4575194531509928
DP02262r001	0.035477729869766765	0.32924763649601024
DP02009r001	0.28681536117581374	1.9981817480818442
DP00418r001	0.12850228823980425	1.4027700864746595
DP02359r004	3.0720193698213354	8.099013762938181
DP00932r001	0.12059914306479044	1.626699078693484
DP00184r001	0.04692869595151085	0.26679183065143897
DP01629r001	0.08272936737433213	0.974003366401826
DP02173r002	0.036642763725736265	0.19714364766756334
DP00788r001	0.12804965064090096	0.7204914101395709
DP02381r001	0.0680757729183685	0.485654200171963
DP00549r002	0.05422390449778737	0.2046969412705348
DP00878r005	0.07729371971842408	0.4084971783321937
DP02772r002	0.03302456522207968	0.265647167444051
DP00750r002	0.043015300200692	0.44739476915075355
DP02630r001	6.519074600118353	19.976183407189026
DP02819r002	0.08097554269357073	0.27442495537731215
DP01161r001	0.054775740641715774	0.3607998919314247
DP01524r001	0.05000059632697579	0.356735789381453
DP00623r005	0.16450865426242287	0.1697587807640545
DP01141r003	0.0632742809785417	0.8948473431844522
DP01629r007	0.07447822803271494	1.2767347753494758
DP02545r001	0.08362499712124373	0.6469992396349039
DP02521r009	0.07719200008492982	0.3086213983767665
DP01449r003	0.03107727132975688	0.2175072681553738
DP00196r001	0.1370627919165424	1.3720470850636348
DP01700r001	0.07897364954832665	0.21514055382127992
DP02109r001	0.563971334025686	3.6647998945294344
DP00100r001	0.04502006004078505	0.19190567183085053
DP01339r001	0.08740711914587466	0.2728785530110059
DP00811r004	1.2003917780355644	4.788398438745177
DP01023r001	0.028188456691080485	0.4177715676610733
DP00054r001	0.10106781713117526	0.4122409325666662
DP00850r001	0.08572152427330094	0.7736249718222046
DP01175r001	0.07174419378941524	0.6779509694010355
DP00546r001	0.18305795266258024	1.3134863582167073
DP01306r001	0.218015372535871	0.2186181165139228
DP01540r001	0.09658814844723274	0.9605601826033865
DP01654r002	0.06877460701260847	0.608487065294993
DP02317r001	0.051905379395628844	0.3892452742267725
DP00486r002	0.15479584792152173	1.815078265440375
DP02234r001	0.043729154467553114	0.27806495246600343
DP01104r001	0.2370763414865912	0.6987753252490393
DP01139r013	0.0526219086450052	0.4362204708006961
DP01495r001	0.14636895311045087	1.8569498440680134
DP00851r001	0.14517614187209316	0.0838034921988328
DP00436r001	0.03285602564535649	0.1923210248253738
DP00903r002	0.24144752684827975	3.3599824806586227
DP02593r004	0.04150058849873529	0.27439720754150815
DP00901r001	0.04162884069380847	0.22717788608039824
DP01604r001	0.08368993383205944	0.1615115994097077
DP02173r001	0.044766215485526194	0.1828595129755824
DP00989r001	0.05931930301279714	0.24806995206988927
DP00252r017	0.021358573877903114	0.08696649710763218
DP00393r002	0.035397704758631514	0.26430276803988245
DP01527r001	0.060595056391378674	0.41238820448315
DP00961r004	0.02702276503780497	0.1585769137293339
DP01794r001	0.0623749362918586	0.4094210368890797
DP03121r002	0.051317872282281594	0.25654557462703115
DP02598r001	0.08298839948283449	0.3574030391728011
DP02061r001	0.04297980288567188	0.13807380017890789
DP00174r001	0.07675561421880352	1.3809492818755742
DP02577r001	0.06566135999953625	0.21437202214629927
DP01440r003	0.021294789859377918	0.3789661703158387
DP01106r013	0.16940765013257314	1.2860409098189312
DP00136r013	3.280274235863571	14.393777090669802
DP00156r003	0.0651707417226466	0.4584478304990086
DP01969r001	0.21961655328673063	2.30288881890369
DP01531r001	0.1818670816419375	0.7878924923187323
DP02739r001	0.042149806577972244	0.14756437907450928
DP00003r002	0.08064855464406434	0.3375135774343531
DP01243r001	0.03718701928677512	0.25622305858794314
DP01512r001	0.049302140513328596	0.335726105839957
DP00882r001	0.17713560215548624	1.4495457022245553
DP01068r001	0.08172600949058205	0.8119715421811837
DP02740r001	0.0533962571670417	0.1680074708370803
DP01144r001	0.06976538810651253	0.8519434650732508
DP00202r001	0.06687258802962393	0.37316444535975385
DP02419r002	0.069555992209906	0.27667702493596724
DP02477r003	0.1190037923315787	0.5184263635627308
DP02392r001	0.09442494961841141	0.2708110478686239
DP00552r001	0.07918670728374871	0.8092300292740999
DP02614r004	0.03773376895485946	0.25361025567130246
DP00775r004	0.06182708645869805	1.0353610581333719
DP00192r001	0.059348681044279934	0.13153845162110017
DP02850r001	0.1344649452390237	2.0984217077535217
DP01420r001	0.08530999183711338	0.9236450565992991
DP01064r003	0.03872423548165822	0.454568710909211
DP00519r011	0.08900314997871828	0.5041799277752651
DP01574r001	0.0758174996614527	0.37345936173187483
DP00262r001	0.18781898959680887	1.3561197689475621
DP00624r001	0.05030260860878629	0.5963890123122794
DP03262r001	0.040038147511802416	0.3665180147570239
DP02203r001	0.017891060589295446	0.1646554502281079
DP02706r001	0.02748020677003793	0.2021109592938956
DP02120r001	0.031039243942060726	0.3487852115957325
DP02471r001	0.028036579087839814	0.09600466992642916
DP02011r001	0.10324404225468	1.0680191349111572
DP01973r003	0.08947655693003191	0.3974561317052129
DP00839r001	0.04628254389533586	0.11871444401255087
DP00626r001	0.1509186315439195	0.44844515880705577
DP01628r001	0.2744817503882487	1.8035855906276883
DP00057r001	5.576480595709373	24.362512897476687
DP02132r001	0.0526842250410831	0.42476443520085905
DP00937r001	0.25451758736643765	0.6982061285894946
DP01785r001	0.09006801273872436	1.507572747386507
DP01505r001	0.030830596358526106	0.19911303630285931
DP01769r001	0.09267293830808032	0.4768541743011633
DP00008r023	0.054552238048303045	0.2885334954502945
DP00257r009	0.021848497473069082	0.2434378126899103
DP00815r005	0.036250557990923124	0.18653130329200443
DP00720r001	3.8573217442854526	11.379061820143514
DP01550r001	0.04780962589077167	0.1709616868029829
DP02616r002	0.06638003703139882	0.2008089843004332
DP02949r001	0.03714887844603562	0.2537544058026564
DP02476r005	0.09325728484778942	0.8481534117188275
DP00559r003	0.07511244085820122	0.27566557394365643
DP01453r001	0.060797181748657	0.47170013705719965
DP00554r001	0.0749252780579406	0.21289123784267922
DP00557r001	0.04667365671708086	0.39600290420936135
DP00840r004	0.04768363241225384	0.1808657294429693
DP02295r002	0.06542980223393631	0.5758654066093901
DP00796r003	0.06750397877720953	0.17384617337695277
DP00943r004	0.25411480740201986	0.8360831615186476
DP02337r003	0.13734664907787694	1.81863055674948
DP01342r001	0.05544114527724376	0.41924841864367396
DP02714r001	0.05477364348310563	0.23025973876253977
DP00666r001	0.09679876158041864	1.3505622587774768
DP01011r001	0.08015934528062287	1.0769440420332401
DP00122r003	0.14829109510972552	2.863945825006944
DP02599r001	0.07719986506545953	0.30076140150171166
DP00828r001	0.031746550768108554	0.0900942395547895
DP00605r001	0.018716883313507415	0.31117089454103325
DP01461r001	0.26017365902660294	2.0329460071832854
DP00219r001	0.21268734583766188	1.1469666372597025
DP02128r001	0.1089653585438009	0.4245249975390825
DP01168r001	0.07591473889528519	0.18215028825746735
DP01285r001	0.19016003542282148	0.620181068509596
DP00238r015	0.1384682008476568	0.6603063755207959
DP00656r001	0.09454987185782003	0.3758966688916078
DP02589r001	0.04470673836720867	0.3096324761769811
DP01599r001	0.04199863118658226	0.23609980052167567
DP02420r004	0.11883517846413774	0.5640827494818743
DP01539r001	0.051423112447980354	0.4830223508198755
DP00271r002	0.039452999789820406	0.19916292777630257
DP02799r001	0.08993862357863296	0.3999349329086159
DP00014r004	0.06839653507422044	0.4966298510980961
DP01110r001	0.1977195939212093	0.438620270380288
DP01431r002	0.0827767787044552	0.4749906606295703
DP00847r001	0.029797107442406323	0.4613803545378011
DP02373r003	0.07168140584087875	0.2803264536844738
DP00918r001	0.03474323093390552	0.27302010863862836
DP00908r001	0.04182476900380661	0.33740354879752216
DP03006r003	0.039738975375963374	0.1677129106652273
DP02355r002	0.33996230758129703	2.341283023422295
DP00811r001	0.03988941889554551	0.23086899097775265
DP01825r003	0.02287073128942703	0.1388450487817102
DP00332r011	0.10223450345342142	1.0766774806240726
DP01259r001	0.17505114031509608	0.49670680210079515
DP01180r002	0.015305917395968333	0.16579463851252255
DP00798r002	0.23176478673191905	0.867449093433296
DP00747r001	0.048444903942824705	0.21513914858819452
DP01394r003	0.08800118584216793	0.6302286421941792
DP02068r002	0.050113385663954145	0.21854707678879484
DP00708r001	0.12776410222941445	1.399900340320525
DP02593r001	0.020968928964377506	0.20285429959003254
DP02696r001	0.02263768846032048	0.22286461562822582
DP00108r001	0.04148285509690948	0.37766073181526283
DP00900r001	0.07432865475266814	0.3477222549242113
DP01279r001	0.032568060454658924	0.21977038557945927
DP01060r001	0.10735534215097224	1.8043185683479037
DP01050r001	0.05910357563932074	0.3335248660846224
DP02210r001	0.16673949135796212	0.12766049318679246
DP02225r003	0.060775421876692486	0.4033122262881366
DP02854r001	0.04364355324262134	0.25617608605721276
DP02247r001	0.048083779733850994	0.22356951828791816
DP01795r001	0.09837542977120069	0.2986411849893582
DP01112r001	0.031981644078447474	0.1817721445423479
DP02127r003	0.0526893973534345	0.3520295409945334
DP01597r001	0.09592851224814367	0.26509021902781066
DP02463r005	0.03377853313999287	0.36074595157458866
DP01458r001	0.06445852963607938	0.38922552240801817
DP01500r001	0.08339273895862535	0.5807524922837445
DP01200r001	0.03456546739810001	0.17078454132980025
DP01807r002	0.028684079072341988	0.22267052536841936
DP00728r015	0.11541628964273784	0.2036221683141503
DP02251r001	0.09820123028827102	1.5950236703557255
DP02207r001	0.03267886693576198	0.18490892425621958
DP01271r001	0.07178721091127016	0.9404523604156829
DP00365r001	0.10207729870827938	0.42172190334604825
DP01443r005	0.03398630991139366	0.33187315663649875
DP01478r006	0.04169109038681355	0.3485658447539788
DP00792r001	0.06230626436919677	0.5070074989380233
DP00116r001	0.05830335107018859	0.28317732486292213
DP02704r002	0.0237575504166153	0.22887033752502028
DP02808r002	0.08428507378976183	0.6813893256288343
DP00103r001	0.041394833299514135	0.7332364128997403
DP01094r005	0.042004833203034546	0.2345065484679062
DP00775r001	0.03605531913475753	0.17399032650847732
DP00998r001	0.03837094053045445	0.26454085388554494
DP02033r001	0.04528096166956555	0.27844851442492696
DP02384r001	0.03359539603628468	0.16093232702862031
DP01944r001	0.1048498851950423	0.7098411741600189
DP01947r001	0.10999500550949219	0.5131134321026374
DP00980r001	0.08685714469892782	0.322244790057632
DP01481r001	0.5511587912163629	1.2267261091435944
DP01252r001	0.027361629884049495	0.19754132368764726
DP02471r002	0.33684662499532486	0.9872219289535326
DP02823r001	0.052507325118514234	0.40948297690722285
DP01825r001	0.13167429807829498	0.38763077827185916
DP02768r002	0.05972018385434055	0.3898617485542096
DP01939r001	0.08972385903428494	0.7047961539544068
DP00549r001	0.14018677479345365	0.7384160164651052
DP02269r004	0.03733859130261323	0.2037240734926036
DP01940r002	0.01836360866365343	0.17455315765172122
DP01308r001	0.06215226447334269	0.3505737708191262
DP00709r021	0.02645040461915667	0.2765039627874195
DP00807r001	0.030666246454946852	0.10566023028371203
DP02328r001	0.045672122134403276	0.15670386837822053
DP00011r006	0.03623985475789148	0.3013049938309436
DP02736r002	0.0982035938192177	1.0852270961435684
DP01043r001	0.023008031267628463	0.15304699653899972
DP02633r001	0.05281502100390692	0.23160081756888834
DP02191r001	0.03775546366527253	0.6301129685138442
DP02815r001	0.02622974400153838	0.20386635599485953
DP01141r001	0.031726262956205675	0.39156924644055024
DP01465r001	0.0760835813872706	0.44007808135245097
DP01280r001	0.029188971971621777	0.2229010569641805
DP01457r001	0.6496713909266717	2.564654822725921
DP01325r001	0.03804253525453386	0.1669946044916027
DP00559r002	0.044577163385213045	0.22205697364765917
DP01171r001	0.0756053847064647	0.3404361349945875
DP02855r001	0.030922180907749158	0.2574162969307119
DP00702r001	0.09692091740379923	0.5259340120543298
DP00717r005	0.05515159212303974	0.5476497061517739
DP01054r001	0.04802169625716854	0.39571341184692294
DP02746r003	0.1227461404491812	0.4336767003742693
DP00954r003	0.042043621581542436	0.22828976035628815
DP01867r002	0.039810330513007454	0.2258982174633603
DP00709r006	0.040112564393388214	0.3173974648874235
DP01616r001	0.08237894938072386	0.8088950295924678
DP01589r007	0.022156619734682675	0.08672011474084466
DP01971r001	0.2035991760369928	0.673101834822768
DP02414r001	0.01482157609306595	0.127416581909304
DP00231r001	0.21367031872871103	1.2833159144114583
DP01319r001	0.040356857787217544	0.2535115908311676
DP03317r001	0.023027034334248686	0.1713198860276413
DP00023r005	0.09765467160554409	0.2794507504000682
DP02170r003	0.049737953592492584	0.3017887789934738
DP01012r001	0.05527826882762371	0.193315807786107
DP01305r001	0.04746435804251894	0.2832479603236396
DP00314r003	0.04116736095496574	0.16670711593594287
DP00353r005	0.022596478174449958	0.13500182009102657
DP03310r001	0.05366624080521137	0.37684977665254205
DP01670r001	0.09135543612629783	0.49050828234114136
DP02155r002	0.15195344891918489	1.6222538037999377
DP02264r001	0.030531291034824708	0.34623174949559427
DP02049r002	0.04224091750106447	0.4361084454243862
DP02460r002	0.05358698593893498	0.5758075609386749
DP02590r004	0.08503232014135269	0.7081684208470439
DP00462r004	0.06083318811243262	0.5007790781784275
DP00457r002	0.03520631565596214	0.028125977666208127
DP01429r002	0.04642362746857925	0.20456750958278946
DP01173r001	0.18085084140330746	0.806134866270649
DP01361r001	0.04573669631445366	0.17437907346310497
DP00372r001	0.12058796861142723	0.7795036495905185
DP00200r003	0.027274523301502783	0.1443520988979587
DP00030r001	0.12960938235919875	2.0606153865309214
DP01281r004	0.1495019663721912	0.3145237680644071
DP02162r001	0.3100369568162265	0.272532940723366
DP01401r001	0.07732674174573599	0.3763574111468896
DP02452r001	0.09310421048288658	0.9137816913677739
DP01177r001	0.02475332708260382	0.21462396122805166
DP00778r001	0.05333147396064868	0.4573562973998454
DP01074r001	0.12166968821302326	0.7120944185769833
DP01105r001	0.03869275759641136	0.26007805907370524
DP02042r001	0.10256115675393548	0.5672516632352309
DP02796r001	0.060082731677740406	0.15337226491845501
DP00903r003	0.13782437286097762	0.532500806932224
DP03353r002	0.027208051016641574	0.33425178923664334
DP00162r001	0.03074460267575971	0.3196807999801248
DP01884r001	0.057993998048498474	0.3945830339536865
DP00968r001	0.09260855774388063	0.8683999698214916
DP00152r007	0.05742496913829553	0.4708230821441816
DP00083r009	0.055449200766584286	1.0295043510978206
DP02050r002	0.09695512376814575	0.9612969095872583
DP02633r002	0.049577706583741867	0.3680105094308653
DP01581r001	0.03180173097844627	0.5391566543177153
DP01474r001	0.21680251904813305	1.1917495112995018
DP00931r002	0.027454330965950378	0.3005656717572893
DP01475r010	0.033635059285488086	0.169420891445048
DP03311r001	0.04990872325996363	0.61780540602655
DP02511r001	0.0447955956178052	0.28426994166308023
DP02509r001	0.0775900855967183	0.5010141830353727
DP02883r001	0.03247833090955484	0.14559154919218031
DP02596r001	0.0429314277078712	0.3963017305312162
DP00769r001	0.06871385539702561	0.4773489188970935
DP01768r001	0.08871629711971145	0.5940687114919543
DP02142r001	0.03556800163519623	0.16748254808138044
DP01240r001	0.021611816617658323	0.10631870475600091
DP02869r002	0.06322644914772725	0.25206796124334174
DP00822r001	0.1401650438663404	1.7239131757803774
DP00134r001	0.10655976822340281	0.6563715045882629
DP01134r001	0.1328064579690482	0.41162528401885506
DP01118r001	0.0682258047122065	0.6308417693260859
DP00796r005	0.03790728252461239	0.559397535948967
DP00549r005	0.0609267883161104	0.3075214087831619
DP02931r001	0.026537641144823824	0.1212612434959881
DP00314r001	0.06838731742605542	0.2954266073993788
DP00719r001	0.03056193604789191	0.34031357477607477
DP01703r001	0.047785595116275795	0.1939517602848692
DP00063r001	0.08870662899639603	0.7234657570551778
DP01863r002	0.04856702031916915	0.26453982675912635
DP00222r017	0.1996102903009614	1.1602614557076334
DP01874r001	0.060336383045976084	0.5067263968890974
DP01117r001	0.03132743649500794	0.24679252215523714
DP02086r001	0.1711618072585586	0.9504127278246592
DP02698r001	0.07333648896343867	0.16155559378524234
DP03294r002	0.09438630511111157	0.24235657262313232
DP00407r001	0.05798425802148952	0.3212236792796168
DP01874r002	0.1447116144163771	1.1363568720047872
DP02138r007	8.474698235284697	34.190482206904264
DP00387r001	0.14996837818715872	1.1206005633295988
DP00806r001	0.04433078492852683	0.49561556301308074
DP00853r001	5.320143074835721	21.41320256256345
DP02608r001	0.03348528964235693	0.2813582737908449
DP02803r002	0.03768941380634739	0.3158045844228779
DP02764r001	0.06456475173155687	0.2979862186449457
DP00239r001	0.05389540913098884	0.4041403997403424
DP00448r001	0.14787167072828902	0.6093137066352222
DP00262r006	0.05760161586391076	0.4429913916213844
DP00995r001	0.040895956654009226	0.25172592377950287
DP00145r001	0.039044386465392066	0.3554950650633278
DP00645r001	0.20464209832386873	0.6572170468935975
DP02926r001	0.055200079685357714	0.20316411696552505
DP02159r001	0.26507673755024935	4.110996121446458
DP00468r001	0.0400259965055389	0.6354841550752666
DP00719r003	0.16799652700158793	1.4661046592888245
DP01022r001	0.05341320236320207	0.4049632181211539
DP01772r001	0.0314464230631365	0.38217576356735344
DP00075r001	0.19247313462415125	2.6370789662703076
DP01770r002	0.09931224760250298	0.9836251096633039
DP00575r001	0.021227360598352698	0.21625574030407274
DP01455r001	0.03604466589962829	0.3324888897001669
DP00073r001	0.039530784345082004	0.16742885852288847
DP00156r001	0.08742793035862131	1.015868763081875
DP02271r002	0.09058824642245088	0.9978777843762315
DP02956r002	0.07424684367094586	0.2662860340199915
DP00088r001	0.11053045668568923	0.2975464898035073
DP02067r001	0.04574151669913018	0.34750473385926745
DP00797r001	0.04843582929119646	0.39578804239184595
DP00120r001	0.06479962209343729	1.1427489154556254
DP03006r004	0.021478783584860203	0.15756394952721542
DP00469r001	0.14925943013577364	1.2502378495430575
DP00962r002	0.05671067999611598	0.42050061378119435
DP01176r001	0.09149015613546807	0.7813837112588129
DP00894r002	0.03207591242065301	0.16371704496747544
DP03254r001	0.03590562266926454	0.23959159415306217
DP01863r005	0.23285736855059244	1.4781929853916749
DP01779r001	0.06516436028026387	0.3511339234780357
DP02123r001	0.10164006901919331	1.7512307264092972
DP02346r001	0.03890016861772865	0.4415327205501358
DP01611r001	0.09905227473831597	1.5485229227035047
DP01933r001	0.07090073494043954	0.1700160628772129
DP02170r001	0.06394632496645244	0.22735643410459952
DP02226r001	0.031811930456527804	0.27403935659374773
DP00725r001	0.050481674729225524	0.36627278623394854
DP00136r008	0.07852586674746127	1.1645325045257324
DP00892r001	0.043976318794771034	0.4500275220445576
DP01878r001	0.06309705083960283	0.2923869051162528
DP01195r001	0.028221754342538062	0.14572712830498255
DP01292r001	0.09428738933454167	1.1490415196901758
DP01180r001	0.030577155994827382	0.23578070074730348
DP02356r001	0.019984682232216174	0.23101916883580145
DP00314r004	0.024210539637660896	0.17391842771897556
DP03299r005	0.040870464492189416	0.19279305947032754
DP02729r001	0.0205401214047251	0.17118980316958507
DP01941r001	0.044950645183516026	0.23186086924080648
DP01475r011	0.029574113248573283	0.4848290528543652
DP02946r001	0.04169838903160424	0.38651754371915464
DP01426r005	0.08295501097634296	0.3492560976376329
DP00518r027	0.03116277810181058	0.24494704863589367
DP02726r006	0.03988350250813393	0.3410928605148352
DP02790r003	0.06730913643432707	0.8697546165468479
DP01607r001	0.07723811991728494	0.6532438489440284
DP01559r001	0.06381566884261626	0.7754506324107275
DP02590r001	0.04130374747299634	0.26077109598004344
DP02908r001	0.14943423282170926	1.10860043073974
DP00583r001	0.047593856775877574	0.199106546616177
DP02538r001	0.5197108533328652	5.272052806996132
DP02463r001	0.03515568389487535	0.27638338067710744
DP00132r002	0.47804707258376283	6.250021481738199
DP00055r002	0.07570751117566381	0.5991893167988841
DP00537r001	0.11060594717722512	0.7873219802308841
DP01928r002	0.12074856083428337	0.6444234218141033
DP01624r001	0.027968551676622346	0.41658525534467444
DP00217r003	1.1741770521335195	1.0556361102202891
DP00378r006	0.050702966760245056	0.31048784615412295
DP02901r002	0.054041508088651845	0.26346865188973206
DP00488r001	0.04219792308727797	0.24188542743642744
DP00694r009	0.055008192960548034	0.3674853008075102
DP00081r001	0.05910533008621918	0.7355601431557052
DP01316r001	0.26593200135885414	0.4715210569962789
DP01157r004	0.036433254354936495	0.35862630262986095
DP00718r033	0.03904592019618104	0.21453158907297784
DP01052r001	0.03575626603951444	0.2679678637764039
DP00231r007	0.0456608719619239	0.19962180862317633
DP03354r001	0.086454719056162	0.6417513377589331
DP02267r001	0.03735761537946743	0.19140354654636513
DP01490r001	0.06740182701618405	1.1722117024265237
DP02143r001	0.032440087757999406	0.2031055488289004
DP02373r001	0.4960040431987655	0.5635858864218689
DP00055r004	0.04042203697855813	0.6349381699685083
DP00323r002	0.03654482546896305	0.25233335405018015
DP02253r001	0.07927793259381283	0.3742163493836648
DP01542r004	0.07274827208325048	0.3778549263398989
DP02000r001	0.0980053060659576	1.0341579248577821
DP02145r002	0.02631639249640663	0.27130873518242843
DP01330r001	0.08121242993158508	1.2006047116682403
DP02588r001	0.038942301830519624	0.3787006520153197
DP00278r001	0.06427596487930265	0.48635453929014033
DP01669r001	0.06084137926056004	0.2240069374762509
DP02523r002	0.07938139458209266	0.5144763939543271
DP00771r001	0.1895595097168699	1.2422934537217638
DP00420r004	0.06547699492665572	0.7887325814929421
DP00999r001	0.06798161864421629	0.6280485896720407
DP01361r002	0.08303702406922296	0.634264947820181
DP02624r003	0.06665759691120647	0.2528030174505044
DP00724r001	0.09851864467954426	1.2872544167541136
DP00168r001	0.03575374644991198	0.20887532320205643
DP02730r002	0.1525003280023529	0.8159424421647817
DP01446r001	0.04140863034678487	0.30224768689645604
DP00718r027	0.035914111404838786	0.279715800623942
DP01091r001	0.09492685714955594	0.2271185927452866
DP00993r003	0.03183117970536818	0.1271891354895357
DP00699r021	0.08806810537100064	1.2265221556241095
DP01877r003	0.06732161376098633	0.5619639081117013
DP00067r001	0.03235056065406002	0.25663081069491456
DP00748r009	0.058893853680549044	0.26935438902376035
DP01775r005	0.22296608782283617	0.9891507872414297
DP00020r013	0.1774092807320437	0.43962554006127197
DP02094r001	0.3752258657431298	3.059912329688787
DP02694r001	0.11071235256457494	0.1847763304360169
DP00154r002	0.027069588321239003	0.19765556117234828
DP01804r001	0.1802529131333571	1.1849158018563495
DP02669r003	1.680962925850024	6.302347032184823
DP03312r001	0.04689004095961735	0.27694106957550674
DP02715r001	0.028346246159860727	0.44617792345022034
DP02687r002	0.036313191780880064	0.21649855600902257
DP01808r001	0.4638303307915888	3.3215504761450214
DP01250r001	0.20595480345303008	1.0627305545651915
DP00499r004	0.09189122463227892	0.6323852063866967
DP01629r003	0.09350519728337327	0.7762228739825268
DP01323r002	0.06189714193480665	0.12559664599025078
DP00238r011	0.2543625541548443	1.7993189669998135
DP01622r002	0.03932420558972605	0.34293797113486274
DP02271r003	0.07235794960112352	0.13982211655541082
DP00180r003	0.0649709439520079	0.5883682636927597
DP00854r001	0.2370699875912224	0.22720698656549743
DP00245r001	0.08695252834376432	0.26147509145552644
DP00054r002	0.05356304857959281	0.28644597416743556
DP02832r001	0.04514613851001168	0.3245451086009856
DP01239r002	0.06134878660791352	0.3088339132147227
DP00841r001	0.06402645965796909	0.46928755749473233
DP00863r001	0.07000131146103016	0.3375172042808365
DP00474r001	0.166677168016364	1.727844911602016
DP02224r001	0.1639579280488113	0.8907630360993846
DP00839r005	0.10252741464208524	0.15030139842767093
DP02451r001	0.039048684193154236	0.20008834372195036
DP00872r003	0.03882263186850689	0.18609311446258012
DP01937r001	0.12543387102976947	0.29117857585178747
DP00653r003	0.057066881115430367	0.5359402545286945
DP02819r001	0.023041241274132384	0.2773382269234041
DP00389r001	0.04481636030781693	0.403009359159988
DP01248r001	0.09604602080660801	0.49767662378681354
DP00849r001	0.05478629942317791	0.5953856856726352
DP02196r001	0.13967954162088048	0.6578446572544118
DP01594r004	0.043708765055006885	0.3081445468843764
DP01844r001	0.031165139381441408	0.295492125775703
DP02369r001	0.02240578630117746	0.08590089615202762
DP02073r001	0.03184917538560565	0.24487406689105268
DP02446r001	0.02826807550650943	0.2779201437367104
DP03005r001	0.09244439530462002	0.5046977296236338
DP02700r001	0.07022925631400921	0.29365059411778877
DP02399r001	0.09821741462648441	0.6014991682340588
DP01791r001	0.23370131454151125	1.8634216190710071
DP00774r001	0.1073132185861473	0.8299358962671859
DP00482r001	0.03262228186550875	0.23496553103175546
DP00152r008	0.1234273224646025	2.0068505066403004
DP01437r001	0.045011190361359824	0.47470132481527993
DP02195r001	0.18716168818688053	0.24078474756416607
DP01392r003	0.04865797962505202	0.6402491186272186
DP00899r001	0.03497361096201185	0.17736197161278613
DP00157r010	0.020074396532613326	0.1942943790346539
DP02785r003	0.03555358011768567	0.24250933108400113
DP00965r002	0.13272466036676378	0.9745965072227307
DP01805r006	0.03940592907103124	0.1716495770468047
DP02896r001	0.052844789689645025	0.3760759772248456
DP00719r007	0.09264616318937569	1.1797151725646404
DP00110r001	0.03259745348754675	0.16336067287468445
DP00654r002	0.038708584301549005	0.26877034717706283
DP02145r001	0.0758812678200423	0.6463116168307079
DP02991r002	0.050809840770930426	0.5911183664446694
DP02693r005	0.18327945249706887	0.7161579481342839
DP00873r001	0.11829813946468361	1.230312221465042
DP00790r001	0.0401732006556198	0.25715933780943934
DP00693r001	0.17568012594148671	0.2752950955883891
DP01724r003	0.04065909574507681	0.2514620369190045
DP02705r001	0.09762982078238032	0.30231497266127155
DP02954r002	0.04070993233906685	0.25946193540181084
DP00238r026	0.23913907810473897	3.13293907600861
DP01873r001	0.0938703979213304	0.8203128587179953
DP00062r013	0.024691368878776574	0.3751918700015159
DP02138r001	0.038985847440599644	0.4819019479866568
DP01118r002	0.029469766106856733	0.47338951429786624
DP01494r001	0.041602359531998735	0.21561476274840655
DP00328r010	0.06667256899914431	1.2946967993856047
DP00623r003	0.046406708675286464	0.27145718824928594
DP01588r003	0.03124828499535879	0.23189384899366933
DP01181r002	0.04461068640511584	0.34726390294921045
DP01182r001	0.025871354740935305	0.27402347460050774
DP01449r001	0.10364420449376191	0.23510511745940443
DP01544r001	0.07730936291326977	0.8061192878309199
DP00953r001	0.1464477793684893	0.3807929987077993
DP02197r001	0.04995975986004821	0.4278344116077941
DP03018r001	0.021428746665484846	0.34846790457859156
DP01475r003	0.11286621947080251	0.5918259304861782
DP01861r001	0.12015860125697264	1.3665775076331008
DP03100r001	0.05785087055309864	0.6210223997883335
DP00182r004	0.10706328725892415	0.3571685640955874
DP02010r004	0.04530068638287423	0.689662120446604
DP00997r004	0.056967572982763316	0.4724999485962352
DP01716r002	0.05475442263601046	0.15733285233427866
DP02458r002	0.20659953114254118	0.5123283655347568
DP00223r001	0.08260954686263362	1.1518147944763097
DP01799r001	0.08643752511916945	0.597135623696394
DP00136r001	0.03589156430521359	0.13838946138185093
DP02005r001	0.1652311507788459	0.7085386081388851
DP01174r001	0.205129953399487	0.6592747178498944
DP02010r003	0.27588762967852914	1.1337359946848071
DP00398r002	0.05120479866185402	0.25848676103620033
DP00155r005	0.0492347548108551	0.4292377838873015
DP01201r001	0.036865475573788234	0.27776521473374594
DP01562r001	0.1218213425005147	0.7970955649980164
DP00761r002	0.04672515709970234	0.25651045269863226
DP01330r003	0.057668105207074244	0.2843782617414187
DP02742r001	0.03999265279299805	0.37964306842012624
DP01330r002	0.3725932414167579	2.8823233686030494
DP00705r023	0.12199514732170508	0.9727614139519267
DP02607r001	0.06953475088756671	0.8362928311977272
DP01762r001	0.04810724588551308	0.17915178832322923
DP01979r002	0.13524730175114674	1.4078877062140083
DP01246r001	0.05184329067870209	0.585855214032647
DP01513r001	0.12537252951200187	1.8938421358329154
