# Supplementary material for: Direct generation of protein conformational ensembles via machine learning
Source: Nat Commun. 2023 Feb 11;14:774. doi: 10.1038/s41467-023-36443-x (PMC9922302; doi:10.1038/s41467-023-36443-x)
Supplement: Supplementary file 4 — Source Data [file 41467_2023_36443_MOESM4_ESM.zip › source_data/fig_5/panel_e.csv]

molecule_name	idpgan	polyala
DP00468r002	0.009412799752608345	0.41315409041954937
DP00776r001	0.017584853973834143	0.025753737030439976
DP00088r003	0.020659769114305327	0.014955370392730047
DP00661r001	0.06110594164545563	0.6760316683329374
DP01420r003	0.013162957689740358	0.10636467418507341
DP01147r001	0.040404292542741485	0.21802738218817025
DP00437r001	0.014365241610451279	0.041657715724037016
DP02476r004	0.040583648554241486	0.25689911929313336
DP02787r002	0.034139133975248634	0.366902350012823
DP02642r001	0.026904959197436358	0.10211968163763487
DP00754r001	0.011798031707507484	0.07947018311902086
DP02738r001	0.007719459563525761	0.040254308014500695
DP00736r001	0.010847182675388497	0.00996774929945272
DP00896r001	0.4381896658691356	5.511220086856478
DP00835r001	0.023135173918306873	0.0995138621940134
DP00992r001	0.011919402094978427	0.04419671408286116
DP02408r002	0.019198951041049753	0.86686072430582
DP00485r005	0.011669832589907416	0.02951348615081819
DP00102r005	0.00763973018680014	0.03529329313925084
DP02641r001	0.02472156805739835	0.0406880030035576
DP02359r001	0.005901998195928959	0.03920889719886485
DP02463r003	0.08615853817782271	0.2991519272450067
DP02682r001	0.01243200342534231	0.09091370720588104
DP02679r001	0.010667633792257191	0.28335398366279463
DP02463r004	0.008129646869409684	0.05546937201690575
DP00078r001	0.09952248280150947	1.6895358501829791
DP01648r003	0.01552260186077839	0.12360720611421103
DP00475r002	0.009375747189038311	0.03883855849775901
DP02049r001	0.05424863400064038	1.1879876423736302
DP02890r002	0.022970995682532348	0.1015033826445196
DP00014r001	0.016364166197213866	0.0393885852836491
DP00037r002	0.009342847522168364	0.040290156540688744
DP01946r001	0.015609751683520223	1.221230413892888
DP01424r001	0.023862909014680016	0.25034614400604677
DP01299r001	0.02772364782002697	0.6116045893677605
DP02833r001	0.020815509777568422	0.18843012461075656
DP00553r001	0.01754346094935586	0.4133867216130281
DP02327r002	0.033332116132548766	0.13173616583185743
DP01920r002	0.007868873778494821	0.06395592378904952
DP00947r002	0.006912172654922976	0.0667035598954791
DP03299r001	0.01975957670499091	0.04684514050768376
DP00435r009	0.027390748996012813	0.0750145791677382
DP01160r001	0.00713185690527632	0.41999651808862914
DP00238r012	0.05673910233922622	0.8374862746299254
DP01507r001	0.012146955317744986	0.054717436982022735
DP01165r001	0.01473677270902385	0.1368169022533401
DP00734r003	0.010814837758097861	0.07471632266972161
DP02547r001	0.01136167799554801	1.0724889628828673
DP02711r003	0.034213500450965516	0.07502596141933715
DP01526r006	0.010632144778435784	0.1464661011204605
DP01534r001	0.025654136433978958	0.9053890198117122
DP02605r001	0.012715208155295237	0.10463545461798618
DP02790r002	0.009541687134146529	0.07007217628930537
DP01938r002	0.01592461628563739	0.039489228607789875
DP02536r002	0.01832330166731437	0.05104473700103832
DP02795r001	0.009017532427975827	0.06330493516925184
DP00020r001	0.02538015354286515	2.3411484301291607
DP00721r001	0.13447769904736406	3.0400629448453564
DP01313r001	0.004365890330113985	0.24605065306442292
DP02373r002	0.045283220751221626	0.10987176859462107
DP00026r001	0.005773773194697584	0.07919852141268581
DP00965r003	0.010644544165741229	0.046154095359508374
DP00798r001	0.020389000366428503	0.08413259049085722
DP01434r001	0.008694411648639853	0.026154407530537337
DP02703r001	0.009451215237535924	0.39559189200026884
DP01201r007	0.01389511925603439	0.4238376513401288
DP01249r001	0.00807124958244744	0.11275822678380798
DP01478r005	0.012999130025451605	0.20837529353548026
DP01817r006	0.045306679007051695	0.16246135061060363
DP02616r001	0.009127622506027793	0.020194027357881082
DP01069r001	0.03275503357475721	0.5035353297830689
DP02138r003	0.02773145931036773	0.11153395603544194
DP01618r005	0.015057571181266423	0.04116908429985049
DP01047r001	0.5146064298847359	0.46437035870968124
DP01849r005	0.02890771340857959	0.04106368756109398
DP02653r001	0.007587850405293983	0.24643291974257522
DP01930r001	0.009867167623666582	0.023110095518271638
DP02128r003	0.015813531077635595	0.052039450535751555
DP00815r017	0.02114805763773323	0.28695333518006877
DP01304r001	0.01845333588465561	0.07177480366774641
DP02356r002	0.17420711934019256	3.433652985520647
DP02860r001	0.014025071772522876	0.2896805662726862
DP01329r001	0.015583572775991915	0.10804992596814578
DP00625r001	0.027106074681205107	0.917398356869641
DP00573r001	0.00668898911523895	0.06392611419763179
DP02477r001	0.015620434092670742	0.8920975681495802
DP00138r010	0.059246707941851814	0.3563813655948037
DP01475r007	0.0280588182911755	0.09900324440565438
DP01474r005	0.01092882280600178	0.5747027873615268
DP02481r005	0.14521882675194053	2.0537218557414354
DP01608r002	0.023988752226518396	0.0567250101271349
DP00961r001	0.009923450776435893	0.06224758916025774
DP02417r004	0.005559298222797503	0.1146840755394219
DP00872r001	0.014951955439865881	0.21670084846258864
DP01475r008	0.0117105612249517	0.3231282544984792
DP00287r004	0.011973263589860304	0.9058341539034472
DP01654r003	0.0066099376715451534	0.2482369424247149
DP02602r001	0.007869654849194895	0.07319932610283515
DP02990r001	0.008345947951663584	0.06867632088595524
DP01562r003	0.014603712405041644	0.20196525478377936
DP01485r001	0.011820558375393862	0.044310558539752874
DP00752r001	0.018319823724824	0.1781568822751879
DP01396r004	0.023001424023955424	0.16200312988180687
DP01999r009	0.010805167543308694	0.0971764706792178
DP00073r005	0.009310370513614183	0.04528333458727023
DP00808r001	0.0063878153066034195	0.07097373291627118
DP00636r001	0.019938885320210722	0.4921084011825157
DP01968r001	0.02469102616578242	0.1231060176313404
DP00205r001	0.017797786225035035	0.7341836820207497
DP02474r001	0.011410059911802791	0.17439194427673108
DP00329r001	0.01961579467986832	0.017836507001937157
DP01327r001	0.007179113748539653	1.015274186293224
DP02831r001	0.021563868140804743	0.046833005441252254
DP02635r001	0.00868221680261632	0.06379476660472111
DP01203r001	0.030225538441331697	0.28371253917014444
DP01606r001	0.007447193405950254	0.10581822989304426
DP01759r001	0.03335978337578536	0.30484644987545567
DP01590r001	0.020896928986103163	0.29353657116779697
DP02634r001	0.022666565893805685	0.0576589401495865
DP02652r001	0.012046486899375222	0.040714892589659074
DP00282r001	0.012858097271210612	0.19615751048508828
DP01088r001	0.02243137894189256	0.6183723293781808
DP01499r001	0.05478743264622523	0.2828298001178339
DP00094r001	0.02036817035242036	0.15038584126143417
DP03121r001	0.011069107650519551	0.0279098504612142
DP01163r001	0.008783190245384629	0.06314870434131396
DP01920r001	0.015865217229814828	0.2813673603767725
DP02164r001	0.01214141819821003	0.11085796110854368
DP01094r001	0.019433547993830003	0.055359782775684194
DP03345r001	0.023870127525286493	0.07504077468140553
DP01240r002	0.021708688526861173	0.05867584468758401
DP01184r001	0.02759684145752553	0.128467341646719
DP00994r008	0.016104671588572497	0.06155763039627919
DP01464r001	0.010837151596751584	0.09552243466320973
DP02334r001	0.022933453622721547	0.08222118698582462
DP02493r003	0.018536845852508022	0.04735085276457168
DP03353r001	0.025196186950075812	0.28245173393863016
DP02539r001	0.010837704390988386	0.055492560755802306
DP00517r001	0.008843922522153604	0.48403110903927
DP00839r004	0.019995708010782112	0.08745522083450656
DP00677r001	0.01417224285757221	0.04535316549177336
DP02919r001	0.03955767526935989	0.30551607840288436
DP00060r010	0.00950187950945691	0.0717876017377132
DP02922r001	0.015612090394066165	0.046788893400421916
DP02382r001	0.036437280293183945	0.24858955863415758
DP01005r002	0.017119201842160117	0.03165081892670765
DP00356r001	0.02299652662581077	0.10476838633356049
DP02826r001	0.013063110798260438	0.06472553619371313
DP01603r002	0.022816030273071223	0.015205999815974078
DP01883r001	0.014670934479817762	0.04376845797978719
DP02735r001	0.01690358499943142	0.05378641497795972
DP01835r001	0.009190009346210028	0.06964410557350409
DP01044r003	0.009157839769273673	0.030853885563944864
DP00346r001	0.011251387958696155	0.05365628519028827
DP01311r001	0.010411541567142274	0.06839748733729133
DP00134r004	0.015932829235517882	1.278007441928859
DP00869r001	0.012019182444973865	0.1825633768529507
DP01026r004	0.00797031287584496	0.08256100718295158
DP00020r007	0.011916977373441114	0.059082774565123286
DP01458r002	0.009249377016666763	0.03832337137959809
DP00809r001	0.01490686290254351	0.09828398052102877
DP01456r001	0.0292324079095886	0.637164624003419
DP02869r001	0.01842000306246585	0.29763018739256764
DP00899r002	0.00967873354922928	0.02888373399364143
DP00064r001	0.016510397916395664	0.4966228002357033
DP00122r005	0.02313427466011746	1.6338167692881593
DP01724r005	0.014028601029159265	0.06289010208143184
DP00352r002	0.019159007025685876	0.1144074104296515
DP02638r001	0.01321518654286866	0.03947137691962405
DP01944r002	0.0067609190964296245	0.07093006756430463
DP02548r001	0.008467827636008665	0.29534040929465555
DP02148r001	0.010607855242373412	0.08903841029888926
DP02985r001	0.010919756235911932	0.10268817499843248
DP01943r001	0.005921591376895971	0.2369077732556964
DP01095r001	0.02920936962526555	0.02613116814997394
DP01155r001	0.016196746499922605	0.048192903324700935
DP01430r001	0.012787544319618599	0.07565565314819364
DP01113r001	0.025926665399100424	2.159061559701235
DP03361r001	0.014176298740484835	0.08201543823840665
DP00004r001	0.012038737196071717	0.10668386513430272
DP00926r003	0.01135364874440238	0.049598402012231285
DP01774r001	0.014496370733276264	0.17653903312718972
DP01479r001	0.010583823434190391	0.02473025293472484
DP02783r001	0.010585084736618379	0.03747815913181539
DP01162r001	0.020525006356083602	1.0110019446925096
DP02597r001	0.013391236595791549	0.08292972416650592
DP01169r001	0.016314891977566113	0.8469677787044911
DP00768r001	0.013392609970573212	0.5989161140070726
DP02982r001	0.008105407387928613	0.06816139631909943
DP03280r001	0.01933413454727234	0.06109772511823162
DP01450r005	0.011056780199006803	0.14991594440732173
DP01467r001	0.014393436766540505	0.25949172377961416
DP00111r005	0.009324829345156369	0.03230938720118863
DP00678r001	0.011957379115106586	0.19496362269529416
DP01979r001	0.017521297711040388	0.07223639788391029
DP01464r004	0.007447582986307985	0.14311281286956365
DP00823r001	0.008408298300809604	0.07796582242351616
DP01560r001	0.013242987530932952	0.07882844379853923
DP00716r002	0.032358023538768314	0.6452224538231979
DP01857r003	0.009232270013298342	0.05221363098259454
DP00578r001	0.012077955125708278	0.08016761493134868
DP02127r002	0.014656725558597868	0.04389578139128817
DP02079r001	0.02838414193321904	0.02129338638990421
DP02555r001	0.023319771133387984	0.11040843756771133
DP00153r021	0.010920613366059928	0.022266490654913842
DP00458r001	0.010763423505392214	1.1507551129428915
DP01196r001	0.07964027688611323	0.8117476711997359
DP01070r001	0.007542267565885061	0.26609418268573276
DP01268r001	0.008546212734153796	0.03601779531979671
DP02456r002	0.015901271122043373	0.07474378312578568
DP00443r013	0.008143657968414271	0.06340417289140753
DP02353r001	0.017286710432510666	0.10355571901452443
DP00628r001	0.00853341587368724	0.10959657269231622
DP01399r001	0.02466317334706633	0.23801416291413022
DP00118r004	0.013961883282093	0.0983523394815468
DP02008r001	0.02995828358159245	0.5208900829128735
DP01086r001	0.0278862216603952	0.15870264698529696
DP01651r006	0.029198337767342993	0.15246710998961271
DP02520r002	0.011091356465064763	0.09409090103421312
DP00933r001	0.010648679827196925	0.1562703486285423
DP02929r001	0.01614489668149346	0.021747987619806498
DP01310r003	0.014729738024944712	0.13348420998904162
DP02025r003	0.018353001688951737	0.23707676522949606
DP02296r001	0.01762994461006979	0.07344148638643218
DP01202r001	0.020190042207727348	0.4229332824768499
DP00151r001	0.039905657689726586	3.342261002902628
DP00898r001	0.016173034424147182	0.07774865537988832
DP00611r004	0.02645206491273364	0.037817821197504084
DP01993r001	0.02905266100698562	1.2024069137377835
DP01579r003	0.03688299415668489	0.8667944012380319
DP01538r001	0.018085715807409752	0.05286081099168454
DP03020r001	0.016016109413252252	0.10437868047568015
DP01080r001	0.027019164050769488	0.314295569530179
DP00765r002	0.007198121999437921	0.0717753516403428
DP02375r001	0.010371970084208095	0.04969119089992304
DP02836r005	0.014653889112379054	0.8596328137784377
DP00107r001	0.013112158079851917	0.16675052451509909
DP01108r001	0.02204609973589544	1.354000151383209
DP01524r002	0.016502344595714053	0.04814780128745701
DP02193r001	0.011702382925139632	0.08659768602522558
DP02071r001	0.01603246820379065	0.3688692134124714
DP01644r001	0.01049859901261412	0.013555032814369587
DP01049r001	0.016968003019358028	0.11391957404977644
DP00990r001	0.021016498133545735	0.1787602551025095
DP01389r001	0.006748408544665598	0.2776353812967155
DP01102r010	0.0067530641602790605	0.17162034158312503
DP00796r001	0.0105006629334404	0.051862282166727766
DP00974r001	0.007747605061723081	0.16227498313989047
DP01114r001	0.009037606952106148	0.030367293196863633
DP00193r001	0.013815171998199824	0.8191514268356143
DP02495r002	0.021219423079825387	0.06642377955611796
DP01594r001	0.014260952842679024	0.06550256145263662
DP01645r001	0.01426064947432327	0.03210823349807403
DP00026r005	0.015885311036255984	0.23857640451524081
DP00749r006	0.010253054086843435	0.06317404367006192
DP02644r001	0.010623398470850915	0.10393374580740772
DP02921r001	0.009058701574358285	0.04071638424260292
DP00233r001	0.01426236109062116	0.05198000562001168
DP01510r001	0.01701933737275975	0.06981548100515993
DP02208r001	0.011269602665389178	0.039712004308352915
DP02986r001	0.011444904091390186	0.017358956124903367
DP02341r001	0.013069703563441764	0.05849838961296453
DP01588r001	0.018003238486170234	0.12730339800858584
DP02583r001	0.010675459263535294	0.05585985621147132
DP00674r001	0.030374305747644992	0.5937670951798892
DP02660r001	0.011791287758353797	0.19523200757939474
DP00904r001	0.031504840728050994	0.1077689531117652
DP01059r002	0.013056498216921392	0.023443667988828812
DP00177r001	0.015614944326451607	0.37822379255167143
DP01282r001	0.010242861029374583	0.03929229183814563
DP01705r003	0.012042625317334304	0.22178568110715707
DP02703r004	0.009880346874494883	0.05369765832854969
DP00463r004	0.016779238781220653	0.14104745041530298
DP00726r001	0.013591861673182356	0.030624994795375213
DP00435r003	0.03607758832145924	0.14747171626725003
DP02987r002	0.015600926689466105	0.05048330907289862
DP02576r001	0.01632626555739804	0.023597372785725195
DP00974r002	0.030365930223642777	0.0986471817144998
DP03335r001	0.03250891929880709	0.039134537788751235
DP01400r003	0.02291868210655313	0.36698225999654044
DP02782r001	0.012840088566972285	0.048354109187338776
DP00399r005	0.014819032353573822	0.03853555688885358
DP01561r001	0.045868937791681115	1.8550407184280406
DP00148r001	0.006392135320724786	0.3683385838904501
DP00672r001	0.015392205916181009	0.08016272005773556
DP00141r001	0.02831523345086094	0.248498201842639
DP00787r001	0.022269493413114922	0.6706576100415235
DP01741r001	0.017530255277527718	0.26449752952735567
DP01554r001	0.02200991223731337	0.1857178206923162
DP02591r001	0.03312871379221329	0.24648536756417427
DP00943r001	0.006285913010818815	0.4569788737771805
DP02481r001	0.021153983472063688	1.110293094820401
DP00902r001	0.020735582145059026	0.2240103657211002
DP01109r001	0.03105628320144333	0.8399654635684004
DP02683r002	0.0072466745394718785	0.07883784948617126
DP01479r004	0.0034788613055534412	0.8234250039915518
DP01994r001	0.010483503567791212	0.08045419052886461
DP00226r004	0.004811727689822743	0.12973092336790387
DP00827r003	0.01533400986618615	0.05717055068222735
DP00720r007	0.009286470145128987	0.48992532239663733
DP02892r001	0.01360131870686552	0.34972765749567547
DP01584r001	0.007729213447313917	0.05681119889313564
DP00836r001	0.01166616628887175	0.40714175535500036
DP00006r002	0.01775657493107538	0.37205997420390907
DP03019r003	0.010138102387331347	0.08207966394239782
DP01578r001	0.046648350312390174	0.33135952846727906
DP00427r002	0.011264555465443886	0.10939511828973673
DP02158r001	0.03159672442928276	0.08060226086772566
DP01783r001	0.008910713866103474	0.05284496820814334
DP01841r001	0.010110925117793884	0.010989262470889542
DP01654r004	0.03296013883858046	0.560303218478982
DP02881r001	0.02537159341646881	0.09583099526797122
DP02722r001	0.0265253788728138	0.1274169408720424
DP00954r001	0.014179863226698054	0.06463659313988537
DP00607r004	0.007923812719134143	0.1484856543288981
DP00214r018	0.07313492873999117	0.8847626102040375
DP02772r030	0.008327673541288359	0.08186866222627365
DP02554r001	0.03772573021791683	0.2663184417553492
DP00878r001	0.016615908155148032	0.02976224247235722
DP01675r001	0.011417615357051405	0.15100931835470352
DP02936r001	0.019322560933478544	0.09016341261650322
DP01167r001	0.017485464284435686	0.9854564774483937
DP01255r001	0.008843912605750303	0.0665233878106949
DP02160r001	0.007798069155925842	0.0903461863766472
DP00473r001	0.00985124056607771	0.36870330989962236
DP01404r001	0.009255133153221786	0.05956385206390643
DP00130r001	0.008571469852856962	0.04393363291346362
DP01870r001	0.0203907527321749	0.14384324039599755
DP01172r006	0.03338318674362637	0.1800432915733097
DP00685r001	0.03117135646388896	0.049067510701463965
DP02617r001	0.009599969856183445	0.06047206961455001
DP00377r001	0.017750723349512616	0.29781872884455235
DP01438r001	0.05525550991730443	0.26601037427924457
DP01996r003	0.018722467981374533	0.04386192838476698
DP02357r001	0.017597086488152135	0.034021489250146815
DP03021r001	0.02821544961505803	0.3556499214733758
DP02006r003	0.01175757929897137	0.06243083722645691
DP02704r001	0.020539111591747948	0.6968251806570356
DP02761r001	0.012688765327179293	0.3137880106985946
DP00834r007	0.010455586207781906	0.04870009248245645
DP00446r001	0.01104045776331924	0.03911945803681201
DP01077r010	0.010167294776478788	0.8435750960658727
DP02619r001	0.06653857113788754	0.7889430206548893
DP00987r001	0.012618836549996676	0.02572648981005287
DP01405r001	0.013555121906258629	0.24213202955512167
DP00910r001	0.01188613292545171	0.06720089512989792
DP00764r002	0.02119163374507334	0.027010079357969376
DP00519r012	0.011347794939546874	0.12860268792173332
DP02772r006	0.01268314928070184	0.03926190953191247
DP02697r001	0.013596176334465693	0.05851282763726137
DP01825r002	0.01190964828835996	0.0425792577870101
DP00656r011	0.019431855835328984	0.29481799706211487
DP00043r001	0.02293538985935557	0.16859461744628557
DP02533r001	0.02471347064846222	0.0628940682619386
DP00063r002	0.01631818774082336	0.07605472789360554
DP00976r005	0.0118730595241866	0.21082395618952315
DP02882r001	0.009726491404757915	0.056594182102050763
DP01131r001	0.011164355640027348	0.025870865323115156
DP00644r001	0.010238707924501798	0.030236083587998015
DP01016r001	0.009255174598842321	0.047582924887057565
DP01317r001	0.028447104244479368	0.3266544486392142
DP02050r003	0.011736032872574749	0.026419482812018148
DP02615r001	0.014985447592294204	0.027124203442004884
DP00662r001	0.009895238994328056	0.6445485699848341
DP00835r002	0.0300991958225962	0.3032004288406032
DP03338r001	0.05164397524845697	1.532896305380255
DP00190r001	0.017616019055700236	0.8134478801412044
DP01045r001	0.010663557000518976	0.03353832731149615
DP02552r001	0.03040268601930367	0.22371428944205923
DP01970r001	0.009649635181359858	0.679058895869959
DP00764r001	0.02383909690643344	0.04957323237020757
DP01123r001	0.025637209522408753	0.10001986746684914
DP01336r001	0.013052906509304088	0.24402869462438387
DP01985r001	0.016910103094509816	0.444458798688469
DP01287r001	0.018446442602597524	2.896319255355115
DP00104r002	0.0058653274420176205	0.5091952199283873
DP01987r001	0.03077523422781541	0.19990396175246508
DP02587r001	0.012108933174403213	0.061595165615991494
DP02709r001	0.014028874193888626	0.09609300354034901
DP01472r001	0.008278167134491561	0.7431921308728153
DP02733r001	0.01456940788473706	0.1407174763353327
DP02316r001	0.02869437496157496	1.7696877783209672
DP01055r001	0.013331264619501263	0.4673237241791448
DP01482r001	0.16851334397847645	2.853533434739642
DP01102r008	0.15511409813152202	2.648017299816736
DP01465r003	0.06187049101310064	0.4168778297899968
DP01561r004	0.04693186185905313	1.8689497882196509
DP01496r003	0.025665247896469314	0.013026284256716668
DP00706r001	0.010920662209393051	1.552458891918974
DP01855r009	0.0131557863335186	0.0344449665694723
DP00839r002	0.0071897830851190975	0.798114168845053
DP02345r003	0.23140853031915212	4.041546927428486
DP00707r001	0.023508768609940646	0.21549645678586501
DP02673r002	0.0051007432816713005	0.03656054961002948
DP01480r001	0.014077979057239403	0.3684137615829704
DP02651r001	0.019271752503578734	0.04683920818100971
DP02928r001	0.024939340179527054	0.14754049586442913
DP00487r001	0.010299573563951787	0.12050467258804055
DP00567r001	0.010385203399340332	0.0405402010679874
DP01064r001	0.0429390037883895	0.22229018673654935
DP00450r003	0.011514341812272096	0.0786442296133329
DP01082r001	0.00849241688979308	0.13819826703834082
DP02027r007	0.009297154086334832	0.022517384932439755
DP00307r001	0.01610601008595164	0.016005957978204515
DP01015r001	0.018212466829420182	0.09445274607307845
DP00766r001	0.06613685708346724	0.26481103235673287
DP00759r001	0.02247978496518134	0.061814553270722494
DP00646r001	0.014353789012144465	0.46300407718923486
DP01429r003	0.03179266090408392	0.04371134068670225
DP01073r001	0.004008083556094825	0.14556409180619112
DP02862r001	0.011916405482510325	0.10568606465500607
DP02805r001	0.02044072678848926	0.09758079864181042
DP00303r006	0.011299854947127793	0.03526937718709268
DP02143r003	0.04089230349605957	0.6792089476974296
DP02509r002	0.023908392795028044	0.22598693927100044
DP00250r010	0.0167740176841255	0.8335707631606113
DP00641r001	0.013069738767535229	0.017440206363870895
DP00778r004	0.014872777825915482	0.060776779120697656
DP02075r003	0.025728854998004428	0.833915557795126
DP00527r001	0.01215826313574629	0.16054077091316535
DP01153r001	0.010839198031480767	0.18513239267630532
DP00985r001	0.011209177303125489	0.2359083258663101
DP02463r002	0.007357990900477713	0.25210314338153794
DP01186r001	0.01200673997679141	0.05814479227811449
DP01300r001	0.0642833088780951	0.8190180078776557
DP01602r005	0.013724983304734636	0.06329683419008225
DP00966r001	0.017321225927224577	0.2238679307679402
DP00616r001	0.01372976856564816	0.06918573581299366
DP00340r001	0.023189605312184308	0.5354396991829955
DP02061r002	0.006857080763462648	0.05748538024185986
DP00656r019	0.01180247880247476	0.009427186337370507
DP00238r018	0.01018344459495552	0.4855842088829245
DP02481r003	0.012297305418572137	0.131035861608142
DP01733r002	0.016052337481888085	0.029382145292711336
DP01009r001	0.1366841576782019	2.018052087827629
DP00902r002	0.005772106905520574	0.17550174136025742
DP00325r001	0.014199688053738644	1.5602594613417213
DP02703r003	0.01505671874028627	0.05117755927442618
DP00931r001	0.009634188391160193	0.041319971040249696
DP00768r014	0.022862519192489775	0.23969455466719022
DP01739r001	0.010702269632920789	0.021279458389764118
DP01111r001	0.01910855106167424	0.1781247918379641
DP02015r001	0.016845719379547004	0.09419643889309862
DP01938r001	0.010647381877157577	0.026284541310597497
DP02209r003	0.07917239012007896	2.2566012156042725
DP02327r008	0.015364909969366602	0.10720675779776967
DP00810r001	0.012180337898952107	0.06810826130302444
DP00173r001	0.03106791782938481	0.5616657464440833
DP00220r001	0.04821789547847881	0.14977047573601357
DP01996r002	0.016043376037753767	0.08884102676887538
DP00075r007	0.016251341426836943	0.025962661063875018
DP01315r001	0.013313094079200484	0.3804590271212216
DP00297r001	0.016216015889093046	0.019975571404492957
DP02233r001	0.040119864257015796	0.8749473589392698
DP00349r011	0.010345987558664295	0.04948812158200909
DP02580r001	0.03032620386709437	0.579462324223081
DP00079r001	0.007691875160384947	0.387971009528553
DP01261r001	0.006813206387984874	0.120395403370815
DP01427r001	0.013454922359081717	0.6152402750704857
DP01199r001	0.022980239540733038	0.04054442683443485
DP02623r001	0.006442189810272934	0.1369957377825789
DP01122r001	0.017175647627175005	0.08210420472737555
DP00592r001	0.03836088571948339	0.11639723977201312
DP00161r001	0.03745543280309979	0.16445925858440746
DP00551r001	0.02615036409722457	0.20295834955561326
DP01948r001	0.018315173230796976	0.11007664055668516
DP01610r001	0.020483876640559312	0.0759876109948765
DP01475r016	0.00957783574192251	0.09531710729643947
DP02838r001	0.026930396599676554	0.12038998614138538
DP01600r001	0.022402498134573148	0.056359547465362425
DP01875r001	0.00964899322367541	1.0945447857325006
DP00089r007	0.01359691266443134	0.040697669261336326
DP01085r001	0.024183384502767333	0.26952261529022015
DP00122r001	0.06338691616346402	1.4875707171410006
DP00144r008	0.008069113643935958	0.5805919826431005
DP00728r009	0.010113141447491997	0.030858768935689646
DP00458r004	0.008116061012431609	0.25078642573247784
DP00588r001	0.048112406774742204	0.7048439034110858
DP00422r003	0.00981765656830846	0.0629241914333285
DP02826r011	0.03437020099611344	0.0364265635957724
DP01855r010	0.014929754785089542	0.044808171859174746
DP01454r001	0.03176612922531548	2.4108275761220095
DP01281r001	0.01896350424091802	0.03244730476231413
DP00020r003	0.12063020151074971	2.5842452328685654
DP01817r002	0.03059168313319523	0.07714681529589451
DP01269r002	0.013660431094863583	0.06728135131181026
DP03003r002	0.013757167487453483	0.12948557956039836
DP02192r001	0.015989580148229005	1.6873498980552897
DP01806r001	0.010220315051466594	0.13453926864212268
DP01097r001	0.021813142485001373	0.05962720652154657
DP00862r001	0.029288601234654883	0.5610065051642863
DP02333r001	0.06380041774394266	0.08236442123062979
DP02791r002	0.03269228013211424	0.019603465018639275
DP00786r001	0.005968519972965763	0.07650513372049958
DP00949r005	0.011041628073876875	0.05826187013350947
DP01611r005	0.012020473986663114	0.05133442993460163
DP00659r001	0.16479236432156785	3.6404413159364513
DP00861r001	0.012282805435648235	0.017369102005880665
DP00014r003	0.013874826239340807	0.06006822775351118
DP00669r001	0.011599973699415565	0.16986402055618588
DP02920r001	0.05700306573498322	0.9186493952768987
DP00077r009	0.012926157366507214	0.11220353385822929
DP01364r003	0.01397508918130684	0.03451606446957292
DP01364r002	0.013516459196008374	0.145921207377314
DP02987r001	0.014619968588198133	0.028158668025397484
DP02478r001	0.011717431938137816	1.4996182599361756
DP00229r001	0.016123653136284735	0.18278611613375917
DP00683r001	0.05687177844398697	1.1747465187705888
DP00278r015	0.016249294383891236	0.07949568398589041
DP02400r001	0.04031073966594337	0.2049115277509544
DP00462r001	0.02579739724133555	0.07135070983243766
DP00200r001	0.009254674229598527	0.41566078884179086
DP01520r001	0.009941867245291823	0.3643285307521534
DP01084r001	0.024029079097397932	0.17442111299338803
DP01750r001	0.01849028953740829	0.026149006604637724
DP00044r002	0.022463829376366783	0.026027238997434306
DP00621r001	0.030644121067813692	0.41158236785480357
DP00099r001	0.009335868879974469	0.0543933604375517
DP00358r001	0.025019826325991215	0.5629377706596734
DP01553r001	0.01625300163904528	0.08829156452315678
DP02744r002	0.006471205540436356	0.11431680533072877
DP01592r001	0.017502516519595758	0.04361704436736365
DP00729r001	0.01139494181594218	0.03732299283003559
DP00393r001	0.014577880589840435	0.02346624812147671
DP02170r004	0.0053855845363431	0.12037864192606923
DP02609r001	0.030008163764656526	0.14225124156705965
DP01491r001	0.023427517962021374	0.08703935644274996
DP02476r002	0.006896339074435158	0.37920445825563664
DP00509r001	0.007053316165406494	0.043286226854511424
DP00799r002	0.01598475653081067	0.024768400850542847
DP00748r003	0.017222951145356342	0.03443371003109797
DP00544r001	0.019687089029450277	1.075834060890017
DP03026r001	0.019078171766023236	0.07333335996623529
DP02657r002	0.016017336031308692	0.037958537452919286
DP00856r003	0.018659402454918844	0.08633401184942564
DP00382r003	0.012800853812525352	0.0558219897010261
DP00949r001	0.01185319407572082	0.059972334307021716
DP02345r001	0.005537448753762998	0.0634607110823273
DP00021r005	0.010896051105812148	0.06814314099087337
DP01154r001	0.016715205094175515	0.07644812666461519
DP00133r021	0.0073491461289553585	0.10985712361524909
DP00156r005	0.017262065570937627	0.1235071320563114
DP00858r003	0.01788797647413872	0.03322755972906628
DP00848r001	0.013812802225538877	0.14940179604226533
DP00655r002	0.01137221254566556	0.07156499148284831
DP00736r003	0.018963315663809373	0.0497404870769433
DP02848r001	0.02995673106884688	0.08154046141442381
DP00915r001	0.017369638271401346	0.02762319835116218
DP02960r001	0.022316545392532527	0.08592752497777707
DP01277r001	0.025070101983357948	0.08579028193059943
DP00082r001	0.019417997691461512	0.2332995011169297
DP00491r001	0.032215618231412946	0.3065765801350235
DP01817r001	0.0077368418224730996	0.3552418390341755
DP01447r001	0.01083617937429061	0.09006221819580391
DP02002r001	0.009644334327229545	0.5462448133939932
DP01584r003	0.010667894449329326	0.4914062120942288
DP01135r001	0.040106082405413766	1.5655734567446418
DP00718r001	0.01669858607502395	0.7061681875168676
DP02292r001	0.014259228101509681	0.3355292846292666
DP00135r001	0.04149534401631497	1.6994025445620704
DP00419r001	0.01572166512900158	0.1316517149967391
DP01855r021	0.12681516135736387	2.073394855667031
DP02822r001	0.0345251945431412	0.18887321611784164
DP01097r013	0.006168550455035704	0.19613921512784327
DP00225r001	0.024716570592659734	0.5876587116342638
DP00720r002	0.03137222637172092	0.6792952456564381
DP00140r001	0.005843468218818268	0.41273468739639546
DP00090r001	0.01698063153610173	0.27367637814704365
DP02372r001	0.022050979875938962	0.02397066767260923
DP00786r002	0.02160881493803475	0.0737215051843888
DP01254r001	0.019253258693946375	0.2329123020462922
DP01526r002	0.008868572025058244	0.025348191442224936
DP01951r006	0.008213722256300902	0.1907851098482351
DP00912r001	0.010677573080769252	0.33245008240762625
DP02741r001	0.0193111840976772	0.4071885023437562
DP00718r047	0.0062598921955920915	0.05517213075710536
DP01157r001	0.01713526147203262	0.16520710046221315
DP00348r001	0.01613116135718795	0.057970104527749915
DP00794r001	0.015090033479410164	0.10371469432451648
DP01102r012	0.008660436037055437	0.07982488925550905
DP00089r006	0.007423624363117515	0.14925108131404077
DP01628r002	0.06483429173393984	0.10507343221838968
DP01033r001	0.014822515735431967	0.33662163959877245
DP00986r001	0.01069042346107558	0.0674682889203522
DP00407r003	0.00902600614830696	0.06795548346282643
DP03359r001	0.051103543360905314	0.9179669708914824
DP02204r001	0.010124331895771188	0.08107840250221164
DP00953r003	0.010845943366550443	0.09643197574698953
DP00774r002	0.018861619930987977	0.05015922934166024
DP00808r004	0.006964179395245989	0.2908238619774051
DP00996r007	0.01926908379318577	0.2971662604963914
DP00034r003	0.026703482990716367	0.022726235801581847
DP01647r001	0.007983562220320909	0.052969248766838416
DP01764r001	0.007266406171216112	0.09751838794467622
DP02806r007	0.016871715763099714	0.012525658978475329
DP00801r001	0.02264357730964521	0.04003706067368929
DP02772r010	0.014418433093574856	0.029379595256804208
DP00761r001	0.03379221631964826	0.03657292682852327
DP01451r002	0.018700520770856318	0.042424947456775136
DP01004r001	0.012476652852028905	0.07062660293503008
DP00390r001	0.010946362683843058	0.05489276144256368
DP03359r002	0.010907168823369544	0.17720019935498096
DP00256r001	0.030704646075352622	0.6743172284174458
DP02518r004	0.010052427827853353	0.08917042597198249
DP02163r001	0.012816082204560292	0.0435482614457582
DP00144r001	0.01194494971248635	0.07565666486657523
DP02055r001	0.019834440063732854	0.05332924903912183
DP00803r001	0.01711101985724918	0.14408466299104172
DP00897r008	0.01418291724525121	0.037165522009047276
DP00874r003	0.006264162991125013	0.08144922813252312
DP00871r001	0.015013316664051134	0.46102720836501393
DP00230r001	0.01742287330010408	0.2702819009384751
DP02410r001	0.0238174273450456	0.05416769773320274
DP01934r001	0.011417137744729562	0.06351026546673066
DP00566r001	0.009324700564476483	0.048974698621879066
DP02520r001	0.027001828893534228	0.1606352859902209
DP00049r006	0.027903151462836447	1.1828784452150949
DP02656r001	0.016611926917822907	0.09973267953145226
DP03034r001	0.01099450260272883	0.12952962616301902
DP00633r001	0.03921710033767921	1.5706171416196923
DP00623r001	0.041721364291298864	1.5177107811240382
DP02632r001	0.019607818720048305	0.06370982550781346
DP00074r001	0.016154309195789952	0.7485079181148753
DP02157r001	0.015363877024834398	0.05522461714331433
DP01116r001	0.019418596084945974	0.0391605906490692
DP02097r006	0.013581912250101599	0.050655845376530055
DP02227r001	0.020034949377678822	0.048164095925626246
DP00207r011	0.018049682345017082	0.024354016168253608
DP00858r002	0.012179200848572555	0.14117967142659474
DP01398r001	0.00551337250734155	0.10786502959002829
DP01344r001	0.02272947315501534	1.147069830551222
DP01429r001	0.011388886396985059	0.25049946118143457
DP01303r001	0.03217293911671336	0.1268397229705273
DP00392r001	0.01241222543394578	0.05614281688110085
DP00607r001	0.01962573836992795	0.05723137045205955
DP03022r002	0.010487999449903513	0.15502903611942087
DP02027r006	0.010728615883233317	0.036223420625096044
DP03092r001	0.01123027472217546	0.13736445785773851
DP00768r020	0.017234546615510885	0.17522711898404902
DP02171r002	0.01705022508538405	0.026159903981414715
DP00345r001	0.04220271291039208	0.2694438165830471
DP01426r012	0.01874291262490074	0.11231751867681575
DP00277r001	0.0125194863055318	0.08776259784795869
DP00238r014	0.038466529413000064	1.778863027247567
DP01013r001	0.012884075719163602	0.09180501701834566
DP00130r005	0.014072017678116363	0.07806175739043733
DP01428r001	0.01905760619472751	0.23663822906952284
DP01356r001	0.014838997564305791	0.10538596738942543
DP02262r001	0.008096256933401273	0.07344355765974202
DP02009r001	0.1605182321522974	2.4564130809767697
DP00418r001	0.04095262958438901	0.9553104381649209
DP02359r004	0.08608498382092501	1.2601595574720346
DP00932r001	0.010634068766828144	0.5785542258181992
DP00184r001	0.02034262796876634	0.0569467060825583
DP01629r001	0.00635137592887221	0.4263461706663282
DP02173r002	0.02199537607713317	0.053304788636026494
DP00788r001	0.021891304111294804	0.2189574181897582
DP02381r001	0.017262087041876102	0.12525121997882155
DP00549r002	0.01111244094971865	0.043279804950872046
DP00878r005	0.02313986023250439	0.08492496376171728
DP02772r002	0.01988621877548166	0.039642624158140474
DP00750r002	0.020793921782140058	0.13093716764823243
DP02630r001	0.08885639613470532	1.2530758081435518
DP02819r002	0.01519806836032058	0.05079263868213989
DP01161r001	0.022318000768913045	0.07873411698377651
DP01524r001	0.008164352268148099	0.09063668718389062
DP00623r005	0.01360505029779799	0.06186766606723886
DP01141r003	0.02025028265924066	0.26294288367040874
DP01629r007	0.035606961282644185	0.3562750471524222
DP02545r001	0.02147580340953217	0.21815934610184398
DP02521r009	0.018088402371137784	0.10285745061977221
DP01449r003	0.014355899232591177	0.046447677482105085
DP00196r001	0.050380147528157046	1.2739716790669238
DP01700r001	0.011506992945281558	0.033649438081080486
DP02109r001	0.017462569271271	0.7174903487402968
DP00100r001	0.01227427509370206	0.046500368223132325
DP01339r001	0.013211486911906505	0.07897396629393694
DP00811r004	0.06468200895565737	0.36427221876478705
DP01023r001	0.017196833580419065	0.07232167587827311
DP00054r001	0.015209095036992951	0.1093147442219156
DP00850r001	0.02473200767667825	0.48948920510915456
DP01175r001	0.046521698054388175	0.3840176654677508
DP00546r001	0.031284330953891305	1.1050627431421947
DP01306r001	0.02555771959044978	0.0912610467423916
DP01540r001	0.014004264667592593	0.651326045635228
DP01654r002	0.027141258216533827	0.1379095858283957
DP02317r001	0.023495168784173112	0.14304148485721702
DP00486r002	0.03781593512482245	0.7763024361525206
DP02234r001	0.011537729387178413	0.07343822519863238
DP01104r001	0.04340471944453104	0.3884087644934068
DP01139r013	0.025274789696746864	0.08747961334250583
DP01495r001	0.06436292238453388	1.8711302624939925
DP00851r001	0.01588207414761636	0.02814579857225921
DP00436r001	0.0485073946554567	0.04391320476860933
DP00903r002	0.01587187223532909	0.44794974673258037
DP02593r004	0.019171932173799994	0.06019026922159715
DP00901r001	0.018120871393652083	0.04947222931067523
DP01604r001	0.010379625475123706	0.02624972432862975
DP02173r001	0.004718290574028998	0.021750469953167803
DP00989r001	0.016467024108792274	0.03759105963839279
DP00252r017	0.01220936222042111	0.016942646896628787
DP00393r002	0.019576905048456175	0.056770713160568476
DP01527r001	0.03264167203192219	0.10556450281148026
DP00961r004	0.009274174319648115	0.03429732925979329
DP01794r001	0.0065636646317376	0.06004727351049161
DP03121r002	0.008515230183213957	0.05484517320586311
DP02598r001	0.011266900592530407	0.07148101322477389
DP02061r001	0.0156486907180792	0.03409804290023058
DP00174r001	0.07582101250906298	1.3916679724216405
DP02577r001	0.009351443148928799	0.06575956903593637
DP01440r003	0.019913111403911804	0.11144671189901612
DP01106r013	0.015190107988999136	1.252792036336272
DP00136r013	0.061162141692131654	2.658501633309169
DP00156r003	0.02204869472466521	0.13130854033790043
DP01969r001	0.17633542614520573	3.4618698306054143
DP01531r001	0.012975553381507117	0.36693055883919873
DP02739r001	0.02538487556952667	0.025517488690181712
DP00003r002	0.008348879706770647	0.05556521335976095
DP01243r001	0.013123224111599318	0.05400875289958745
DP01512r001	0.017255931190466044	0.08349032727916617
DP00882r001	0.011955437358976554	0.34871945039345975
DP01068r001	0.022337584366302645	0.6585671624133038
DP02740r001	0.03692470557910676	0.028659956188760605
DP01144r001	0.03863943670181881	0.5133543751751354
DP00202r001	0.015824220448451894	0.0782669397665881
DP02419r002	0.00982184459969181	0.06119004511434039
DP02477r003	0.016907796622792827	0.20051720759925884
DP02392r001	0.010891188763841163	0.04133005200015568
DP00552r001	0.03226049605557541	0.4414505168374629
DP02614r004	0.01617986043495619	0.06947666721774859
DP00775r004	0.02122403373240988	0.46064540582616686
DP00192r001	0.012155378180754363	0.013487379272278974
DP02850r001	0.17216128965226857	3.1849783537048495
DP01420r001	0.011985387967467977	0.2387103472857794
DP01064r003	0.00514596797363055	0.11526787305513148
DP00519r011	0.016600185612825356	0.22373481074488566
DP01574r001	0.006713506032420427	0.0831407328621903
DP00262r001	0.05845733493751523	1.9202423853531687
DP00624r001	0.02809219588357185	0.16623679448270276
DP03262r001	0.008802913798641215	0.08039263275051203
DP02203r001	0.0131647961834726	0.02764076044635842
DP02706r001	0.011963810469312986	0.05123705058160165
DP02120r001	0.0071757520042381754	0.07860301514574076
DP02471r001	0.03956902920913249	0.021373990646890988
DP02011r001	0.007960184243011323	0.2433207872781204
DP01973r003	0.009058201450365044	0.09261154956748494
DP00839r001	0.011263243497666699	0.022169275213998002
DP00626r001	0.0310503782206197	0.40919250581485084
DP01628r001	0.010872311580913032	1.0281002262443526
DP00057r001	0.036432422774655374	2.329357297347713
DP02132r001	0.018114741747313447	0.10677234396204484
DP00937r001	0.028924343563586762	0.14561669026526713
DP01785r001	0.021272532089851186	1.1232217726574238
DP01505r001	0.025116924117984704	0.041247749586466965
DP01769r001	0.026658448207293513	0.3126760256618011
DP00008r023	0.036058603116002626	0.09719825485336346
DP00257r009	0.011756608859027502	0.06807412252260683
DP00815r005	0.010504792854017373	0.03738676735704805
DP00720r001	0.030517008899747126	1.9052779898691699
DP01550r001	0.011786939771698849	0.06743856424880847
DP02616r002	0.021683706791148852	0.05570438966214804
DP02949r001	0.011099816038494945	0.04561046749687147
DP02476r005	0.041110432630648716	0.3685913643003958
DP00559r003	0.024800186264474815	0.059784812642860216
DP01453r001	0.017130558012718886	0.14408092729387584
DP00554r001	0.025675301648293326	0.0448746686293216
DP00557r001	0.012205965150846638	0.09500341536253652
DP00840r004	0.021924306907605266	0.024410846263702195
DP02295r002	0.014668380128412766	0.12737324839527758
DP00796r003	0.011303091094907717	0.038980164690616874
DP00943r004	0.010091382707960762	1.0273135499246704
DP02337r003	0.08660612273100533	2.1734387358544494
DP01342r001	0.02950667085015167	0.109332334537501
DP02714r001	0.01141283205836925	0.05078479123192949
DP00666r001	0.019177714310399094	0.9035393972165536
DP01011r001	0.040309032733724305	0.3965866376425322
DP00122r003	0.11722849270314357	3.0097040189449147
DP02599r001	0.013684726920534946	0.04596352528260393
DP00828r001	0.03737909005848683	0.010738040052026521
DP00605r001	0.013556686045806898	0.06904987824453387
DP01461r001	0.013631308215726152	1.0898752747826568
DP00219r001	0.0181589846605821	0.8018902513707001
DP02128r001	0.030886239680830287	0.2212404704285078
DP01168r001	0.016089910865032135	0.03511439718146942
DP01285r001	0.009719451274785577	0.47035338196828275
DP00238r015	0.02554207777585868	0.2505258191052047
DP00656r001	0.008871811756202736	0.1357687890499896
DP02589r001	0.007049974243320416	0.07111625678668108
DP01599r001	0.013513047827337213	0.022190156545398586
DP02420r004	0.006921988426607659	0.10365716664735684
DP01539r001	0.015424066358446842	0.17252844838770573
DP00271r002	0.019644910845636847	0.050523517654624546
DP02799r001	0.014741018946505447	0.08244047101851522
DP00014r004	0.00896620196881355	0.15238888794230124
DP01110r001	0.031691496293395044	0.7268048441375546
DP01431r002	0.01798061479572944	0.25593195674994473
DP00847r001	0.02403614415620245	0.11581764337180217
DP02373r003	0.01833448064611802	0.06412240502596102
DP00918r001	0.008893205595383981	0.07256943423313622
DP00908r001	0.010087589614067326	0.0950172399738751
DP03006r003	0.013137810282298632	0.026174259567510422
DP02355r002	0.016829793874091357	0.45642967937146417
DP00811r001	0.007679784311264119	0.04619419365677915
DP01825r003	0.01509312789713806	0.031441700031142654
DP00332r011	0.010454891196098619	0.32858297705587514
DP01259r001	0.00830011307240949	0.10975797026664749
DP01180r002	0.01835057157907638	0.03739633233038291
DP00798r002	0.014864621054869895	0.34210564250664993
DP00747r001	0.019987582585587763	0.060350788970893084
DP01394r003	0.02182854038784817	0.17716492336054443
DP02068r002	0.015632642291643805	0.04188483432478309
DP00708r001	0.10806953069647263	2.1194572746188998
DP02593r001	0.014611221029339407	0.03309558360163533
DP02696r001	0.008726127276201881	0.049507869383948716
DP00108r001	0.010520850089913108	0.0835135617090446
DP00900r001	0.018987468769526512	0.06012195134487702
DP01279r001	0.009135793090560188	0.033540097719860655
DP01060r001	0.02428089891165528	1.2676525711233102
DP01050r001	0.00832952352070416	0.09475200930082933
DP02210r001	0.042005252781363384	0.057404740171624884
DP02225r003	0.01453202383388125	0.06105326184552482
DP02854r001	0.026574022891188254	0.05968451265855685
DP02247r001	0.012395220082817503	0.028727378309543736
DP01795r001	0.01783446205129239	0.06513684856267148
DP01112r001	0.00912944918632217	0.02813448491384313
DP02127r003	0.014406488672472784	0.07122032226109119
DP01597r001	0.026080384090239116	0.11692654701823868
DP02463r005	0.0380589443320115	0.06503744290189303
DP01458r001	0.017707359346675455	0.07698855661535776
DP01500r001	0.034312998687931716	0.1571863957989565
DP01200r001	0.017062163975062945	0.026766940468637673
DP01807r002	0.02173933580974054	0.04058600328471793
DP00728r015	0.018811571647573154	0.03654164341438428
DP02251r001	0.020839404118808847	0.338834944125127
DP02207r001	0.028193121934043355	0.02287378003004194
DP01271r001	0.02160639435920485	0.1492456253079804
DP00365r001	0.01851768482875875	0.304198803455518
DP01443r005	0.018068089959526728	0.08951586486361936
DP01478r006	0.022418742720174006	0.05799995443151408
DP00792r001	0.0099028566380611	0.14526920304046684
DP00116r001	0.017585994667216866	0.08206542876705654
DP02704r002	0.011930856794783782	0.04672308706519914
DP02808r002	0.008009727179834383	0.16154875268088129
DP00103r001	0.024878116801858058	0.1650288864522562
DP01094r005	0.018324133046687875	0.04561319446726813
DP00775r001	0.01905226249421308	0.03652519862712227
DP00998r001	0.00929941892182349	0.051307612824525124
DP02033r001	0.024555405564916276	0.053720264050956625
DP02384r001	0.015913448149645813	0.024281176848838706
DP01944r001	0.024300394916417202	0.43096232406946366
DP01947r001	0.022992024152774078	0.42574514070407415
DP00980r001	0.016935221104629992	0.09012285449306237
DP01481r001	0.1068588502777798	0.27989454008569126
DP01252r001	0.024820855426929727	0.03737773257298542
DP02471r002	0.07527626499318925	1.1659440527387592
DP02823r001	0.020895224929549233	0.0761903017605151
DP01825r001	0.009335075713770045	0.13960345552292716
DP02768r002	0.01645497791500672	0.07479331511802607
DP01939r001	0.01216850994482831	0.3867297789382547
DP00549r001	0.016647624107195343	0.10936835261714171
DP02269r004	0.009187555966076741	0.03928100457462552
DP01940r002	0.011609284311767578	0.03175315858356529
DP01308r001	0.017740040926846553	0.025803353699616022
DP00709r021	0.03544100792577981	0.03416443415346687
DP00807r001	0.01654677614178698	0.04066126411843397
DP02328r001	0.00798112739720388	0.025559168785991456
DP00011r006	0.02139140487943527	0.06513197044886805
DP02736r002	0.05812971260764797	0.8528270390552224
DP01043r001	0.011004804656304277	0.04584200642768946
DP02633r001	0.013722166784660334	0.06756485276864324
DP02191r001	0.009264014548007543	0.19637003233569925
DP02815r001	0.012455688731224164	0.044503805690285655
DP01141r001	0.00881897524504471	0.07442866013371995
DP01465r001	0.007322280540114802	0.10088518649732241
DP01280r001	0.016713001674999554	0.041637874330150586
DP01457r001	0.03250771538472984	0.3152697474006296
DP01325r001	0.03310694773786664	0.04313914469985754
DP00559r002	0.011576030295114895	0.03557843219109943
DP01171r001	0.02007255415951342	0.11857662240833906
DP02855r001	0.02082460984090502	0.07979032585980846
DP00702r001	0.0068805927759449615	0.22815424096177178
DP00717r005	0.02996507833979204	0.12973650931574676
DP01054r001	0.014120336553362655	0.1316009482914181
DP02746r003	0.016988406883636703	0.11952668332867865
DP00954r003	0.017796883127929687	0.056565538066527074
DP01867r002	0.01356565881031682	0.048637711520007315
DP00709r006	0.039436933954847334	0.10736964262408769
DP01616r001	0.015532125378316147	0.6150670338144886
DP01589r007	0.0076343364127572505	0.021275559132639205
DP01971r001	0.03665038586824833	0.9094090721712134
DP02414r001	0.014645489995728294	0.02799784547569876
DP00231r001	0.1003534984911609	2.3698948158851443
DP01319r001	0.0104629386819042	0.06536607973659014
DP03317r001	0.011393480586057452	0.03053452891492218
DP00023r005	0.014385137573411394	0.09338630160978907
DP02170r003	0.01669669947102337	0.059366093604883326
DP01012r001	0.01773831808398318	0.06051367267743425
DP01305r001	0.013319059580791017	0.06674463866072099
DP00314r003	0.011066342672827252	0.030593565447451388
DP00353r005	0.009247130274717236	0.02587230650247294
DP03310r001	0.015399628250996207	0.09978505254387755
DP01670r001	0.007417676866090627	0.10093186053178174
DP02155r002	0.017335033943559282	1.272855056919592
DP02264r001	0.014018950719899736	0.08281412251157108
DP02049r002	0.007907580704657531	0.13790095902540508
DP02460r002	0.016146743014580058	0.20688696015179836
DP02590r004	0.021751610252164436	0.34757605498407357
DP00462r004	0.020879083141649313	0.17889466932880366
DP00457r002	0.010648917439587118	0.008416319104641272
DP01429r002	0.009519442624730068	0.03904357576405086
DP01173r001	0.014730778531372335	0.67016527893986
DP01361r001	0.006456823666186252	0.0483690161676219
DP00372r001	0.012893270510457718	0.372505479586207
DP00200r003	0.005808533139887312	0.020055558683889516
DP00030r001	0.19468176602644288	3.180636569232718
DP01281r004	0.014675666136915235	0.044698563026143244
DP02162r001	0.057028067366014464	0.15481469302222708
DP01401r001	0.01428816787941901	0.08728661295345809
DP02452r001	0.04561729974503567	0.32596572923288886
DP01177r001	0.02353362644387353	0.052134965245608414
DP00778r001	0.013817570081373562	0.10483429184624393
DP01074r001	0.04974987996056453	0.22137603999917954
DP01105r001	0.04307516996378507	0.06525075368370807
DP02042r001	0.0115631516850454	0.17351777808559102
DP02796r001	0.010965704725476005	0.04098765706860962
DP00903r003	0.009922933143419918	0.08988205751472848
DP03353r002	0.008767338040918513	0.08081861734711583
DP00162r001	0.012583389998030083	0.042406950363447646
DP01884r001	0.012370831668386154	0.08899909506637352
DP00968r001	0.014071959449941997	0.41852003271604304
DP00152r007	0.02849865325910557	0.09837591975255623
DP00083r009	0.009192994689096715	0.25560489750948556
DP02050r002	0.044971735692266555	0.5387517673815573
DP02633r002	0.010546763361243388	0.06302483113147288
DP01581r001	0.007451064263645684	0.1525802807944881
DP01474r001	0.014976053324782227	0.7562753523764524
DP00931r002	0.011800170178337909	0.07101694162459844
DP01475r010	0.013124398938374188	0.04300768189303353
DP03311r001	0.008332912153040791	0.18946779046516107
DP02511r001	0.013382532200662165	0.07187325167708365
DP02509r001	0.016209826212019083	0.16071482131061512
DP02883r001	0.014869012473813264	0.03847810391856102
DP02596r001	0.011193914410561868	0.10870073906517726
DP00769r001	0.015581513945337999	0.13255861864084495
DP01768r001	0.02278030184215228	0.08833575023610528
DP02142r001	0.016226128740581276	0.03931832098851029
DP01240r001	0.006989870817122038	0.022440592558114238
DP02869r002	0.013450975711039077	0.08215388899857129
DP00822r001	0.04754335449069022	0.3548239755521773
DP00134r001	0.02844581755979344	0.6332774410767557
DP01134r001	0.010254516141840328	0.32622342557809386
DP01118r001	0.021870248224315297	0.2727205354802023
DP00796r005	0.017202767054905015	0.09868594761839367
DP00549r005	0.018474821805651995	0.04435275735425851
DP02931r001	0.029997177617893025	0.024990308177895434
DP00314r001	0.009623942156061658	0.035944254601087314
DP00719r001	0.03592825926404154	0.0976534959847349
DP01703r001	0.028548177954042454	0.03658240208780902
DP00063r001	0.014776109881466442	0.22515703269110837
DP01863r002	0.010031812680699687	0.04823614325823861
DP00222r017	0.019781539532967362	1.3162603690402894
DP01874r001	0.018687235258387128	0.18103813505399868
DP01117r001	0.008525742080865557	0.03995105108191773
DP02086r001	0.00921912265169838	0.9016441444998502
DP02698r001	0.02004263581230633	0.03935291547422998
DP03294r002	0.010330911096740229	0.04899515702761273
DP00407r001	0.013170424482024852	0.07560162864448496
DP01874r002	0.01803725164645697	0.18305747002650588
DP02138r007	0.016939697725108525	1.594818678775909
DP00387r001	0.010799085490624036	0.5804286394460272
DP00806r001	0.013828398713477286	0.19912398437599857
DP00853r001	0.04111095546687669	1.9498277447180992
DP02608r001	0.02701775319285008	0.06571213272289543
DP02803r002	0.024015963452906106	0.08527593234144208
DP02764r001	0.006968822458777038	0.08103445510578344
DP00239r001	0.006842974423099057	0.11060283246408845
DP00448r001	0.011900283307303245	0.13930331450753158
DP00262r006	0.00908398899705352	0.1492654807490441
DP00995r001	0.010750726274032854	0.045380424143903864
DP00145r001	0.008397674051169141	0.07780838826817507
DP00645r001	0.025516732811167668	1.10171026824645
DP02926r001	0.017556215673016462	0.03316468830930081
DP02159r001	0.2229159805263647	3.8137577288023623
DP00468r001	0.010517123566876166	0.23124137237155223
DP00719r003	0.012865888933102764	0.42712654531205096
DP01022r001	0.03052344830210046	0.09537323127622827
DP01772r001	0.006425039586656702	0.11213963145371594
DP00075r001	0.08903263400857092	3.27595109777467
DP01770r002	0.04005541465933185	0.5345826123023009
DP00575r001	0.015279402128022354	0.03867808818949241
DP01455r001	0.02461343936941019	0.11718885977808938
DP00073r001	0.018414560805625934	0.030829478943031036
DP00156r001	0.008066136029278722	0.5044113030294289
DP02271r002	0.02050445563670528	0.5332452200585609
DP02956r002	0.007238894171278628	0.04854549654693317
DP00088r001	0.012872369154446787	0.12078798316063975
DP02067r001	0.009490844453032497	0.08135584051502864
DP00797r001	0.014944543634769276	0.15102066105622122
DP00120r001	0.08155900763285168	1.0486736294358407
DP03006r004	0.011424643805896062	0.03417611842463432
DP00469r001	0.014261332452388609	0.5423185273266777
DP00962r002	0.01816237093629642	0.09212746120189341
DP01176r001	0.030747876611006947	0.2935143719818155
DP00894r002	0.01690883201739251	0.030322588005649947
DP03254r001	0.015832574090299492	0.03528296413194797
DP01863r005	0.017276018563106073	1.6948539770192974
DP01779r001	0.037472997706842634	0.09788114539728321
DP02123r001	0.05618506386035263	1.854132894973444
DP02346r001	0.021424731270944006	0.10027950491375297
DP01611r001	0.13483946740330613	2.6252174847406344
DP01933r001	0.014120756858153663	0.0371740993549462
DP02170r001	0.030507856506754295	0.023312924557286598
DP02226r001	0.011258870886989498	0.06137097938727132
DP00725r001	0.00999341084595321	0.11433913805945209
DP00136r008	0.01080697607720185	0.5834842708683121
DP00892r001	0.012037277093690298	0.09035529230125668
DP01878r001	0.009619941226755732	0.04543341536149805
DP01195r001	0.02150661951248671	0.023266941723908755
DP01292r001	0.03487674809402652	0.43501711924332653
DP01180r001	0.009203348135302948	0.07513272571456205
DP02356r001	0.015231117116754424	0.056541473123563744
DP00314r004	0.00812957858660565	0.04485421174492653
DP03299r005	0.014961074632083864	0.03884552580028707
DP02729r001	0.010012642618960715	0.04937738125249408
DP01941r001	0.01855400896264554	0.05069820357266072
DP01475r011	0.02338085930864827	0.1650109623251439
DP02946r001	0.017761277473671896	0.10110735626100124
DP01426r005	0.014190500381490773	0.05014083796975906
DP00518r027	0.013479092404900174	0.03349531444053148
DP02726r006	0.027480969886250685	0.08328320677679847
DP02790r003	0.00908536260706946	0.1876976139260489
DP01607r001	0.007681495579128765	0.300444534239008
DP01559r001	0.012514341384229534	0.48800114006599526
DP02590r001	0.01280720585957018	0.06908053328756288
DP02908r001	0.030063432207715485	0.12173076871556505
DP00583r001	0.0176509674604689	0.0383362014323835
DP02538r001	0.021313729415829635	1.9348831447772483
DP02463r001	0.014137620871566477	0.04679112655517824
DP00132r002	0.015646929352359812	0.7217359738919625
DP00055r002	0.011532871222570977	0.19368298031742856
DP00537r001	0.01785376941796821	0.5470746724523464
DP01928r002	0.10527193497979795	0.2849707794930429
DP01624r001	0.01004026958898758	0.11559873010615403
DP00217r003	0.681989774628707	0.09754117582124354
DP00378r006	0.01156486800208959	0.10259993364174637
DP02901r002	0.035346252999808724	0.05283494191698701
DP00488r001	0.012015231493445135	0.03917231441028514
DP00694r009	0.014621850858443445	0.07710141545153885
DP00081r001	0.01670747997517275	0.30606986183677604
DP01316r001	0.050207192564837216	0.22431044702193265
DP01157r004	0.015453531015485047	0.07715610198164732
DP00718r033	0.015184691697808233	0.03584668622086218
DP01052r001	0.026208930410573872	0.0808636603870922
DP00231r007	0.009401037705185593	0.04871251486821463
DP03354r001	0.007191101398719915	0.2288499349468761
DP02267r001	0.006591864249138579	0.031593421731235354
DP01490r001	0.12720194928175305	1.0376303052012783
DP02143r001	0.01767591971880428	0.03657881217480978
DP02373r001	0.11418612386630472	0.6961729306873362
DP00055r004	0.038429498231609446	0.12083633516881102
DP00323r002	0.01318514437463803	0.0577372616403615
DP02253r001	0.017730160948674675	0.07506306376343372
DP01542r004	0.028295232389973456	0.07515093059785379
DP02000r001	0.013957266809020387	0.7218756025236056
DP02145r002	0.012880348929699081	0.056071155820613096
DP01330r001	0.00536263217058482	0.799849462065767
DP02588r001	0.005214729227901457	0.0750323200022655
DP00278r001	0.011325778593914843	0.18902124055244313
DP01669r001	0.01889782603330873	0.0636052575329605
DP02523r002	0.011962071275106343	0.12840160960208938
DP00771r001	0.006576371971760876	0.36440445371979796
DP00420r004	0.02326338091443357	0.32868452543900323
DP00999r001	0.03914033327099987	0.6493804910627666
DP01361r002	0.028187474620149727	0.35951983068156007
DP02624r003	0.014085067941549602	0.026778989442135276
DP00724r001	0.009976789855902994	0.7647105718804134
DP00168r001	0.010597306149715296	0.052622033691776204
DP02730r002	0.013418964761011192	0.29773938601675126
DP01446r001	0.010602184792573245	0.06957726555767244
DP00718r027	0.009965939253820279	0.06339791735073405
DP01091r001	0.01155145772404425	0.0523829658446725
DP00993r003	0.012037154713751693	0.017598341723897754
DP00699r021	0.04009962639120965	0.6750747296052134
DP01877r003	0.01035048351271771	0.1485928865592373
DP00067r001	0.01171973280096147	0.051305851918958194
DP00748r009	0.020342517421644182	0.07082704822747049
DP01775r005	0.009103196725969133	0.5023916516237156
DP00020r013	0.01858076705502224	0.18003288224232228
DP02094r001	0.008923914200585631	0.5615830805179299
DP02694r001	0.032558456502388276	0.041094423911741625
DP00154r002	0.019917554478873424	0.04000206682387579
DP01804r001	0.010987273595032071	0.37150847097375334
DP02669r003	0.05141766171608714	0.6590520427083308
DP03312r001	0.01445207919887598	0.046610054216009986
DP02715r001	0.009783089612187339	0.0987469324013336
DP02687r002	0.012751549730830536	0.0475401730193925
DP01808r001	0.014886477407067765	0.5169744247207405
DP01250r001	0.01718460339143818	0.22174134294694114
DP00499r004	0.0185599020939944	0.48121627849370124
DP01629r003	0.010939197546352876	0.39546891342406243
DP01323r002	0.009312997527178788	0.020443890096873064
DP00238r011	0.033637266146875254	2.2300456955163632
DP01622r002	0.01167174055429591	0.06390936750918805
DP02271r003	0.018789290694656857	0.03343597880620124
DP00180r003	0.03959237364083778	0.27460822854004224
DP00854r001	0.017656191451800664	0.1501378960129537
DP00245r001	0.027711819938202036	0.04185138135641433
DP00054r002	0.016188239881779407	0.07145584258259002
DP02832r001	0.0161986955498445	0.07674212159154162
DP01239r002	0.01587475348877071	0.06299060211496925
DP00841r001	0.008536174818774549	0.1802673472900697
DP00863r001	0.016523224168799748	0.09483624195403213
DP00474r001	0.07950311325369976	2.2621593296630467
DP02224r001	0.04152616658133731	1.2298926675084965
DP00839r005	0.017830361460477017	0.04423565777407917
DP02451r001	0.010088122796859599	0.04571945527018856
DP00872r003	0.015584480088940941	0.019287472606981187
DP01937r001	0.008749167999521754	0.026878314012712227
DP00653r003	0.010422793431343504	0.12400337269594236
DP02819r001	0.009703034696963962	0.05779282266746574
DP00389r001	0.010069930426502033	0.15587857521092569
DP01248r001	0.022825064106729506	0.36450385803920976
DP00849r001	0.00755540949411633	0.13807631222963979
DP02196r001	0.010314937113718111	0.2640716822399702
DP01594r004	0.011340838564579903	0.05175126435364132
DP01844r001	0.006534714952625399	0.07350217928886785
DP02369r001	0.02051058815548679	0.010191531776439286
DP02073r001	0.0138752439105043	0.05506795253503024
DP02446r001	0.020033070453061807	0.06781926022303106
DP03005r001	0.016588752570582316	0.19004008339771616
DP02700r001	0.01081763273425168	0.0533941516895724
DP02399r001	0.010781414028681845	0.13773226747593822
DP01791r001	0.026716208366578266	0.7150961852744766
DP00774r001	0.01183214039646258	0.5423922690459282
DP00482r001	0.021924672146751513	0.04170089776224444
DP00152r008	0.0074685979460908285	0.6604807361459473
DP01437r001	0.027823007238732957	0.17286628648754904
DP02195r001	0.03435663927908823	0.027108480686664792
DP01392r003	0.017075253104414746	0.26409514265785544
DP00899r001	0.01721747215497719	0.03691246170183372
DP00157r010	0.01764839469973864	0.0429052267182919
DP02785r003	0.008469557258310959	0.04693822848563904
DP00965r002	0.011801581719005591	0.8385576713117155
DP01805r006	0.008779314486562629	0.028284443822307326
DP02896r001	0.014745095118116908	0.0822093830975151
DP00719r007	0.009832257671547244	0.40272156995417363
DP00110r001	0.03495374471591207	0.037768420706023896
DP00654r002	0.006674582274518176	0.03867177803412
DP02145r001	0.005337567154095197	0.338864167985447
DP02991r002	0.03330641643903372	0.12688110414074927
DP02693r005	0.029432376242657442	0.8036732728400293
DP00873r001	0.014155713487472878	0.7530266701585898
DP00790r001	0.010586667995258677	0.05525144322061532
DP00693r001	0.05091938749236217	0.3123724931862843
DP01724r003	0.022084531728136507	0.04743561609181777
DP02705r001	0.019305487476887404	0.05354558280704953
DP02954r002	0.026389391423037666	0.03663014423723284
DP00238r026	0.011941861703721624	1.3298898577891891
DP01873r001	0.011751876856074563	0.18602379996931406
DP00062r013	0.011091322835767073	0.07344898217238996
DP02138r001	0.008762735780161516	0.09633902765286927
DP01118r002	0.014867797196930757	0.10894605834001507
DP01494r001	0.010496425409233023	0.04406114417025944
DP00328r010	0.01192488383632278	0.5504125672413309
DP00623r003	0.009008334995291259	0.07149058445565258
DP01588r003	0.022228335768789294	0.03872766355881077
DP01181r002	0.010732528523470442	0.06970033723276726
DP01182r001	0.007977282010861335	0.06387442609014789
DP01449r001	0.009948864856185761	0.04157449052668249
DP01544r001	0.008745816327152886	0.219389892987816
DP00953r001	0.005997015338097122	0.21434552117958808
DP02197r001	0.009358123899253081	0.10715762783877683
DP03018r001	0.008155870766557946	0.08277357865795346
DP01475r003	0.01285508189001563	0.34756589454405645
DP01861r001	0.03740974306512672	0.6544108690167059
DP03100r001	0.021034246243666965	0.23059159703586385
DP00182r004	0.016509156990065495	0.05983037166397392
DP02010r004	0.012326046048050548	0.14073952884248384
DP00997r004	0.04880109594605603	0.13961650835275716
DP01716r002	0.03401300996889284	0.02572460708160479
DP02458r002	0.015496233178586982	0.2823311132371246
DP00223r001	0.01871976852441305	0.47373022183017116
DP01799r001	0.02466468146014944	0.30897435347663155
DP00136r001	0.011103751885620633	0.027303730586106977
DP02005r001	0.020177789351127455	0.9955204760263004
DP01174r001	0.019217025859511308	0.5779411407825088
DP02010r003	0.010015943421055315	0.6154948259619889
DP00398r002	0.02581714906524709	0.028823815706347174
DP00155r005	0.017595292972855503	0.0983699665554326
DP01201r001	0.006566829812129861	0.07256521178861886
DP01562r001	0.016779960525521664	0.22068041501100044
DP00761r002	0.012663013832138317	0.059003777307876884
DP01330r003	0.006817399222841048	0.050406247057343916
DP02742r001	0.013774461230713788	0.09706390907549282
DP01330r002	0.0459982642582727	0.6804056092594155
DP00705r023	0.021636526328309855	0.6805671073071253
DP02607r001	0.017977593715137505	0.3721605672395566
DP01762r001	0.011690372033545084	0.03641617155495437
DP01979r002	0.02518120074453319	0.23580732841558993
DP01246r001	0.02731057178222223	0.19204947709940257
DP01513r001	0.018762736918531663	0.39619087862722807
