# Supplementary material for: Direct generation of protein conformational ensembles via machine learning
Source: Nat Commun. 2023 Feb 11;14:774. doi: 10.1038/s41467-023-36443-x (PMC9922302; doi:10.1038/s41467-023-36443-x)
Supplement: Supplementary file 4 — Source Data [file 41467_2023_36443_MOESM4_ESM.zip › source_data/fig_5/panel_d.csv]

molecule_name	idpgan	polyala
DP00468r002	0.2933756113052368	0.4971683621406555
DP00776r001	0.2388426959514618	0.2418050318956375
DP00088r003	0.3680257797241211	0.3615186810493469
DP00661r001	0.6711693406105042	0.9278357625007629
DP01420r003	0.25438523292541504	0.30434364080429077
DP01147r001	0.5464344620704651	0.6221478581428528
DP00437r001	0.15663446485996246	0.16940422356128693
DP02476r004	0.6487598419189453	0.6946202516555786
DP02787r002	0.6246464252471924	0.7653313875198364
DP02642r001	0.19705623388290405	0.23882043361663818
DP00754r001	0.23210522532463074	0.2679128050804138
DP02738r001	0.12889370322227478	0.14541028439998627
DP00736r001	0.15256737172603607	0.15067918598651886
DP00896r001	1.2038599252700806	2.5068817138671875
DP00835r001	0.3856887221336365	0.4202291965484619
DP00992r001	0.2501828074455261	0.26280757784843445
DP02408r002	0.7865226864814758	1.0085982084274292
DP00485r005	0.15632878243923187	0.16471080482006073
DP00102r005	0.21360114216804504	0.2238217294216156
DP02641r001	0.19072675704956055	0.2020534723997116
DP02359r001	0.21931789815425873	0.234079048037529
DP02463r003	0.7667598724365234	0.7751802206039429
DP02682r001	0.13177719712257385	0.16532140970230103
DP02679r001	0.5984592437744141	0.6960188746452332
DP02463r004	0.19360974431037903	0.21774350106716156
DP00078r001	0.9013232588768005	1.304646611213684
DP01648r003	0.2545646131038666	0.3139416575431824
DP00475r002	0.14939795434474945	0.1622241586446762
DP02049r001	0.8326109647750854	1.148393154144287
DP02890r002	0.2171882838010788	0.26303398609161377
DP00014r001	0.12923981249332428	0.14802485704421997
DP00037r002	0.38199102878570557	0.38703757524490356
DP01946r001	0.814605712890625	1.1515088081359863
DP01424r001	0.6775557398796082	0.7276960015296936
DP01299r001	0.6203031539916992	0.8925002813339233
DP02833r001	0.3419560492038727	0.4362037181854248
DP00553r001	0.6820685267448425	0.8168017864227295
DP02327r002	0.49256426095962524	0.5278245806694031
DP01920r002	0.235170379281044	0.2577562630176544
DP00947r002	0.25116878747940063	0.2754189968109131
DP03299r001	0.16978570818901062	0.18748308718204498
DP00435r009	0.16741947829723358	0.19164732098579407
DP01160r001	0.5305085778236389	0.7158495783805847
DP00238r012	0.7291296124458313	1.0039737224578857
DP01507r001	0.13994038105010986	0.16065722703933716
DP01165r001	0.26819345355033875	0.3316412568092346
DP00734r003	0.17930682003498077	0.20822909474372864
DP02547r001	0.7565652132034302	1.1224642992019653
DP02711r003	0.4989297389984131	0.5044952034950256
DP01526r006	0.5755310654640198	0.615247368812561
DP01534r001	0.8107835650444031	1.0067867040634155
DP02605r001	0.26380062103271484	0.30634814500808716
DP02790r002	0.141555517911911	0.16564175486564636
DP01938r002	0.1475454419851303	0.1548076868057251
DP02536r002	0.23854821920394897	0.25392287969589233
DP02795r001	0.16069567203521729	0.18156203627586365
DP00020r001	0.7468193173408508	1.6267832517623901
DP00721r001	0.9267934560775757	1.9394145011901855
DP01313r001	0.424775630235672	0.5451568365097046
DP02373r002	0.4117215871810913	0.4366377294063568
DP00026r001	0.28376829624176025	0.3175186514854431
DP00965r003	0.35242894291877747	0.3587348759174347
DP00798r001	0.24539384245872498	0.28713077306747437
DP01434r001	0.20267201960086823	0.20533405244350433
DP02703r001	0.6708901524543762	0.78812175989151
DP01201r007	0.5698572397232056	0.763672947883606
DP01249r001	0.1746826171875	0.2274300754070282
DP01478r005	0.36080023646354675	0.4554816484451294
DP01817r006	0.28849080204963684	0.3685624599456787
DP02616r001	0.13963641226291656	0.14636452496051788
DP01069r001	0.6365046501159668	0.8410131931304932
DP02138r003	0.13091827929019928	0.17409870028495789
DP01618r005	0.13405512273311615	0.1458357721567154
DP01047r001	1.0815109014511108	0.8543687462806702
DP01849r005	0.20601968467235565	0.20284362137317657
DP02653r001	0.4391034245491028	0.5543575286865234
DP01930r001	0.13831894099712372	0.1462535411119461
DP02128r003	0.2372441440820694	0.25394031405448914
DP00815r017	0.26113978028297424	0.38502466678619385
DP01304r001	0.5009791851043701	0.5270096659660339
DP02356r002	0.9525233507156372	1.7963463068008423
DP02860r001	0.32398876547813416	0.46027672290802
DP01329r001	0.3096400499343872	0.35695013403892517
DP00625r001	0.701376736164093	1.076492190361023
DP00573r001	0.2775511145591736	0.3024667501449585
DP02477r001	0.6336984038352966	1.0197995901107788
DP00138r010	0.5438641905784607	0.6712761521339417
DP01475r007	0.15690864622592926	0.1922641545534134
DP01474r005	0.478427529335022	0.7611382007598877
DP02481r005	0.9432353377342224	1.399535894393921
DP01608r002	0.19030623137950897	0.20309650897979736
DP00961r001	0.2185930460691452	0.24241799116134644
DP02417r004	0.40665119886398315	0.4545375406742096
DP00872r001	0.35396361351013184	0.45277294516563416
DP01475r008	0.5345418453216553	0.6796295642852783
DP00287r004	0.39927446842193604	0.845538854598999
DP01654r003	0.12753623723983765	0.220964252948761
DP02602r001	0.17020516097545624	0.19991201162338257
DP02990r001	0.1933608502149582	0.222749724984169
DP01562r003	0.35900360345840454	0.45250552892684937
DP01485r001	0.17160293459892273	0.18565784394741058
DP00752r001	0.4842217266559601	0.5595223307609558
DP01396r004	0.2904447913169861	0.35883408784866333
DP01999r009	0.22515463829040527	0.26791563630104065
DP00073r005	0.1451319009065628	0.16328082978725433
DP00808r001	0.3587037920951843	0.3881489932537079
DP00636r001	0.48097139596939087	0.7227339148521423
DP01968r001	0.5748113989830017	0.589976966381073
DP00205r001	0.6984516978263855	1.0014863014221191
DP02474r001	0.26394984126091003	0.33950817584991455
DP00329r001	0.17410996556282043	0.17744171619415283
DP01327r001	0.21630439162254333	0.6132236123085022
DP02831r001	0.3360840976238251	0.3420204222202301
DP02635r001	0.2515713572502136	0.2761833965778351
DP01203r001	0.6895738244056702	0.7516701221466064
DP01606r001	0.248360738158226	0.29506298899650574
DP01759r001	0.47683241963386536	0.6226270794868469
DP01590r001	0.5685174465179443	0.6835352778434753
DP02634r001	0.17953479290008545	0.2011430859565735
DP02652r001	0.13860054314136505	0.15340039134025574
DP00282r001	0.3656022548675537	0.45900580286979675
DP01088r001	0.5783613324165344	0.8543679714202881
DP01499r001	0.5485925674438477	0.6376537680625916
DP00094r001	0.4822204113006592	0.5406337976455688
DP03121r001	0.22994674742221832	0.23666779696941376
DP01163r001	0.2866364121437073	0.310115247964859
DP01920r001	0.5174748301506042	0.6382109522819519
DP02164r001	0.35773974657058716	0.3978993594646454
DP01094r001	0.21279267966747284	0.23258934915065765
DP03345r001	0.1474018692970276	0.17623645067214966
DP01240r002	0.291495144367218	0.30618682503700256
DP01184r001	0.42577260732650757	0.4671494662761688
DP00994r008	0.18597213923931122	0.2119014412164688
DP01464r001	0.46464404463768005	0.49309393763542175
DP02334r001	0.38516131043434143	0.4033891558647156
DP02493r003	0.2113458216190338	0.2272026538848877
DP03353r001	0.42939358949661255	0.5451321005821228
DP02539r001	0.24963049590587616	0.26864850521087646
DP00517r001	0.6020855903625488	0.8156315684318542
DP00839r004	0.1477832794189453	0.18185508251190186
DP00677r001	0.3017382025718689	0.31405508518218994
DP02919r001	0.5198473930358887	0.6750843524932861
DP00060r010	0.2721814811229706	0.29918012022972107
DP02922r001	0.1756691187620163	0.18734939396381378
DP02382r001	0.49191874265670776	0.5935307145118713
DP01005r002	0.24149367213249207	0.25310179591178894
DP00356r001	0.36803296208381653	0.3982914686203003
DP02826r001	0.12803666293621063	0.1552143394947052
DP01603r002	0.13613131642341614	0.13748684525489807
DP01883r001	0.18366190791130066	0.19408723711967468
DP02735r001	0.2312820851802826	0.24498960375785828
DP01835r001	0.1543288677930832	0.17550057172775269
DP01044r003	0.15046188235282898	0.1567896008491516
DP00346r001	0.22465083003044128	0.24866408109664917
DP01311r001	0.2029532939195633	0.23116213083267212
DP00134r004	0.708784282207489	1.2470613718032837
DP00869r001	0.5563116073608398	0.6211292147636414
DP01026r004	0.16805629432201385	0.20338137447834015
DP00020r007	0.21720629930496216	0.24362240731716156
DP01458r002	0.13022126257419586	0.14425028860569
DP00809r001	0.3592587113380432	0.3914187252521515
DP01456r001	0.6899868845939636	0.94791179895401
DP02869r001	0.4622971713542938	0.6221591234207153
DP00899r002	0.1299908310174942	0.14091821014881134
DP00064r001	0.4474046528339386	0.678765594959259
DP00122r005	0.8485768437385559	1.2670092582702637
DP01724r005	0.14604738354682922	0.17013129591941833
DP00352r002	0.2565311789512634	0.30611664056777954
DP02638r001	0.1296568363904953	0.14462321996688843
DP01944r002	0.1549770087003708	0.17850250005722046
DP02548r001	0.5675031542778015	0.6875768303871155
DP02148r001	0.18007589876651764	0.2139912098646164
DP02985r001	0.23307432234287262	0.2793530821800232
DP01943r001	0.4260748624801636	0.5407083034515381
DP01095r001	0.22157026827335358	0.22270023822784424
DP01155r001	0.4224400818347931	0.4254818260669708
DP01430r001	0.15384137630462646	0.1801827847957611
DP01113r001	0.85531085729599	1.4015228748321533
DP03361r001	0.2374899834394455	0.28173789381980896
DP00004r001	0.26879140734672546	0.30797427892684937
DP00926r003	0.16981254518032074	0.17981703579425812
DP01774r001	0.4800763726234436	0.5411407947540283
DP01479r001	0.25063657760620117	0.25583764910697937
DP02783r001	0.16388341784477234	0.17380647361278534
DP01162r001	0.6070054769515991	1.0769308805465698
DP02597r001	0.23436491191387177	0.2691263258457184
DP01169r001	0.6549839973449707	1.055711030960083
DP00768r001	0.5612077713012695	0.8540251851081848
DP02982r001	0.1791311353445053	0.20612257719039917
DP03280r001	0.14025217294692993	0.15448813140392303
DP01450r005	0.18824926018714905	0.24910014867782593
DP01467r001	0.5252446532249451	0.6311399340629578
DP00111r005	0.13814790546894073	0.15071281790733337
DP00678r001	0.4454883337020874	0.5301439166069031
DP01979r001	0.28240448236465454	0.3046734929084778
DP01464r004	0.24456071853637695	0.31701382994651794
DP00823r001	0.2601328492164612	0.2879641354084015
DP01560r001	0.2640618681907654	0.28988784551620483
DP00716r002	0.6272929906845093	0.9048186540603638
DP01857r003	0.5674994587898254	0.5700895190238953
DP00578r001	0.14548377692699432	0.1767806112766266
DP02127r002	0.21270820498466492	0.22689096629619598
DP02079r001	0.23767289519309998	0.2530845105648041
DP02555r001	0.2985036075115204	0.36676228046417236
DP00153r021	0.13196049630641937	0.13888435065746307
DP00458r001	0.6326749324798584	1.1570366621017456
DP01196r001	0.8732304573059082	0.93198162317276
DP01070r001	0.519892692565918	0.6307333111763
DP01268r001	0.1488136500120163	0.15746060013771057
DP02456r002	0.20238879323005676	0.23519697785377502
DP00443r013	0.20206184685230255	0.23019352555274963
DP02353r001	0.5140268802642822	0.5531180500984192
DP00628r001	0.2773323357105255	0.31926944851875305
DP01399r001	0.4512842297554016	0.5562155842781067
DP00118r004	0.16610187292099	0.2111666202545166
DP02008r001	0.5370093584060669	0.7649494409561157
DP01086r001	0.5142506957054138	0.5644047260284424
DP01651r006	0.24213479459285736	0.2998312711715698
DP02520r002	0.28797727823257446	0.32463717460632324
DP00933r001	0.3152892589569092	0.3848705291748047
DP02929r001	0.1814466118812561	0.18741407990455627
DP01310r003	0.5466441512107849	0.5842766761779785
DP02025r003	0.6435796022415161	0.7080021500587463
DP02296r001	0.1534380316734314	0.17612414062023163
DP01202r001	0.7076433300971985	0.8372523188591003
DP00151r001	0.6643621921539307	2.053915023803711
DP00898r001	0.22250396013259888	0.25044184923171997
DP00611r004	0.13377273082733154	0.14734970033168793
DP01993r001	0.853825569152832	1.087418794631958
DP01579r003	0.550096869468689	0.9269554615020752
DP01538r001	0.5408774614334106	0.5368279218673706
DP03020r001	0.2815972566604614	0.318683922290802
DP01080r001	0.3814164996147156	0.5232234597206116
DP00765r002	0.2904817461967468	0.3223220109939575
DP02375r001	0.17027327418327332	0.18979030847549438
DP02836r005	0.7438569068908691	1.0423744916915894
DP00107r001	0.24274277687072754	0.3241639733314514
DP01108r001	0.804638683795929	1.219000220298767
DP01524r002	0.13341014087200165	0.15000993013381958
DP02193r001	0.15509669482707977	0.18883509933948517
DP02071r001	0.533284604549408	0.6880683302879333
DP01644r001	0.15328814089298248	0.151983842253685
DP01049r001	0.2622315287590027	0.3097866177558899
DP00990r001	0.5161920189857483	0.5869155526161194
DP01389r001	0.24168691039085388	0.3788497745990753
DP01102r010	0.5544670820236206	0.6080139875411987
DP00796r001	0.15552207827568054	0.17174971103668213
DP00974r001	0.3589875102043152	0.4347313344478607
DP01114r001	0.30181267857551575	0.31288209557533264
DP00193r001	0.8377884030342102	0.9480220675468445
DP02495r002	0.38456398248672485	0.3955070674419403
DP01594r001	0.3101515769958496	0.3320343792438507
DP01645r001	0.14993909001350403	0.15940937399864197
DP00026r005	0.4476391077041626	0.5508016347885132
DP00749r006	0.23528246581554413	0.2590620517730713
DP02644r001	0.29353058338165283	0.3389378786087036
DP02921r001	0.19450004398822784	0.21002636849880219
DP00233r001	0.18243442475795746	0.19973285496234894
DP01510r001	0.2153996080160141	0.2445342242717743
DP02208r001	0.23498547077178955	0.24800710380077362
DP02986r001	0.17462162673473358	0.17867045104503632
DP02341r001	0.28022733330726624	0.2956765592098236
DP01588r001	0.35815027356147766	0.40006160736083984
DP02583r001	0.1560499370098114	0.17201167345046997
DP00674r001	0.7889713048934937	0.9043744206428528
DP02660r001	0.32398656010627747	0.4179176688194275
DP00904r001	0.6443427801132202	0.6462209820747375
DP01059r002	0.1349797248840332	0.13938488066196442
DP00177r001	0.5477048754692078	0.7080756425857544
DP01282r001	0.14042922854423523	0.15531450510025024
DP01705r003	0.20864492654800415	0.3022581934928894
DP02703r004	0.15707282721996307	0.17291347682476044
DP00463r004	0.5344274640083313	0.575306236743927
DP00726r001	0.1374361217021942	0.1483340561389923
DP00435r003	0.49474892020225525	0.5394275188446045
DP02987r002	0.2238127738237381	0.24609316885471344
DP02576r001	0.2073347121477127	0.21070510149002075
DP00974r002	0.2861481308937073	0.31430119276046753
DP03335r001	0.2797291576862335	0.2731483280658722
DP01400r003	0.561043381690979	0.7212620377540588
DP02782r001	0.16502654552459717	0.17877045273780823
DP00399r005	0.13125358521938324	0.1453407108783722
DP01561r001	0.8818552494049072	1.3128266334533691
DP00148r001	0.38327962160110474	0.56449294090271
DP00672r001	0.4259340465068817	0.4486749470233917
DP00141r001	0.5820773243904114	0.6683866381645203
DP00787r001	0.7157092094421387	0.9387280344963074
DP01741r001	0.2735673785209656	0.4079124629497528
DP01554r001	0.6307643055915833	0.67225182056427
DP02591r001	0.5410978198051453	0.6315691471099854
DP00943r001	0.517302930355072	0.7292559742927551
DP02481r001	0.7826682329177856	1.1604753732681274
DP00902r001	0.6144021153450012	0.6826422810554504
DP01109r001	0.7819714546203613	0.9820451140403748
DP02683r002	0.22360427677631378	0.2577567398548126
DP01479r004	0.39755696058273315	0.8109428882598877
DP01994r001	0.16259951889514923	0.19340747594833374
DP00226r004	0.3651207387447357	0.4223901331424713
DP00827r003	0.14759276807308197	0.1684722602367401
DP00720r007	0.6227883100509644	0.81146240234375
DP02892r001	0.28312018513679504	0.44772469997406006
DP01584r001	0.15409715473651886	0.17470772564411163
DP00836r001	0.6614059805870056	0.812867283821106
DP00006r002	0.6354198455810547	0.7707544565200806
DP03019r003	0.16247397661209106	0.19267518818378448
DP01578r001	0.6705312728881836	0.7651829123497009
DP00427r002	0.38632509112358093	0.432894229888916
DP02158r001	0.39749741554260254	0.42118120193481445
DP01783r001	0.21175573766231537	0.23164841532707214
DP01841r001	0.3683188855648041	0.3638010621070862
DP01654r004	0.4222695231437683	0.6925246715545654
DP02881r001	0.40267616510391235	0.4292187988758087
DP02722r001	0.42542773485183716	0.4781632721424103
DP00954r001	0.2225528359413147	0.24613463878631592
DP00607r004	0.317501962184906	0.38997137546539307
DP00214r018	0.23344045877456665	0.5433142185211182
DP02772r030	0.1534489542245865	0.18584398925304413
DP02554r001	0.5154194831848145	0.6211557388305664
DP00878r001	0.20389872789382935	0.214218407869339
DP01675r001	0.42892900109291077	0.4991251826286316
DP02936r001	0.2844952344894409	0.3251344859600067
DP01167r001	0.36776888370513916	0.822230875492096
DP01255r001	0.12940792739391327	0.15856997668743134
DP02160r001	0.2650272250175476	0.2968505024909973
DP00473r001	0.6309751272201538	0.769902765750885
DP01404r001	0.1733185201883316	0.19687533378601074
DP00130r001	0.12927688658237457	0.1466469019651413
DP01870r001	0.5310311317443848	0.5710488557815552
DP01172r006	0.6161869168281555	0.6544605493545532
DP00685r001	0.17605741322040558	0.17906473577022552
DP02617r001	0.13808876276016235	0.16691917181015015
DP00377r001	0.310649037361145	0.4560146629810333
DP01438r001	0.4858594834804535	0.5898189544677734
DP01996r003	0.1554528772830963	0.16992582380771637
DP02357r001	0.33451083302497864	0.3334239721298218
DP03021r001	0.5247284173965454	0.6792492866516113
DP02006r003	0.29867979884147644	0.3194044232368469
DP02704r001	0.510473906993866	0.856217086315155
DP02761r001	0.6408885717391968	0.7456520199775696
DP00834r007	0.15976253151893616	0.17053265869617462
DP00446r001	0.25603899359703064	0.27178341150283813
DP01077r010	0.6635440587997437	1.0126590728759766
DP02619r001	0.8848623037338257	0.9262410402297974
DP00987r001	0.146566241979599	0.15565980970859528
DP01405r001	0.4741927683353424	0.5810375213623047
DP00910r001	0.19546541571617126	0.22254543006420135
DP00764r002	0.13251517713069916	0.141987144947052
DP00519r012	0.45261597633361816	0.5048421621322632
DP02772r006	0.1331503540277481	0.14600086212158203
DP02697r001	0.15525008738040924	0.17435801029205322
DP01825r002	0.13281074166297913	0.14665909111499786
DP00656r011	0.30958104133605957	0.45077744126319885
DP00043r001	0.3555707633495331	0.4200073778629303
DP02533r001	0.3213595151901245	0.3355080187320709
DP00063r002	0.18928490579128265	0.21913693845272064
DP00976r005	0.24074150621891022	0.3421245217323303
DP02882r001	0.18059079349040985	0.20195446908473969
DP01131r001	0.3941871225833893	0.3922968804836273
DP00644r001	0.15530754625797272	0.16433316469192505
DP01016r001	0.14024221897125244	0.15760479867458344
DP01317r001	0.5872609615325928	0.726719081401825
DP02050r003	0.18313638865947723	0.19131870567798615
DP02615r001	0.20026299357414246	0.20470011234283447
DP00662r001	0.737519383430481	0.9435445070266724
DP00835r002	0.4301820695400238	0.5668533444404602
DP03338r001	0.7986758351325989	1.3469123840332031
DP00190r001	0.8283820152282715	0.954656720161438
DP01045r001	0.18391086161136627	0.19117526710033417
DP02552r001	0.5515409708023071	0.6271761059761047
DP01970r001	0.5528643727302551	0.874383807182312
DP00764r001	0.21958838403224945	0.23198384046554565
DP01123r001	0.3296795189380646	0.36669424176216125
DP01336r001	0.27046680450439453	0.3884551227092743
DP01985r001	0.5611013174057007	0.7416123747825623
DP01287r001	0.8449177742004395	1.7710890769958496
DP00104r002	0.2058841735124588	0.4234439432621002
DP01987r001	0.16427955031394958	0.25170040130615234
DP02587r001	0.20093487203121185	0.22679384052753448
DP02709r001	0.19719187915325165	0.2352277785539627
DP01472r001	0.6196814179420471	0.957118570804596
DP02733r001	0.22608721256256104	0.28574106097221375
DP02316r001	0.8454158306121826	1.348379135131836
DP01055r001	0.6273729801177979	0.813949704170227
DP01482r001	1.0034209489822388	1.5023208856582642
DP01102r008	0.9736756086349487	1.6765966415405273
DP01465r003	0.44939613342285156	0.7132907509803772
DP01561r004	0.812515139579773	1.4360454082489014
DP01496r003	0.14729928970336914	0.14667363464832306
DP00706r001	0.6752895712852478	1.3410977125167847
DP01855r009	0.23542062938213348	0.24547958374023438
DP00839r002	0.6966903805732727	1.022460699081421
DP02345r003	1.1204843521118164	1.976150393486023
DP00707r001	0.502455472946167	0.5868730545043945
DP02673r002	0.28716418147087097	0.29915422201156616
DP01480r001	0.5182206034660339	0.7009214162826538
DP02651r001	0.1819111853837967	0.196073517203331
DP02928r001	0.14672710001468658	0.2033306211233139
DP00487r001	0.29074954986572266	0.34950798749923706
DP00567r001	0.13003337383270264	0.14646700024604797
DP01064r001	0.34002527594566345	0.41445133090019226
DP00450r003	0.17717483639717102	0.21237312257289886
DP01082r001	0.33361151814460754	0.39359354972839355
DP02027r007	0.19526934623718262	0.20254148542881012
DP00307r001	0.2690657079219818	0.2747119069099426
DP01015r001	0.4008062779903412	0.43235325813293457
DP00766r001	0.3463244140148163	0.4423750340938568
DP00759r001	0.2136015146970749	0.2375667542219162
DP00646r001	0.641577959060669	0.8195043802261353
DP01429r003	0.1716560274362564	0.18078918755054474
DP01073r001	0.4001591205596924	0.4743727445602417
DP02862r001	0.3297978639602661	0.3659175634384155
DP02805r001	0.2974790334701538	0.3315306603908539
DP00303r006	0.13531073927879333	0.14174741506576538
DP02143r003	0.42008984088897705	0.7353017330169678
DP02509r002	0.5921149253845215	0.662617027759552
DP00250r010	0.8645704388618469	0.9484816193580627
DP00641r001	0.2217389941215515	0.22349800169467926
DP00778r004	0.21105723083019257	0.232283353805542
DP02075r003	0.787264347076416	1.0177065134048462
DP00527r001	0.4713282585144043	0.5384413599967957
DP01153r001	0.49834051728248596	0.5846367478370667
DP00985r001	0.5681487321853638	0.6582825183868408
DP02463r002	0.4308249056339264	0.5777130722999573
DP01186r001	0.21894411742687225	0.24272041022777557
DP01300r001	0.6566898822784424	0.9931137561798096
DP01602r005	0.25820088386535645	0.2815339267253876
DP00966r001	0.15270328521728516	0.23403681814670563
DP00616r001	0.14547500014305115	0.17259806394577026
DP00340r001	0.7491224408149719	0.8901407122612
DP02061r002	0.21617424488067627	0.24244369566440582
DP00656r019	0.14297407865524292	0.1456875503063202
DP00238r018	0.5833063721656799	0.7854719161987305
DP02481r003	0.5524787902832031	0.587684690952301
DP01733r002	0.18320439755916595	0.18321636319160461
DP01009r001	0.9561293721199036	1.3070727586746216
DP00902r002	0.5805495977401733	0.6308730244636536
DP00325r001	0.8412640690803528	1.206645131111145
DP02703r003	0.2570658326148987	0.2747391164302826
DP00931r001	0.18791519105434418	0.20285889506340027
DP00768r014	0.4887087941169739	0.5886483192443848
DP01739r001	0.16049352288246155	0.16268502175807953
DP01111r001	0.32940804958343506	0.40862441062927246
DP02015r001	0.2096089869737625	0.24904374778270721
DP01938r001	0.16263291239738464	0.17120033502578735
DP02209r003	0.9187972545623779	1.4295105934143066
DP02327r008	0.2748258709907532	0.3154197633266449
DP00810r001	0.2080717235803604	0.2386389672756195
DP00173r001	0.6875430345535278	0.8784701228141785
DP00220r001	0.4560214877128601	0.50478196144104
DP01996r002	0.20903444290161133	0.24663744866847992
DP00075r007	0.2910521626472473	0.3044784665107727
DP01315r001	0.5189384818077087	0.6989141702651978
DP00297r001	0.1604800820350647	0.160249263048172
DP02233r001	0.6705403327941895	1.0063488483428955
DP00349r011	0.15407150983810425	0.1730070561170578
DP02580r001	0.7889387607574463	0.8810545206069946
DP00079r001	0.6276838183403015	0.7698822021484375
DP01261r001	0.17391033470630646	0.22938869893550873
DP01427r001	0.6335359215736389	0.8870301842689514
DP01199r001	0.3485918939113617	0.3448686897754669
DP02623r001	0.2970830202102661	0.3631417453289032
DP01122r001	0.16853061318397522	0.19287346303462982
DP00592r001	0.43836575746536255	0.49307188391685486
DP00161r001	0.624369740486145	0.6514149904251099
DP00551r001	0.5230223536491394	0.5952845811843872
DP01948r001	0.3019234836101532	0.34613677859306335
DP01610r001	0.24430900812149048	0.2646985948085785
DP01475r016	0.2921108305454254	0.3319988250732422
DP02838r001	0.37194520235061646	0.4177423417568207
DP01600r001	0.2280091792345047	0.23839235305786133
DP01875r001	0.5264777541160583	1.0206186771392822
DP00089r007	0.1830178052186966	0.19396375119686127
DP01085r001	0.5661284923553467	0.6724817156791687
DP00122r001	0.8087928891181946	1.3243138790130615
DP00144r008	0.5204004049301147	0.801514744758606
DP00728r009	0.3155929148197174	0.3225788474082947
DP00458r004	0.24722103774547577	0.36968109011650085
DP00588r001	0.5548405051231384	0.8692441582679749
DP00422r003	0.1565600037574768	0.1766413301229477
DP02826r011	0.25002583861351013	0.3138554096221924
DP01855r010	0.2936018109321594	0.30322837829589844
DP01454r001	0.42531055212020874	1.3878904581069946
DP01281r001	0.1958775669336319	0.19813239574432373
DP00020r003	0.9196803569793701	1.7548290491104126
DP01817r002	0.2583253085613251	0.3053736388683319
DP01269r002	0.1789143681526184	0.20548054575920105
DP03003r002	0.2590278089046478	0.31562918424606323
DP02192r001	0.8554040193557739	1.2876843214035034
DP01806r001	0.6347810626029968	0.652853786945343
DP01097r001	0.1440683901309967	0.17029887437820435
DP00862r001	0.48784658312797546	0.7548121213912964
DP02333r001	0.36912018060684204	0.3734494745731354
DP02791r002	0.24526259303092957	0.24156911671161652
DP00786r001	0.2718667685985565	0.3000897467136383
DP00949r005	0.29252198338508606	0.3150215446949005
DP01611r005	0.20546399056911469	0.2238825410604477
DP00659r001	0.9483888745307922	1.9582198858261108
DP00861r001	0.20490209758281708	0.2089696079492569
DP00014r003	0.22512125968933105	0.24808856844902039
DP00669r001	0.47964781522750854	0.5474647879600525
DP02920r001	0.9056487083435059	0.966399610042572
DP00077r009	0.2032179981470108	0.24723325669765472
DP01364r003	0.20681752264499664	0.21553915739059448
DP01364r002	0.14616581797599792	0.20154555141925812
DP02987r001	0.2216837853193283	0.23038208484649658
DP02478r001	0.8932556509971619	1.0922479629516602
DP00229r001	0.561311662197113	0.610891580581665
DP00683r001	0.9004651308059692	1.0506558418273926
DP00278r015	0.26826971769332886	0.29513654112815857
DP02400r001	0.47832190990448	0.5521295070648193
DP00462r001	0.27861908078193665	0.29947221279144287
DP00200r001	0.6657923460006714	0.807708203792572
DP01520r001	0.496553897857666	0.674701988697052
DP01084r001	0.44297948479652405	0.5110474824905396
DP01750r001	0.19836772978305817	0.20767231285572052
DP00044r002	0.14667710661888123	0.14916062355041504
DP00621r001	0.6743267774581909	0.8007157444953918
DP00099r001	0.17776142060756683	0.2019687443971634
DP00358r001	0.27111396193504333	0.5100607872009277
DP01553r001	0.47247055172920227	0.5077821016311646
DP02744r002	0.3808344304561615	0.4259565472602844
DP01592r001	0.14352472126483917	0.15623991191387177
DP00729r001	0.17198535799980164	0.18486668169498444
DP00393r001	0.14150762557983398	0.14742165803909302
DP02170r004	0.26846733689308167	0.3179546296596527
DP02609r001	0.39855924248695374	0.4504519999027252
DP01491r001	0.24978744983673096	0.29078295826911926
DP02476r002	0.4190094769001007	0.6061463356018066
DP00509r001	0.1409834325313568	0.15517006814479828
DP00799r002	0.14025859534740448	0.1495552808046341
DP00748r003	0.23134611546993256	0.2403811514377594
DP00544r001	0.7210288047790527	1.0890893936157227
DP03026r001	0.18609480559825897	0.204903244972229
DP02657r002	0.224450945854187	0.2327580600976944
DP00856r003	0.2137662172317505	0.251473069190979
DP00382r003	0.16153228282928467	0.18251153826713562
DP00949r001	0.17104655504226685	0.19051790237426758
DP02345r001	0.2254888117313385	0.2557597756385803
DP00021r005	0.19374054670333862	0.22444121539592743
DP01154r001	0.3138401210308075	0.33981743454933167
DP00133r021	0.35309189558029175	0.39698326587677
DP00156r005	0.2391233593225479	0.30012139678001404
DP00858r003	0.1387072652578354	0.15174748003482819
DP00848r001	0.34730425477027893	0.4162342846393585
DP00655r002	0.17400844395160675	0.20066870748996735
DP00736r003	0.1374623030424118	0.15817253291606903
DP02848r001	0.33706825971603394	0.3555698096752167
DP00915r001	0.1966492384672165	0.20006929337978363
DP02960r001	0.43819794058799744	0.46313217282295227
DP01277r001	0.19219639897346497	0.22387787699699402
DP00082r001	0.6096308827400208	0.6796963214874268
DP00491r001	0.6100998520851135	0.7207760810852051
DP01817r001	0.5244872570037842	0.7074527144432068
DP01447r001	0.273575097322464	0.3122023046016693
DP02002r001	0.5664836168289185	0.8163161277770996
DP01584r003	0.5576425790786743	0.784321129322052
DP01135r001	0.8655062317848206	1.219820261001587
DP00718r001	0.6436782479286194	0.9211990237236023
DP02292r001	0.5333942174911499	0.6720053553581238
DP00135r001	0.8710518479347229	1.2673391103744507
DP00419r001	0.3215871751308441	0.38251352310180664
DP01855r021	0.9725781083106995	1.321187138557434
DP02822r001	0.467710942029953	0.5350174307823181
DP01097r013	0.4017423093318939	0.5010952353477478
DP00225r001	0.771475613117218	0.8963630795478821
DP00720r002	0.24949756264686584	0.5296370387077332
DP00140r001	0.553238570690155	0.7347877621650696
DP00090r001	0.43033692240715027	0.5573717951774597
DP02372r001	0.15633699297904968	0.15517759323120117
DP00786r002	0.30227383971214294	0.33369722962379456
DP01254r001	0.5213073492050171	0.6099041700363159
DP01526r002	0.15668222308158875	0.1620718538761139
DP01951r006	0.47350776195526123	0.5537002682685852
DP00912r001	0.24690407514572144	0.39725261926651
DP02741r001	0.6583061218261719	0.8095012903213501
DP00718r047	0.1697222739458084	0.18988557159900665
DP01157r001	0.18813446164131165	0.2623213529586792
DP00348r001	0.2915959060192108	0.3061857521533966
DP00794r001	0.16067183017730713	0.19282490015029907
DP01102r012	0.245285764336586	0.2798689901828766
DP00089r006	0.22125449776649475	0.2930239140987396
DP01628r002	0.6660161018371582	0.6683600544929504
DP01033r001	0.58439040184021	0.720662534236908
DP00986r001	0.19493547081947327	0.22201178967952728
DP00407r003	0.2091899961233139	0.23567092418670654
DP03359r001	0.8307559490203857	1.018968105316162
DP02204r001	0.17779085040092468	0.21197055280208588
DP00953r003	0.19702480733394623	0.23771657049655914
DP00774r002	0.2353738248348236	0.24641543626785278
DP00808r004	0.584158182144165	0.6991162300109863
DP00996r007	0.22809109091758728	0.36644238233566284
DP00034r003	0.150541752576828	0.15902963280677795
DP01647r001	0.28592348098754883	0.30200743675231934
DP01764r001	0.17585031688213348	0.22023966908454895
DP02806r007	0.1404115855693817	0.143949955701828
DP00801r001	0.13176299631595612	0.14484362304210663
DP02772r010	0.18487903475761414	0.18856459856033325
DP00761r001	0.1960507482290268	0.21331565082073212
DP01451r002	0.15206438302993774	0.16348518431186676
DP01004r001	0.22894853353500366	0.25344231724739075
DP00390r001	0.19496360421180725	0.21583029627799988
DP03359r002	0.28476959466934204	0.37830567359924316
DP00256r001	0.6771576404571533	0.9436771273612976
DP02518r004	0.18396463990211487	0.22208379209041595
DP02163r001	0.285153865814209	0.29503950476646423
DP00144r001	0.18512114882469177	0.21802231669425964
DP02055r001	0.32513001561164856	0.33297035098075867
DP00803r001	0.40919768810272217	0.47342807054519653
DP00897r008	0.14508399367332458	0.1594904363155365
DP00874r003	0.18840225040912628	0.2221803516149521
DP00871r001	0.6968770027160645	0.8428921699523926
DP00230r001	0.5032657384872437	0.6153774261474609
DP02410r001	0.17848603427410126	0.18118791282176971
DP01934r001	0.20884555578231812	0.23909932374954224
DP00566r001	0.2475510984659195	0.26791897416114807
DP02520r001	0.49171966314315796	0.5485441088676453
DP00049r006	0.7242950201034546	1.1548362970352173
DP02656r001	0.25800248980522156	0.29757454991340637
DP03034r001	0.24338237941265106	0.30690786242485046
DP00633r001	0.8549052476882935	1.2106255292892456
DP00623r001	0.8641253709793091	1.1914955377578735
DP02632r001	0.1550048142671585	0.17735989391803741
DP00074r001	0.8358935713768005	0.933366596698761
DP02157r001	0.16169460117816925	0.175942525267601
DP01116r001	0.13953886926174164	0.15943270921707153
DP02097r006	0.45606157183647156	0.4809552729129791
DP02227r001	0.13667123019695282	0.15895788371562958
DP00207r011	0.25542378425598145	0.25564587116241455
DP00858r002	0.35514554381370544	0.41711288690567017
DP01398r001	0.16648294031620026	0.2151799350976944
DP01344r001	0.8256794214248657	1.0916093587875366
DP01429r001	0.49677807092666626	0.6213206052780151
DP01303r001	0.428759902715683	0.47249647974967957
DP00392r001	0.18621665239334106	0.1997036635875702
DP00607r001	0.30036377906799316	0.3149954676628113
DP03022r002	0.2821897566318512	0.356396347284317
DP02027r006	0.26538240909576416	0.271176278591156
DP03092r001	0.29711782932281494	0.35219448804855347
DP00768r020	0.352189302444458	0.4331386685371399
DP02171r002	0.23409976065158844	0.23852768540382385
DP00345r001	0.4928302764892578	0.5967219471931458
DP01426r012	0.17990683019161224	0.21709884703159332
DP00277r001	0.1866331249475479	0.22454425692558289
DP00238r014	0.7726808786392212	1.4055562019348145
DP01013r001	0.1419128179550171	0.18506702780723572
DP00130r005	0.16695840656757355	0.20105794072151184
DP01428r001	0.5303248763084412	0.616355836391449
DP01356r001	0.20345737040042877	0.24779149889945984
DP02262r001	0.2250308394432068	0.2560683488845825
DP02009r001	0.9655001163482666	1.4613983631134033
DP00418r001	0.743438184261322	1.0788252353668213
DP02359r004	0.36780697107315063	0.8668264746665955
DP00932r001	0.5124877691268921	0.7810935378074646
DP00184r001	0.3275660276412964	0.3404136598110199
DP01629r001	0.4726424217224121	0.6916281580924988
DP02173r002	0.15774282813072205	0.16713400185108185
DP00788r001	0.46787548065185547	0.554458498954773
DP02381r001	0.37177515029907227	0.42329463362693787
DP00549r002	0.3011484444141388	0.3118879497051239
DP00878r005	0.18858081102371216	0.22615639865398407
DP02772r002	0.14275217056274414	0.15330711007118225
DP00750r002	0.4179312586784363	0.4667583107948303
DP02630r001	0.17408330738544464	0.593879222869873
DP02819r002	0.13010287284851074	0.15005242824554443
DP01161r001	0.18660280108451843	0.20828311145305634
DP01524r001	0.2913763225078583	0.3297727704048157
DP00623r005	0.3060832619667053	0.33414801955223083
DP01141r003	0.3686337471008301	0.48881176114082336
DP01629r007	0.33129796385765076	0.49230772256851196
DP02545r001	0.43673574924468994	0.5281071066856384
DP02521r009	0.5564533472061157	0.570112943649292
DP01449r003	0.1872340589761734	0.2050294727087021
DP00196r001	0.8054862022399902	1.207822322845459
DP01700r001	0.12978756427764893	0.1434292197227478
DP02109r001	0.4074321389198303	0.7474794983863831
DP00100r001	0.24975356459617615	0.2653323709964752
DP01339r001	0.48613306879997253	0.5104271769523621
DP00811r004	0.29744014143943787	0.48259925842285156
DP01023r001	0.1291864812374115	0.15791459381580353
DP00054r001	0.23415763676166534	0.280863881111145
DP00850r001	0.6880950927734375	0.85589200258255
DP01175r001	0.6446752548217773	0.7692313194274902
DP00546r001	0.7439727783203125	1.1108860969543457
DP01306r001	0.6465166211128235	0.6427807807922363
DP01540r001	0.655631959438324	0.9221906065940857
DP01654r002	0.2550501823425293	0.3074839413166046
DP02317r001	0.43217188119888306	0.48798272013664246
DP00486r002	0.5923177003860474	0.942057728767395
DP02234r001	0.19383688271045685	0.2241017073392868
DP01104r001	0.7410959005355835	0.8388343453407288
DP01139r013	0.23385410010814667	0.26108428835868835
DP01495r001	0.8351737260818481	1.3941351175308228
DP00851r001	0.5164080262184143	0.5221653580665588
DP00436r001	0.349610835313797	0.3371354639530182
DP00903r002	0.12884169816970825	0.2880641222000122
DP02593r004	0.16467396914958954	0.18554486334323883
DP00901r001	0.14823639392852783	0.1647925227880478
DP01604r001	0.146759495139122	0.15592168271541595
DP02173r001	0.22160141170024872	0.22562357783317566
DP00989r001	0.13209837675094604	0.14405032992362976
DP00252r017	0.1398715078830719	0.14446882903575897
DP00393r002	0.2621268033981323	0.2781810164451599
DP01527r001	0.4073903262615204	0.43028944730758667
DP00961r004	0.1508055478334427	0.16025769710540771
DP01794r001	0.24054497480392456	0.26293331384658813
DP03121r002	0.21638336777687073	0.2395203560590744
DP02598r001	0.17327170073986053	0.19870145618915558
DP02061r001	0.18841524422168732	0.20095308125019073
DP00174r001	0.8330140709877014	1.2147363424301147
DP02577r001	0.29757383465766907	0.32359111309051514
DP01440r003	0.22277101874351501	0.2660881578922272
DP01106r013	0.8332728743553162	1.1906023025512695
DP00136r013	0.6546163558959961	1.8023179769515991
DP00156r003	0.21615023910999298	0.2784527838230133
DP01969r001	1.0780116319656372	1.7704955339431763
DP01531r001	0.6241880655288696	0.7593266367912292
DP02739r001	0.13167615234851837	0.1396816223859787
DP00003r002	0.2954424321651459	0.32105937600135803
DP01243r001	0.13494804501533508	0.1495482325553894
DP01512r001	0.3775761127471924	0.39931923151016235
DP00882r001	0.27933570742607117	0.44576889276504517
DP01068r001	0.7029168009757996	0.93306964635849
DP02740r001	0.17747493088245392	0.1631760597229004
DP01144r001	0.6395621299743652	0.8463589549064636
DP00202r001	0.18034082651138306	0.21204060316085815
DP02419r002	0.2913130521774292	0.3184998631477356
DP02477r003	0.3594266176223755	0.4546891748905182
DP02392r001	0.25718316435813904	0.2640681266784668
DP00552r001	0.6109753251075745	0.7814730405807495
DP02614r004	0.2154986560344696	0.24873076379299164
DP00775r004	0.5427771210670471	0.7378138303756714
DP00192r001	0.1386197954416275	0.1436343789100647
DP02850r001	1.0266591310501099	1.7104425430297852
DP01420r001	0.1751805990934372	0.2719440460205078
DP01064r003	0.2161678671836853	0.26892217993736267
DP00519r011	0.5024531483650208	0.5937360525131226
DP01574r001	0.2307693362236023	0.26140445470809937
DP00262r001	0.8976126909255981	1.3535605669021606
DP00624r001	0.3844928741455078	0.444368451833725
DP03262r001	0.146856427192688	0.18011941015720367
DP02203r001	0.13856211304664612	0.14802807569503784
DP02706r001	0.15820035338401794	0.17032822966575623
DP02120r001	0.21640492975711823	0.2477068305015564
DP02471r001	0.42342039942741394	0.41036751866340637
DP02011r001	0.2623014748096466	0.3768481910228729
DP01973r003	0.36402156949043274	0.4003118574619293
DP00839r001	0.1410253345966339	0.14686648547649384
DP00626r001	0.7416426539421082	0.8259982466697693
DP01628r001	0.7245565056800842	1.1054329872131348
DP00057r001	0.4251708388328552	1.3138765096664429
DP02132r001	0.27267730236053467	0.3146446645259857
DP00937r001	0.5417792201042175	0.5798934698104858
DP01785r001	0.7391729950904846	1.1593050956726074
DP01505r001	0.173049658536911	0.17382051050662994
DP01769r001	0.6440553665161133	0.7508912682533264
DP00008r023	0.46287739276885986	0.48354434967041016
DP00257r009	0.26562029123306274	0.2872920036315918
DP00815r005	0.18016156554222107	0.1926502138376236
DP00720r001	0.5440425276756287	1.398539423942566
DP01550r001	0.4672367572784424	0.4852777421474457
DP02616r002	0.3115522861480713	0.3216712772846222
DP02949r001	0.21384072303771973	0.2257167249917984
DP02476r005	0.5625643134117126	0.7204575538635254
DP00559r003	0.18153327703475952	0.19120760262012482
DP01453r001	0.42313867807388306	0.47895199060440063
DP00554r001	0.13445861637592316	0.14846262335777283
DP00557r001	0.23683062195777893	0.2702333927154541
DP00840r004	0.2552202641963959	0.25627607107162476
DP02295r002	0.20657773315906525	0.2610938549041748
DP00796r003	0.14750225841999054	0.1615632325410843
DP00943r004	0.7968732714653015	1.0709160566329956
DP02337r003	0.9036305546760559	1.421812653541565
DP01342r001	0.3227781355381012	0.35571029782295227
DP02714r001	0.18497270345687866	0.19980201125144958
DP00666r001	0.6905773878097534	1.061200737953186
DP01011r001	0.460795521736145	0.6343099474906921
DP00122r003	0.9568660259246826	1.7782622575759888
DP02599r001	0.14326919615268707	0.1551811397075653
DP00828r001	0.15538963675498962	0.142785906791687
DP00605r001	0.18904171884059906	0.21361032128334045
DP01461r001	0.6862369179725647	1.1316649913787842
DP00219r001	0.7284316420555115	0.9859065413475037
DP02128r001	0.5316004157066345	0.6161999106407166
DP01168r001	0.14728185534477234	0.16011583805084229
DP01285r001	0.6978940367698669	0.8355732560157776
DP00238r015	0.5286658406257629	0.6224522590637207
DP00656r001	0.44109970331192017	0.5013308525085449
DP02589r001	0.16848574578762054	0.19913001358509064
DP01599r001	0.13427309691905975	0.14181022346019745
DP02420r004	0.13408632576465607	0.17825651168823242
DP01539r001	0.3604697287082672	0.43223652243614197
DP00271r002	0.14838655292987823	0.1670491248369217
DP02799r001	0.22943317890167236	0.2579551339149475
DP00014r004	0.42663055658340454	0.4966859519481659
DP01110r001	0.8255997896194458	0.9249802827835083
DP01431r002	0.5939831733703613	0.6865852475166321
DP00847r001	0.28594544529914856	0.33094361424446106
DP02373r003	0.28336670994758606	0.30058950185775757
DP00918r001	0.20400889217853546	0.2314048558473587
DP00908r001	0.3252669870853424	0.3626158833503723
DP03006r003	0.16391222178936005	0.17185580730438232
DP02355r002	0.2870815694332123	0.49308520555496216
DP00811r001	0.1953454166650772	0.21231292188167572
DP01825r003	0.17586283385753632	0.18457470834255219
DP00332r011	0.4172154366970062	0.574971079826355
DP01259r001	0.1429688185453415	0.18838511407375336
DP01180r002	0.15380248427391052	0.16147035360336304
DP00798r002	0.5470412373542786	0.6908242106437683
DP00747r001	0.4707706570625305	0.47508153319358826
DP01394r003	0.4252871572971344	0.49998223781585693
DP02068r002	0.13659678399562836	0.14525727927684784
DP00708r001	0.9363452196121216	1.3532010316848755
DP02593r001	0.12922757863998413	0.1420152634382248
DP02696r001	0.1650766283273697	0.18154169619083405
DP00108r001	0.16479083895683289	0.19396667182445526
DP00900r001	0.2614879012107849	0.2910267412662506
DP01279r001	0.1411571055650711	0.15036916732788086
DP01060r001	0.7204367518424988	1.2351115942001343
DP01050r001	0.19775685667991638	0.23720580339431763
DP02210r001	0.6824137568473816	0.6657092571258545
DP02225r003	0.12881450355052948	0.1570092737674713
DP02854r001	0.2742907404899597	0.28686395287513733
DP02247r001	0.14807097613811493	0.15637578070163727
DP01795r001	0.42951861023902893	0.449846476316452
DP01112r001	0.211553692817688	0.22188279032707214
DP02127r003	0.4069676697254181	0.422039657831192
DP01597r001	0.5237407088279724	0.5606068968772888
DP02463r005	0.2525259554386139	0.2574146091938019
DP01458r001	0.1860433667898178	0.2104988843202591
DP01500r001	0.44924238324165344	0.5045563578605652
DP01200r001	0.2803303599357605	0.2773853838443756
DP01807r002	0.13959532976150513	0.15358634293079376
DP00728r015	0.14554078876972198	0.16125759482383728
DP02251r001	0.23024262487888336	0.36810964345932007
DP02207r001	0.3183762729167938	0.3111245632171631
DP01271r001	0.1258072853088379	0.18750996887683868
DP00365r001	0.7106046676635742	0.7612613439559937
DP01443r005	0.4254627823829651	0.45312467217445374
DP01478r006	0.3092326521873474	0.3251782953739166
DP00792r001	0.30030500888824463	0.3618091642856598
DP00116r001	0.3502391576766968	0.38165172934532166
DP02704r002	0.17801137268543243	0.19542178511619568
DP02808r002	0.28175628185272217	0.36031416058540344
DP00103r001	0.23343250155448914	0.3013593852519989
DP01094r005	0.23814070224761963	0.2515341341495514
DP00775r001	0.1449507474899292	0.15075893700122833
DP00998r001	0.20289723575115204	0.22148847579956055
DP02033r001	0.3136952221393585	0.3283546268939972
DP02384r001	0.18026943504810333	0.18722179532051086
DP01944r001	0.6366948485374451	0.7868485450744629
DP01947r001	0.7147536873817444	0.8374664187431335
DP00980r001	0.5389251708984375	0.5536168813705444
DP01481r001	0.6335261464118958	0.7328419089317322
DP01252r001	0.15572583675384521	0.15853945910930634
DP02471r002	0.8885955214500427	1.0891317129135132
DP02823r001	0.19443853199481964	0.23140300810337067
DP01825r001	0.34008345007896423	0.40330883860588074
DP02768r002	0.22245478630065918	0.24762988090515137
DP01939r001	0.6071472764015198	0.761604368686676
DP00549r001	0.24789100885391235	0.30633607506752014
DP02269r004	0.3064737319946289	0.32127103209495544
DP01940r002	0.13860076665878296	0.150423064827919
DP01308r001	0.2531898021697998	0.27878060936927795
DP00709r021	0.17515166103839874	0.18698593974113464
DP00807r001	0.37151992321014404	0.38063639402389526
DP02328r001	0.18137282133102417	0.188123419880867
DP00011r006	0.3372299075126648	0.3512846529483795
DP02736r002	0.747248649597168	1.0226224660873413
DP01043r001	0.20999187231063843	0.2283925563097
DP02633r001	0.19258248805999756	0.22377870976924896
DP02191r001	0.27942410111427307	0.3785673975944519
DP02815r001	0.15951211750507355	0.17023754119873047
DP01141r001	0.20192046463489532	0.2331874519586563
DP01465r001	0.14282895624637604	0.18762311339378357
DP01280r001	0.29205596446990967	0.29992419481277466
DP01457r001	0.3783581852912903	0.5108889937400818
DP01325r001	0.20570220053195953	0.2008221447467804
DP00559r002	0.22250241041183472	0.23153777420520782
DP01171r001	0.4704231023788452	0.5066655874252319
DP02855r001	0.27111926674842834	0.29092636704444885
DP00702r001	0.4757678806781769	0.5801149010658264
DP00717r005	0.16066758334636688	0.2027755230665207
DP01054r001	0.45930445194244385	0.5114322900772095
DP02746r003	0.533638596534729	0.5762122273445129
DP00954r003	0.14722894132137299	0.17020665109157562
DP01867r002	0.20366287231445312	0.2238357663154602
DP00709r006	0.45055457949638367	0.4745481312274933
DP01616r001	0.6775809526443481	0.9220836162567139
DP01589r007	0.13872981071472168	0.14750026166439056
DP01971r001	0.8575176000595093	0.9971972703933716
DP02414r001	0.13317179679870605	0.13952606916427612
DP00231r001	0.9671386480331421	1.4098314046859741
DP01319r001	0.16151022911071777	0.18584662675857544
DP03317r001	0.17265860736370087	0.1831274926662445
DP00023r005	0.3051145076751709	0.3503345549106598
DP02170r003	0.2311905026435852	0.2535811960697174
DP01012r001	0.26293888688087463	0.285390704870224
DP01305r001	0.21121689677238464	0.23330596089363098
DP00314r003	0.19120319187641144	0.19767963886260986
DP00353r005	0.14862588047981262	0.15501469373703003
DP03310r001	0.32068803906440735	0.3618937134742737
DP01670r001	0.2179848700761795	0.26269155740737915
DP02155r002	0.7253649830818176	1.2142058610916138
DP02264r001	0.15272778272628784	0.18440042436122894
DP02049r002	0.3928360342979431	0.44947177171707153
DP02460r002	0.35596272349357605	0.44614511728286743
DP02590r004	0.5755956768989563	0.7194080352783203
DP00462r004	0.44489991664886475	0.5187557935714722
DP00457r002	0.17360834777355194	0.1739872545003891
DP01429r002	0.17063866555690765	0.18495188653469086
DP01173r001	0.6918222904205322	0.935214638710022
DP01361r001	0.30039018392562866	0.31718334555625916
DP00372r001	0.6437382698059082	0.7740074992179871
DP00200r003	0.23564943671226501	0.2388797551393509
DP00030r001	1.0545969009399414	1.682142734527588
DP01281r004	0.13846111297607422	0.1573406606912613
DP02162r001	0.7550989985466003	0.7208183407783508
DP01401r001	0.30211353302001953	0.33019012212753296
DP02452r001	0.42999204993247986	0.5690255165100098
DP01177r001	0.22724498808383942	0.23751498758792877
DP00778r001	0.17758171260356903	0.22142808139324188
DP01074r001	0.5855057835578918	0.6505410671234131
DP01105r001	0.47253817319869995	0.47404447197914124
DP02042r001	0.38148120045661926	0.4612617790699005
DP02796r001	0.1552070528268814	0.16938720643520355
DP00903r003	0.18781916797161102	0.2230587899684906
DP03353r002	0.15236110985279083	0.18687382340431213
DP00162r001	0.1800377368927002	0.19974690675735474
DP01884r001	0.20838052034378052	0.24719838798046112
DP00968r001	0.6143554449081421	0.7793650031089783
DP00152r007	0.17979159951210022	0.2094043493270874
DP00083r009	0.23612797260284424	0.35254615545272827
DP02050r002	0.6500421762466431	0.8572777509689331
DP02633r002	0.2102709412574768	0.23782655596733093
DP01581r001	0.2793879806995392	0.35326218605041504
DP01474r001	0.731145977973938	0.9673303961753845
DP00931r002	0.2440907210111618	0.27138587832450867
DP01475r010	0.18933865427970886	0.20572324097156525
DP03311r001	0.33120617270469666	0.42202144861221313
DP02511r001	0.2895296812057495	0.3206351101398468
DP02509r001	0.4865588843822479	0.5460491180419922
DP02883r001	0.15356242656707764	0.1598154455423355
DP02596r001	0.31340259313583374	0.36207684874534607
DP00769r001	0.400227427482605	0.45730215311050415
DP01768r001	0.1396859586238861	0.17166867852210999
DP02142r001	0.21996626257896423	0.22565893828868866
DP01240r001	0.17454013228416443	0.17887179553508759
DP02869r002	0.43177318572998047	0.4651740789413452
DP00822r001	0.22883616387844086	0.3664573132991791
DP00134r001	0.766503632068634	0.9428013563156128
DP01134r001	0.7115882039070129	0.7844955325126648
DP01118r001	0.5486160516738892	0.65477454662323
DP00796r005	0.12955006957054138	0.16921530663967133
DP00549r005	0.2833940088748932	0.2925095558166504
DP02931r001	0.14952124655246735	0.14796984195709229
DP00314r001	0.16426439583301544	0.17575930058956146
DP00719r001	0.36958685517311096	0.3926657736301422
DP01703r001	0.15377405285835266	0.15414005517959595
DP00063r001	0.35337069630622864	0.45557236671447754
DP01863r002	0.3370656371116638	0.35200467705726624
DP00222r017	0.8282533288002014	1.1476017236709595
DP01874r001	0.42918622493743896	0.5026279091835022
DP01117r001	0.15469536185264587	0.16752727329730988
DP02086r001	0.7807412147521973	1.0513476133346558
DP02698r001	0.14098447561264038	0.15505178272724152
DP03294r002	0.16042089462280273	0.18158379197120667
DP00407r001	0.24981865286827087	0.281459778547287
DP01874r002	0.12587422132492065	0.1998906433582306
DP02138r007	0.18690915405750275	0.7029783725738525
DP00387r001	0.6870267391204834	0.8776761889457703
DP00806r001	0.4877243638038635	0.5786446332931519
DP00853r001	0.4903499484062195	1.320752501487732
DP02608r001	0.26703187823295593	0.2764371931552887
DP02803r002	0.36559250950813293	0.39149412512779236
DP02764r001	0.49627968668937683	0.5185821652412415
DP00239r001	0.18287444114685059	0.23184552788734436
DP00448r001	0.4262601435184479	0.5018619298934937
DP00262r006	0.3577565848827362	0.4257892072200775
DP00995r001	0.15710684657096863	0.1712542176246643
DP00145r001	0.1861753910779953	0.2216925472021103
DP00645r001	0.8628996014595032	1.0175378322601318
DP02926r001	0.18716147541999817	0.19048573076725006
DP02159r001	1.0428946018218994	1.9967607259750366
DP00468r001	0.4503769874572754	0.5599028468132019
DP00719r003	0.42391419410705566	0.6413496732711792
DP01022r001	0.350358247756958	0.3867211937904358
DP01772r001	0.3000696003437042	0.3454288840293884
DP00075r001	0.9758391380310059	1.687347650527954
DP01770r002	0.6563078165054321	0.8701878786087036
DP00575r001	0.1323826164007187	0.14466287195682526
DP01455r001	0.3632393479347229	0.4122107923030853
DP00073r001	0.1807580441236496	0.18158967792987823
DP00156r001	0.5296462178230286	0.7816505432128906
DP02271r002	0.5945799350738525	0.8346505165100098
DP02956r002	0.1619960516691208	0.1805235594511032
DP00088r001	0.6423630118370056	0.6536847949028015
DP02067r001	0.21696247160434723	0.25062283873558044
DP00797r001	0.5148586630821228	0.5608361959457397
DP00120r001	0.8019054532051086	1.1250290870666504
DP03006r004	0.14772962033748627	0.1586318165063858
DP00469r001	0.5118466019630432	0.7717086672782898
DP00962r002	0.21545536816120148	0.25723516941070557
DP01176r001	0.46812549233436584	0.5919741988182068
DP00894r002	0.20521244406700134	0.2143685519695282
DP03254r001	0.1447344422340393	0.15146653354167938
DP01863r005	0.8116507530212402	1.304916501045227
DP01779r001	0.3949102461338043	0.42058295011520386
DP02123r001	0.8486183881759644	1.4189165830612183
DP02346r001	0.31884557008743286	0.3572310507297516
DP01611r001	0.9937025308609009	1.4436314105987549
DP01933r001	0.1299050748348236	0.1449684053659439
DP02170r001	0.1419442892074585	0.14731141924858093
DP02226r001	0.16638584434986115	0.1822948306798935
DP00725r001	0.2964251935482025	0.3480999171733856
DP00136r008	0.5711042284965515	0.8431107401847839
DP00892r001	0.2674553096294403	0.2961035668849945
DP01878r001	0.15349507331848145	0.1717577576637268
DP01195r001	0.3804871737957001	0.3737933933734894
DP01292r001	0.5284287333488464	0.724387526512146
DP01180r001	0.3039076030254364	0.33119794726371765
DP02356r001	0.15396377444267273	0.17160546779632568
DP00314r004	0.16628409922122955	0.17998984456062317
DP03299r005	0.1401994824409485	0.15417958796024323
DP02729r001	0.1877712607383728	0.2079581320285797
DP01941r001	0.32906869053840637	0.3377581536769867
DP01475r011	0.3749713599681854	0.4408288598060608
DP02946r001	0.26534995436668396	0.3056085407733917
DP01426r005	0.17388440668582916	0.1897316426038742
DP00518r027	0.24054092168807983	0.24584808945655823
DP02726r006	0.40423253178596497	0.4255746006965637
DP02790r003	0.20272524654865265	0.29144567251205444
DP01607r001	0.5467092990875244	0.6773806810379028
DP01559r001	0.6364405155181885	0.8367624282836914
DP02590r001	0.27272722125053406	0.2984408140182495
DP02908r001	0.2915307581424713	0.37364041805267334
DP00583r001	0.14657950401306152	0.15307818353176117
DP02538r001	0.6366751194000244	1.4965450763702393
DP02463r001	0.14521008729934692	0.16490520536899567
DP00132r002	0.11612547934055328	0.3380989134311676
DP00055r002	0.4903644025325775	0.5668244361877441
DP00537r001	0.6897865533828735	0.8728654384613037
DP01928r002	0.6630406379699707	0.7172228097915649
DP01624r001	0.24660050868988037	0.29957884550094604
DP00217r003	0.743674099445343	0.6367883086204529
DP00378r006	0.4344368577003479	0.4731495976448059
DP02901r002	0.3388332724571228	0.3388068675994873
DP00488r001	0.3620506227016449	0.37217018008232117
DP00694r009	0.25293365120887756	0.2788539528846741
DP00081r001	0.4602391719818115	0.6081850528717041
DP01316r001	0.7347066402435303	0.7298450469970703
DP01157r004	0.2376593053340912	0.2633858025074005
DP00718r033	0.13607126474380493	0.1414383351802826
DP01052r001	0.4317028820514679	0.45433369278907776
DP00231r007	0.17127656936645508	0.18969763815402985
DP03354r001	0.42616045475006104	0.5355035066604614
DP02267r001	0.1629941463470459	0.17288589477539062
DP01490r001	0.8207980394363403	1.1047717332839966
DP02143r001	0.2118169218301773	0.21714340150356293
DP02373r001	0.9304503202438354	0.906181812286377
DP00055r004	0.2897459864616394	0.3400885760784149
DP00323r002	0.13450191915035248	0.1538166105747223
DP02253r001	0.4028856158256531	0.4153551757335663
DP01542r004	0.18573014438152313	0.2035798281431198
DP02000r001	0.7032013535499573	0.9999152421951294
DP02145r002	0.1799881011247635	0.20093464851379395
DP01330r001	0.674872875213623	1.0023361444473267
DP02588r001	0.14684903621673584	0.17420022189617157
DP00278r001	0.4266141951084137	0.5136865973472595
DP01669r001	0.17381738126277924	0.19700387120246887
DP02523r002	0.32144057750701904	0.3785962462425232
DP00771r001	0.4800780713558197	0.6758999228477478
DP00420r004	0.5310403108596802	0.6624758839607239
DP00999r001	0.771360456943512	0.9317209720611572
DP01361r002	0.6107487678527832	0.7382962107658386
DP02624r003	0.13352808356285095	0.14286600053310394
DP00724r001	0.6376118063926697	0.9465703964233398
DP00168r001	0.34445399045944214	0.3565705120563507
DP02730r002	0.5257142782211304	0.6634576916694641
DP01446r001	0.20026469230651855	0.22370024025440216
DP00718r027	0.2951326072216034	0.31723886728286743
DP01091r001	0.14632806181907654	0.1672789752483368
DP00993r003	0.14697667956352234	0.14536508917808533
DP00699r021	0.6423370838165283	0.9253260493278503
DP01877r003	0.24015697836875916	0.3106195330619812
DP00067r001	0.2250269055366516	0.2470541000366211
DP00748r009	0.397021621465683	0.4131031632423401
DP01775r005	0.6346077919006348	0.8255237340927124
DP00020r013	0.5379140377044678	0.6094993352890015
DP02094r001	0.36905211210250854	0.6685145497322083
DP02694r001	0.13348709046840668	0.14741571247577667
DP00154r002	0.16247737407684326	0.1670597642660141
DP01804r001	0.41556406021118164	0.5967215895652771
DP02669r003	0.1323350965976715	0.33959928154945374
DP03312r001	0.2894434928894043	0.3027861714363098
DP02715r001	0.17200785875320435	0.21638937294483185
DP02687r002	0.16362488269805908	0.18130625784397125
DP01808r001	0.20917028188705444	0.43569087982177734
DP01250r001	0.17179198563098907	0.27156758308410645
DP00499r004	0.7058322429656982	0.8542733192443848
DP01629r003	0.5306451916694641	0.7193728685379028
DP01323r002	0.15628844499588013	0.16076445579528809
DP00238r011	0.8753068447113037	1.4269827604293823
DP01622r002	0.20066571235656738	0.2299189418554306
DP02271r003	0.15423282980918884	0.16572152078151703
DP00180r003	0.5227450728416443	0.6323431730270386
DP00854r001	0.5135360956192017	0.5796525478363037
DP00245r001	0.15897290408611298	0.1860751360654831
DP00054r002	0.2767101526260376	0.3065199553966522
DP02832r001	0.3839893043041229	0.40865424275398254
DP01239r002	0.2991771996021271	0.3179275095462799
DP00841r001	0.47840648889541626	0.5494758486747742
DP00863r001	0.4847370684146881	0.5100135207176208
DP00474r001	0.930409848690033	1.4459583759307861
DP02224r001	0.8671068549156189	1.097553014755249
DP00839r005	0.23751652240753174	0.25146326422691345
DP02451r001	0.21100986003875732	0.22698944807052612
DP00872r003	0.20257793366909027	0.20222198963165283
DP01937r001	0.49032294750213623	0.5018937587738037
DP00653r003	0.20993952453136444	0.26601630449295044
DP02819r001	0.1798698753118515	0.20516818761825562
DP00389r001	0.42829468846321106	0.49252334237098694
DP01248r001	0.7028606534004211	0.7882875204086304
DP00849r001	0.22227150201797485	0.2916542887687683
DP02196r001	0.44372162222862244	0.5681635141372681
DP01594r004	0.17855529487133026	0.20017258822917938
DP01844r001	0.22982299327850342	0.2640383541584015
DP02369r001	0.3153895139694214	0.30823859572410583
DP02073r001	0.13038602471351624	0.15256565809249878
DP02446r001	0.21752649545669556	0.2374461144208908
DP03005r001	0.3905142843723297	0.4765407145023346
DP02700r001	0.247002512216568	0.26372066140174866
DP02399r001	0.19748170673847198	0.26314496994018555
DP01791r001	0.607972264289856	0.948415219783783
DP00774r001	0.7081044316291809	0.8773455023765564
DP00482r001	0.2054697573184967	0.2188345044851303
DP00152r008	0.4267602562904358	0.7601897716522217
DP01437r001	0.4626442492008209	0.5244342088699341
DP02195r001	0.22460657358169556	0.23595644533634186
DP01392r003	0.4587184488773346	0.5827011466026306
DP00899r001	0.2541213035583496	0.26273617148399353
DP00157r010	0.1925857812166214	0.20230576395988464
DP02785r003	0.21054019033908844	0.227774977684021
DP00965r002	0.7551474571228027	1.0199013948440552
DP01805r006	0.13132460415363312	0.14114122092723846
DP02896r001	0.27534109354019165	0.30526870489120483
DP00719r007	0.47709742188453674	0.6695204377174377
DP00110r001	0.2802806496620178	0.2752726674079895
DP00654r002	0.13885614275932312	0.154580220580101
DP02145r001	0.6037747263908386	0.7373669147491455
DP02991r002	0.1785915046930313	0.22307616472244263
DP02693r005	0.81622713804245	0.9586778283119202
DP00873r001	0.6511013507843018	0.9664985537528992
DP00790r001	0.22062250971794128	0.2428360879421234
DP00693r001	0.7993907928466797	0.7915871143341064
DP01724r003	0.1686028391122818	0.18126323819160461
DP02705r001	0.13025720417499542	0.1507100760936737
DP02954r002	0.2040943056344986	0.21083363890647888
DP00238r026	0.6256682276725769	1.2209142446517944
DP01873r001	0.23551782965660095	0.31831350922584534
DP00062r013	0.13473297655582428	0.16627715528011322
DP02138r001	0.1821962594985962	0.22654667496681213
DP01118r002	0.15116678178310394	0.19330480694770813
DP01494r001	0.14956755936145782	0.1624070256948471
DP00328r010	0.5114462971687317	0.7785497307777405
DP00623r003	0.3657683730125427	0.39382994174957275
DP01588r003	0.15534155070781708	0.16011327505111694
DP01181r002	0.20135100185871124	0.22799773514270782
DP01182r001	0.17676392197608948	0.2046104073524475
DP01449r001	0.17140169441699982	0.1861850917339325
DP01544r001	0.32306167483329773	0.4218159317970276
DP00953r001	0.5978076457977295	0.6745755672454834
DP02197r001	0.24392683804035187	0.2969874441623688
DP03018r001	0.23876827955245972	0.27512285113334656
DP01475r003	0.6497798562049866	0.7605505585670471
DP01861r001	0.6073912382125854	0.8876816630363464
DP03100r001	0.4922305643558502	0.5931814312934875
DP00182r004	0.13832415640354156	0.16237014532089233
DP02010r004	0.19976581633090973	0.26557785272598267
DP00997r004	0.37090855836868286	0.40465202927589417
DP01716r002	0.1720537692308426	0.16338208317756653
DP02458r002	0.6402013897895813	0.7233294248580933
DP00223r001	0.5193697810173035	0.7421168088912964
DP01799r001	0.5242847800254822	0.6596285104751587
DP00136r001	0.2103584259748459	0.22286780178546906
DP02005r001	0.8597312569618225	0.9846197366714478
DP01174r001	0.7224006056785583	0.8990934491157532
DP02010r003	0.6609724760055542	0.8969123959541321
DP00398r002	0.3029760718345642	0.30516722798347473
DP00155r005	0.15546928346157074	0.18645143508911133
DP01201r001	0.2070206105709076	0.2421468198299408
DP01562r001	0.21743395924568176	0.32383155822753906
DP00761r002	0.14952759444713593	0.17026543617248535
DP01330r003	0.18133445084095	0.1994033008813858
DP02742r001	0.2093793898820877	0.24962592124938965
DP01330r002	0.46426382660865784	0.7859560251235962
DP00705r023	0.6611173152923584	0.9342935681343079
DP02607r001	0.4907430112361908	0.6585584282875061
DP01762r001	0.1621021330356598	0.17427358031272888
DP01979r002	0.18088722229003906	0.2824494242668152
DP01246r001	0.39664140343666077	0.4754926860332489
DP01513r001	0.2382698953151703	0.42447152733802795
