# Supplementary material for: Direct generation of protein conformational ensembles via machine learning
Source: Nat Commun. 2023 Feb 11;14:774. doi: 10.1038/s41467-023-36443-x (PMC9922302; doi:10.1038/s41467-023-36443-x)
Supplement: Supplementary file 4 — Source Data [file 41467_2023_36443_MOESM4_ESM.zip › source_data/fig_5/panel_f.csv]

molecule_name	n_residues	med	md_median_e_tot
DP00468r002	42	-4.613411029884844	105.78123963774095
DP00776r001	33	-5.9002636876644345	76.57744013713271
DP00088r003	51	1.0909518635180149	108.80906012391722
DP00661r001	105	-18.421195284815497	240.5254775407256
DP01420r003	36	2.0258744411527516	85.82717931962375
DP01147r001	81	-12.93492406225863	184.7996241159073
DP00437r001	23	-0.6603533187240558	55.173977605071215
DP02476r004	99	12.130525348588918	224.20176200586658
DP02787r002	100	-3.5689138899727766	226.48817386577034
DP02642r001	28	1.2249176150312593	66.07696788789839
DP00754r001	33	1.4250792331048814	80.26724184796024
DP02738r001	20	0.7516099220260486	44.1091240580993
DP00736r001	22	-0.5926535963633768	50.06898945993143
DP00896r001	187	112.81411838292223	458.5013625389666
DP00835r001	54	-6.352613371629232	122.46128615791403
DP00992r001	35	1.4117641227157378	81.27779143848613
DP02408r002	148	21.82348460639082	326.8024868431852
DP00485r005	23	0.607925982764165	51.24412326078162
DP00102r005	30	-1.9951940228893221	70.096389826459
DP02641r001	27	-0.2555250245197982	63.812447430886905
DP02359r001	31	-1.788761096909937	71.17938528303748
DP02463r003	138	26.92050768630935	280.22489219393066
DP02682r001	20	-1.359310160041396	46.124376530005904
DP02679r001	96	-17.158425614285647	210.65116869278165
DP02463r004	28	0.44636372268141855	63.511654741162225
DP00078r001	165	6.853000050519313	375.5494945293681
DP01648r003	36	1.5753217686512215	87.39906649679169
DP00475r002	22	-0.6150174202153238	49.89032237968951
DP02049r001	155	-2.263899855485363	350.1905506891603
DP02890r002	31	-0.3531738493471579	73.70374498708426
DP00014r001	20	-3.6157200714896476	47.537275323268574
DP00037r002	54	2.0504394256609686	114.82890857601764
DP01946r001	158	39.61534548639395	352.1047212251598
DP01424r001	117	7.958447416968625	245.55451039636597
DP01299r001	97	-4.515452773895561	230.04917603494715
DP02833r001	48	1.1038357252122637	117.03382385945821
DP00553r001	118	3.381147302011925	259.80582978490514
DP02327r002	72	-7.126225977843632	158.7382850678186
DP01920r002	33	-2.6132710669346437	75.51328615602463
DP00947r002	35	-3.7796996141554473	80.03488893108644
DP03299r001	25	0.10996187331485885	58.30212766996771
DP00435r009	24	0.5092343681894675	57.60728643123663
DP01160r001	81	-17.240657584476935	194.78767041260716
DP00238r012	122	-15.170815923112173	276.8727167153732
DP01507r001	21	-4.24771147126885	47.15236620199053
DP01165r001	38	-2.138961490627608	89.76319158664343
DP00734r003	26	-1.0364105317134644	60.33627909574157
DP02547r001	136	16.850840640356694	317.9028672562642
DP02711r003	72	-11.311035456431853	157.74071341905534
DP01526r006	92	-9.300548216090476	202.06437691951595
DP01534r001	160	-3.4954127171903906	340.0472751774322
DP02605r001	37	1.6145343660129896	83.72145049355278
DP02790r002	21	-0.6858906086609196	47.961696875007945
DP01938r002	21	-0.9854661431099245	50.699415399690885
DP02536r002	33	-0.03765110753383283	74.21814906337735
DP02795r001	24	-4.461335357673988	53.10144619879455
DP00020r001	123	3.3621426734812303	307.6792279494093
DP00721r001	156	72.91301113780679	387.17774216039925
DP01313r001	61	-6.919818453430878	149.23244151436887
DP02373r002	56	-1.9121014937969107	131.13184883607272
DP00026r001	40	-2.9165064900475244	94.92975647133694
DP00965r003	49	-4.745468875451252	107.31503123156838
DP00798r001	34	1.3133621731697076	81.24401844720526
DP01434r001	28	-1.7484755690927543	61.32341575860894
DP02703r001	113	2.339148627387715	248.2039281606201
DP01201r007	88	-19.537891317732146	204.49840460110045
DP01249r001	26	-5.003528579872842	61.96497105534508
DP01478r005	51	0.5302499801307761	123.44983627916318
DP01817r006	38	1.9496193977442147	94.89177267725475
DP02616r001	21	-0.15873438699727416	47.748378942637366
DP01069r001	101	-1.1822529897363836	234.93240158205123
DP02138r003	20	-0.5930822785969028	47.001493180818954
DP01618r005	20	-1.1010896578662965	45.356224192514745
DP01047r001	150	30.626420652786237	320.01732626610317
DP01849r005	27	-2.3866297685253386	63.171572266642556
DP02653r001	64	-10.730420113791212	145.96358087172382
DP01930r001	21	-4.278007668195158	46.47495212668433
DP02128r003	33	-5.421184668761086	75.21407148421157
DP00815r017	37	-2.1972183542564494	95.69417859111596
DP01304r001	74	-0.5024321235941045	167.55847101649329
DP02356r002	152	3.924759592908856	368.64367911623395
DP02860r001	46	-0.5959696551153968	112.23216351740977
DP01329r001	43	-4.19589962085044	104.59235316645476
DP00625r001	116	2.745504283081516	272.8280130026891
DP00573r001	39	-1.458764568213624	88.54753044106863
DP02477r001	102	-19.271335067675523	252.0747112107913
DP00138r010	77	-7.674387714635657	181.76591669554125
DP01475r007	23	1.7967902728314726	53.35842259337994
DP01474r005	71	-2.717505694302588	170.81485112181383
DP02481r005	169	45.6314460671224	375.19356912784485
DP01608r002	26	-2.030153535670422	59.37496678729948
DP00961r001	31	-5.239434104931533	68.93481250331823
DP02417r004	59	-9.045595335802886	139.4079859851459
DP00872r001	50	-0.06058863373711176	118.50762617753223
DP01475r008	81	-16.00146088644985	186.95905998992643
DP00287r004	59	-10.36967382631721	152.32853941584773
DP01654r003	20	0.4064298922525893	47.41454877136387
DP02602r001	25	-5.0458019779564225	58.43342445679255
DP02990r001	28	-5.105010175569092	64.99656107100759
DP01562r003	51	-7.098541848301153	123.68401079319204
DP01485r001	25	0.3729895235896947	57.24815491339144
DP00752r001	71	-11.450846869916688	160.8858803981645
DP01396r004	40	-0.7541791973050778	97.42371463380532
DP01999r009	32	-3.705599064241582	76.21891473365345
DP00073r005	22	-3.5964187120027375	49.11218166187642
DP00808r001	51	-4.235097470370832	117.55054709406721
DP00636r001	71	-11.772670156249148	173.41573402644372
DP01968r001	86	5.2403387915698545	190.8416829436964
DP00205r001	117	0.5576193280708708	269.48424120046724
DP02474r001	37	-3.4725668862567716	88.22923614414412
DP00329r001	25	0.04749621900791112	55.96387840795705
DP01327r001	34	-1.128232634718671	97.65466542235671
DP02831r001	46	-0.44484092641704365	108.56927942730456
DP02635r001	35	-2.5763964135444155	85.31375578782335
DP01203r001	119	-15.420539566215496	252.5807656307366
DP01606r001	35	-3.5180262384423173	84.59549518878629
DP01759r001	68	-6.09543124923988	158.5211731308733
DP01590r001	89	-6.250001936850936	203.1195581988054
DP02634r001	26	0.8554908488008763	56.92447248168354
DP02652r001	21	-5.27082946677892	48.34975368494257
DP00282r001	52	0.8033882170856685	123.44598782883193
DP01088r001	89	-0.7108615609651565	211.30066396861957
DP01499r001	78	-1.5452651896609382	179.4094281784242
DP00094r001	71	-2.6771159238890334	163.60703832781186
DP03121r001	32	-0.7969602688559547	76.28657880861036
DP01163r001	40	1.124941084084469	90.07845584265169
DP01920r001	77	0.920164766090636	180.1058984942211
DP02164r001	50	3.0459126628039996	116.10630018841158
DP01094r001	30	1.483160704898168	70.80474386308097
DP03345r001	22	1.1024027126527258	51.68818733381361
DP01240r002	40	-6.857070519491359	93.0719635265003
DP01184r001	60	-1.1435348389870512	135.26286357972353
DP00994r008	27	0.5092607731171839	61.728574681195056
DP01464r001	68	-11.308502199984758	151.53643799943276
DP02334r001	53	-5.364136226498573	121.66065974220956
DP02493r003	30	0.6126864832500161	66.50977319773172
DP03353r001	60	-8.9385633354984	143.95683265091623
DP02539r001	35	2.0830393038553865	79.0027798393875
DP00517r001	96	-21.038627849926712	224.64421084795157
DP00839r004	22	0.6588169363368621	51.154538691988634
DP00677r001	42	-2.639672930535255	95.75867360665771
DP02919r001	73	5.229299323667817	179.6263159842493
DP00060r010	38	-4.73347887567823	86.41216017814344
DP02922r001	25	-0.5667312623689682	57.26069942278904
DP02382r001	70	-7.256728991808814	164.28387998839588
DP01005r002	33	-0.9414792813008148	76.70291128769696
DP00356r001	50	-6.273874990489702	114.301625771132
DP02826r001	20	-3.3312242294604886	44.136828219297755
DP01603r002	20	0.25331036408329055	47.3149390312398
DP01883r001	26	0.02535199648910691	58.01965776876729
DP02735r001	32	-0.19224126722900792	74.25701488008264
DP01835r001	23	1.000636621527022	53.38801215774424
DP01044r003	22	-0.4204624519976221	49.21436214147806
DP00346r001	32	-0.8651150518426789	76.92232777959904
DP01311r001	29	-4.911252299027815	66.97798998336913
DP00134r004	117	3.5886296788788172	279.46599106735886
DP00869r001	87	-16.34859239598589	194.13540110453243
DP01026r004	25	-6.232412141843255	60.505212477153094
DP00020r007	31	-0.3264862975932772	72.07434718852147
DP01458r002	20	0.6989200590972757	44.28561208054553
DP00809r001	50	-6.60582598479634	114.09471945150682
DP01456r001	115	3.50145242102775	258.1524871655528
DP02869r001	68	1.5574396692587698	163.56191047684177
DP00899r002	20	-3.5569284824009557	43.91077669259538
DP00064r001	64	-0.5892509034092939	154.35416043108452
DP00122r005	162	38.55923112616648	359.570858649699
DP01724r005	22	0.04818943033438927	49.358782595642616
DP00352r002	36	1.6964823460309617	87.7341880045362
DP02638r001	20	-0.25370702467525064	46.62784757692249
DP01944r002	23	-1.711028182962231	52.42832170953592
DP02548r001	89	-2.4969041290728455	202.25436466871878
DP02148r001	26	-1.0122056065550353	60.15554836444052
DP02985r001	33	-0.2695489265011588	80.39832543382377
DP01943r001	62	-10.22059268903459	146.3029085603091
DP01095r001	30	-0.9100739931427313	72.28518317954507
DP01155r001	60	-7.487649262118964	127.52536733422377
DP01430r001	23	0.8310857385449069	52.261724296173256
DP01113r001	168	61.17018712622439	392.53444898951125
DP03361r001	33	-1.772250129089855	78.68426095879369
DP00004r001	37	0.9396098421995731	81.47163476784084
DP00926r003	24	-0.46023881798443256	53.50860733759835
DP01774r001	70	-0.7195232876710236	157.94471220966952
DP01479r001	35	-1.5070674433126499	77.87738026961995
DP02783r001	24	-4.502602341918077	54.46361461486431
DP01162r001	96	-18.071535347542294	232.94394457887148
DP02597r001	33	-6.091447357731425	79.14406493177172
DP01169r001	105	-18.18114997251348	248.52731025948623
DP00768r001	86	-3.9735455450771724	207.73610009838927
DP02982r001	26	-5.195401106462107	60.864443446836056
DP03280r001	20	-0.3068823312337585	46.97739229063088
DP01450r005	27	-2.0248417013753794	65.0974798797351
DP01467r001	80	-1.3185425436532228	184.14408163668543
DP00111r005	21	-0.31549047998131385	48.10107319776103
DP00678r001	65	-0.5936145328103919	152.20170158592177
DP01979r001	39	-5.781460434481744	90.1972857555854
DP01464r004	35	-6.746217264347351	86.14752729689296
DP00823r001	36	-3.0794980579364335	85.37917383734992
DP01560r001	37	-1.250538598306079	85.14304472249592
DP00716r002	98	0.8091684259246961	238.78894017375816
DP01857r003	93	-12.892363001101984	199.29394564495954
DP00578r001	22	0.9019309606384525	50.562880256681055
DP02127r002	30	1.6324926305232026	68.38207459658162
DP02079r001	33	0.2268994181954298	79.56875697763397
DP02555r001	41	-6.377922396145777	97.84331633386842
DP00153r021	20	0.18089684319529908	46.417440540440765
DP00458r001	101	-2.9688476921077154	248.137894873831
DP01196r001	193	93.08809697212587	381.92648144481734
DP01070r001	79	-0.9926442841149878	178.91577102052815
DP01268r001	22	-1.467477960738492	50.20848338574113
DP02456r002	29	-0.3721255129752592	69.07453108397053
DP00443r013	29	-5.683547319783642	67.2352325663625
DP02353r001	78	-2.52017199756213	172.15665685131071
DP00628r001	39	0.6826895993367401	89.30699167342154
DP01399r001	65	-2.49132934651513	153.88204946628494
DP00118r004	25	-0.682913162554641	56.88326613769085
DP02008r001	80	-7.530049227015439	194.93482937863104
DP01086r001	76	-3.015763945490079	169.40729605778674
DP01651r006	33	1.3099427340185912	80.85062901532422
DP02520r002	40	0.9635272618132831	93.39658975623695
DP00933r001	44	-5.184034767014921	106.11931024006262
DP02929r001	26	-0.48034137817410283	58.689203902796535
DP01310r003	85	-2.9553359046596483	186.18485111484813
DP02025r003	108	-15.3963943331932	227.9067135471346
DP02296r001	22	-1.0747186308265455	52.32134415459931
DP01202r001	125	14.440296484811427	273.51163848525186
DP00151r001	106	-3.1069260067376945	280.1579917291076
DP00898r001	31	-2.801753304137293	71.02180632109818
DP00611r004	20	-4.47876572281578	49.492357255251406
DP01993r001	179	54.858917370695906	392.167655327182
DP01579r003	81	-3.16082205106909	199.7744793991635
DP01538r001	84	0.2115733257478496	182.56781962314636
DP03020r001	39	-6.99392754507052	91.5937538787797
DP01080r001	53	-7.349097527505577	132.04474191044937
DP00765r002	41	-3.2553012564858648	95.30543554722874
DP02375r001	25	1.124408184981867	56.71049263574453
DP02836r005	135	13.856384560650326	314.65175866609286
DP00107r001	35	-0.6494194631270602	85.71998574091913
DP01108r001	149	16.530294574978143	351.5251285045006
DP01524r002	20	0.7575503444751206	47.54908391665371
DP02193r001	23	0.23257842426902187	55.32234378820013
DP02071r001	81	-3.7030487853465104	186.4024755924426
DP01644r001	22	-0.41167851491505303	50.11846553141338
DP01049r001	37	-0.2978025391524284	87.94612943734677
DP00990r001	77	-8.00923568962449	177.10271564882794
DP01389r001	35	-2.5545534910698393	87.00336724601732
DP01102r010	86	-15.051269195617664	191.11084927989663
DP00796r001	23	-1.5668377748715727	51.7686917418518
DP00974r001	51	-5.9056091721787425	124.5215656666974
DP01114r001	42	1.586820392224837	97.51314275084451
DP00193r001	178	85.75129377184192	358.94152899025755
DP02495r002	53	-6.102034582680432	116.87299189010358
DP01594r001	43	-0.47031257867254794	97.12214596784113
DP01645r001	22	1.1226508378803075	51.12235003671879
DP00026r005	65	-10.926323675116976	154.61177417905634
DP00749r006	33	0.3385800650981281	71.84775168003642
DP02644r001	41	-4.191488186216986	95.66709120482938
DP02921r001	28	-4.930345983383717	64.69497916401264
DP00233r001	26	-0.10580818796997704	60.30518951860016
DP01510r001	30	-1.3155226562815585	70.64376510744034
DP02208r001	33	0.9537477546564759	76.71875898948862
DP02986r001	25	-5.661862089308173	61.152983827517254
DP02341r001	39	-5.420578081735897	88.78368296396062
DP01588r001	48	-6.061950245068559	114.68260388500285
DP02583r001	23	-0.11630910176654652	52.48214095941293
DP00674r001	154	48.99565583523923	324.7558572348061
DP02660r001	46	-1.8078943010778659	110.73528864338658
DP00904r001	110	-9.392970757773355	224.91419032842276
DP01059r002	20	-1.045052747271491	47.11162131969086
DP00177r001	83	2.159715735920571	200.2931357153306
DP01282r001	21	-1.089165921436411	50.158333692874415
DP01705r003	30	-5.077055245621665	73.32428819742071
DP02703r004	23	-0.16005217792161375	53.71740590220577
DP00463r004	82	-15.130316334571972	184.0958927396125
DP00726r001	21	0.3278904384544745	47.27600590486257
DP00435r003	71	-6.510280860714744	165.13050314390856
DP02987r002	32	-0.7229813878590505	75.35273294367042
DP02576r001	29	-5.173195809489357	67.01129832471686
DP00974r002	38	-7.368354800470826	91.04325552560184
DP03335r001	37	-2.885953846858456	81.42687492413285
DP01400r003	86	-13.446881033056599	204.86774860300926
DP02782r001	24	1.210587437354981	54.76179634502621
DP00399r005	20	1.1225885650128973	45.25847839611937
DP01561r001	169	2.8119955607502334	376.2178212751078
DP00148r001	55	0.10293752174300153	133.5111615962615
DP00672r001	61	-7.252067936553033	136.1961643515088
DP00141r001	89	-1.286142266377226	199.96330389445865
DP00787r001	124	-18.86154787091442	277.53256765271004
DP01741r001	39	-1.0152926497964927	95.11965925385914
DP01554r001	104	3.7991463445819704	223.99256065355343
DP02591r001	80	-3.3560900314076036	185.47270249976972
DP00943r001	78	0.513784330133376	183.91578905198588
DP02481r001	142	20.149395480873352	314.88574199131085
DP00902r001	101	-3.4116050824580384	215.06792828301786
DP01109r001	152	-6.064000718810007	345.27192216447224
DP02683r002	32	0.7694509317665421	73.27271997555458
DP01479r004	59	-2.0182203558814535	151.99649548360577
DP01994r001	24	-4.520423264662178	56.00106891151083
DP00226r004	52	-4.94019858185375	119.56323332252515
DP00827r003	22	-0.6182434797704133	50.694993570829965
DP00720r007	99	7.237826746748567	242.72049194661577
DP02892r001	41	-1.661150005156884	104.62343878102874
DP01584r001	23	0.09460601296838433	52.65360078019019
DP00836r001	110	-10.272737204234375	247.5374656682742
DP00006r002	104	-16.607506186094696	228.2522867454805
DP03019r003	24	1.0603477540323283	54.73988789713694
DP01578r001	110	3.893704508712659	247.20018136342262
DP00427r002	55	1.659458314438723	124.65249423467277
DP02158r001	55	-6.784341981156771	125.11859900226412
DP01783r001	30	-2.104430675149416	69.15071453454524
DP01841r001	51	1.2404288757455504	109.7709572136558
DP01654r004	59	-2.9610740084316376	143.3140650205952
DP02881r001	56	0.11445476534640875	130.40048417530244
DP02722r001	61	0.6184923535448661	143.92021533161926
DP00954r001	31	-2.4900772237505464	71.70132607705108
DP00607r004	45	-6.628975837376075	104.56768901327384
DP00214r018	32	0.2650788747260151	91.45462338437142
DP02772r030	23	0.854580584403223	54.023830526007416
DP02554r001	75	-1.948453171901889	173.22134150568348
DP00878r001	29	0.43883575218993087	64.66925883917621
DP01675r001	62	-9.724126915655546	146.1975169447604
DP02936r001	40	1.9508311694376061	96.05323359844814
DP01167r001	54	-8.304362934188163	140.36985525585132
DP01255r001	20	-0.39151479441434844	46.71064475213177
DP02160r001	37	-3.9687665074561522	88.53181103452295
DP00473r001	104	-19.67165439794914	234.86554458446562
DP01404r001	25	-1.1344803245873578	60.24997862327683
DP00130r001	20	-4.1815983436728175	45.284641659084315
DP01870r001	81	-6.7828413149782705	177.51266858473076
DP01172r006	97	-0.1343430598070654	212.1694307151161
DP00685r001	24	-0.44034453803128315	53.768108408735486
DP02617r001	21	-0.3981487474379861	49.3232964725356
DP00377r001	44	-0.6659153193376284	104.46283482890999
DP01438r001	67	-8.489948763551524	157.4514760952458
DP01996r003	23	0.16525784312831604	51.79440648646869
DP02357r001	46	0.05724776097962092	105.31093107883916
DP03021r001	77	0.593764422021593	178.9197754903663
DP02006r003	42	-3.616747951094382	97.75495363471904
DP02704r001	76	-6.515286441427463	185.87611646888956
DP02761r001	106	-0.24515634354460758	230.65691494926782
DP00834r007	23	-0.20019103895556611	53.40345103150942
DP00446r001	36	-1.9740761635935087	84.01994858598798
DP01077r010	110	-2.267140330488189	251.08100980947785
DP02619r001	185	107.81321505764578	365.6914372089395
DP00987r001	22	-0.40200184077371404	47.901747975968306
DP01405r001	70	-8.176881516998634	166.58603760297467
DP00910r001	28	-1.0714530762139773	64.96855486318867
DP00764r002	20	-4.4023809808011265	45.696168799957974
DP00519r012	66	-11.308614242350814	151.81398350937243
DP02772r006	20	-0.6809142841711946	44.80979626157975
DP02697r001	23	-0.3331117749144141	53.1814821203001
DP01825r002	20	1.3091399254956428	46.76053872731845
DP00656r011	43	-3.6986248152648358	111.27516946763336
DP00043r001	49	-7.070070860410382	114.05259031790763
DP02533r001	44	-6.171691887141918	99.26329873811466
DP00063r002	27	-0.18060334255200416	65.70222270808345
DP00976r005	35	-0.5278653419033787	83.94287367134072
DP02882r001	26	-0.3654893634366445	62.04280935510649
DP01131r001	56	0.7051646420973157	121.58441322617523
DP00644r001	23	-4.6943105681875466	52.43569991323429
DP01016r001	21	-0.8627944986314731	46.9835934810841
DP01317r001	93	-15.040457436700109	222.3253957488578
DP02050r003	26	-0.8158830026167223	61.65425406915012
DP02615r001	28	-0.01653264544619759	62.93661828756812
DP00662r001	124	17.12740619722308	281.8349330242044
DP00835r002	61	-7.0337227361305565	148.2144807292983
DP03338r001	133	4.965075843874956	316.35041589258503
DP00190r001	173	37.78720133144759	360.16547529397496
DP01045r001	26	-2.0773976230736935	57.202703357514324
DP02552r001	84	-6.264559711069182	194.4668243360599
DP01970r001	86	-14.71306915379219	209.99890652054194
DP00764r001	29	-0.9708528326160604	66.98944471866301
DP01123r001	45	-7.113629326074502	105.71926709276903
DP01336r001	39	-2.1196452130723884	96.8837754385461
DP01985r001	84	-5.928163976728655	203.721628994583
DP01287r001	148	20.150846663990137	354.42720102286887
DP00104r002	31	-3.2755311138968466	82.79829041645607
DP01987r001	25	0.39860392194063365	61.886923485865736
DP02587r001	29	0.5079964494040183	65.01560788432812
DP02709r001	28	1.1321605603812515	65.49013413783584
DP01472r001	100	-4.036776434905391	243.09225501551936
DP02733r001	32	-0.07444026069197207	74.16368266009832
DP02316r001	154	19.578743018108582	360.73488303613965
DP01055r001	103	-14.856543896264839	236.55641377963462
DP01482r001	189	51.890267326110404	416.89278217176616
DP01102r008	163	37.30341553185934	393.8096109083522
DP01465r003	62	9.151861458621255	152.34644680191477
DP01561r004	139	15.585504334165876	336.7437230324151
DP01496r003	21	-0.3182929821447047	45.201828703114394
DP00706r001	112	-23.927359952548727	289.0124430690115
DP01855r009	33	-0.8738907878052657	74.77387328906553
DP00839r002	121	7.310456997683389	291.89002680721495
DP02345r003	198	119.84001874802834	470.3344353010523
DP00707r001	74	-5.444507273411062	171.74156274803235
DP02673r002	40	-3.6589650166612415	95.45396575331499
DP01480r001	78	-13.280292748391105	186.56818104507596
DP02651r001	26	-0.17430355546468235	58.18416514034937
DP02928r001	22	0.6833084360016315	50.38112956092439
DP00487r001	41	1.8906517915269347	95.75572380654432
DP00567r001	20	0.2759248721835803	45.12077837332603
DP01064r001	44	-5.625175425681732	98.63761463416887
DP00450r003	26	0.97334685521664	62.433028831625016
DP01082r001	47	-6.1345333555703405	109.60146304350431
DP02027r007	28	-4.0413398229843125	62.921838580511206
DP00307r001	36	-3.661139125341464	81.99787145079122
DP01015r001	57	-7.926283966866066	128.97513150736046
DP00766r001	44	-7.767579628794692	112.87463989637084
DP00759r001	30	-0.7975333863900005	70.82227798776728
DP00646r001	105	-20.120714972860867	239.09788299052275
DP01429r003	24	-0.4252794048774291	57.99824402397119
DP01073r001	58	-8.632649309917213	141.02988027398084
DP02862r001	46	0.5413303759894461	103.73898190699347
DP02805r001	41	-0.31976155243394544	95.50026527676458
DP00303r006	20	-0.7006374603525103	45.56265018656494
DP02143r003	59	-7.3927793148730245	142.2806603298436
DP02509r002	92	-1.4257893990725279	193.97887077523973
DP00250r010	194	67.81331520211916	384.23605430379007
DP00641r001	31	0.6782679600471795	70.66886802729694
DP00778r004	30	-4.497919853283321	68.74704571092906
DP02075r003	147	31.20411016233419	325.9107128350817
DP00527r001	70	-0.7894609136963027	164.4481761973771
DP01153r001	75	-13.69096144075695	174.68381628659318
DP00985r001	89	-16.458644147965856	199.39898835337073
DP02463r002	63	1.2169585011249922	152.65203343576144
DP01186r001	31	1.6240318127068747	72.00601794058369
DP01300r001	98	-3.0311919222450854	232.41335170716738
DP01602r005	36	-0.4001272108849321	83.32188248141847
DP00966r001	23	-0.05954756698909591	54.97913630982585
DP00616r001	22	-3.577825261432338	50.0389953897005
DP00340r001	137	22.60734118051039	291.74327262337215
DP02061r002	31	0.019395139766828606	71.41310140262374
DP00656r019	21	-3.4855699483857165	47.738516580335144
DP00238r018	91	-0.9323344741350752	205.76141002857486
DP02481r003	86	1.5361126424401164	179.12507942185437
DP01733r002	25	-0.9205619334226895	58.7437991421786
DP01009r001	190	109.86663399078031	420.033400928524
DP00902r002	92	-0.07017258016338701	201.71744067874914
DP00325r001	166	0.474107879811811	370.30648712585395
DP02703r003	36	-1.8063293708471804	81.60499242405868
DP00931r001	27	-5.411633703984471	61.563493759231754
DP00768r014	72	-2.550724413587119	166.65895384970162
DP01739r001	23	-1.1824531211058016	53.42312758052362
DP01111r001	46	0.20365738076515072	110.64607419599147
DP02015r001	30	-0.4674666381926045	68.94565713778354
DP01938r001	24	-5.2705053199129495	52.46530998158775
DP02209r003	168	46.23927118072663	381.84759169719325
DP02327r008	38	-6.3268453815198455	82.74636874815492
DP00810r001	30	-0.4095681356576364	69.49503400672384
DP00173r001	116	3.8805652081530297	263.2945249231616
DP00220r001	63	-7.103079705127612	148.59152765966485
DP01996r002	30	0.6077650138809929	68.33994410942486
DP00075r007	40	-4.131960163536135	87.19192505785456
DP01315r001	79	-16.348943404754095	190.90061624805867
DP00297r001	23	0.19048452791111004	53.935288542460896
DP02233r001	106	-11.472461704034714	250.0538008015306
DP00349r011	23	0.990663710235026	51.36014264980898
DP02580r001	153	36.84896191278642	313.19949816745714
DP00079r001	103	-1.3945399677092496	230.57418192414502
DP01261r001	26	-5.243949387791176	57.71839678104545
DP01427r001	102	-20.519967736860394	232.6692106968694
DP01199r001	47	-6.360618224913225	103.94318770437633
DP02623r001	42	-4.776107948002846	102.02083653704443
DP01122r001	24	-0.5157403166236918	54.9994427123789
DP00592r001	62	-7.337514993711977	145.83296509945205
DP00161r001	100	-3.883829867319861	218.42462560763224
DP00551r001	77	0.5720334857072089	175.75799197206697
DP01948r001	42	-3.3921170761151984	99.38600080126861
DP01610r001	33	-1.708023028575127	78.45820444877972
DP01475r016	41	-6.669445213415571	94.67838106706287
DP02838r001	52	-0.377261169345843	120.7478727763154
DP01600r001	31	-0.5452092840571652	69.59226670017725
DP01875r001	80	-16.630620077757897	199.56326184283762
DP00089r007	26	-4.853690966452632	59.298758613098826
DP01085r001	88	-18.399894075533837	200.33859356287803
DP00122r001	135	5.858586025616944	317.59107228435215
DP00144r008	79	-6.075332119363964	187.31888105077923
DP00728r009	44	1.3290081267781062	101.48315898553467
DP00458r004	36	-0.7760301223942747	88.69352464130338
DP00588r001	82	-12.960738704228845	194.53110722597808
DP00422r003	23	-0.8725664461975526	52.73219774541964
DP02826r011	34	2.642442594843118	78.94523524069638
DP01855r010	40	-2.2119994211068956	89.78137836113035
DP01454r001	65	-3.679662509622517	188.68015688041538
DP01281r001	27	-1.438830031958581	59.5042220663643
DP00020r003	150	20.598143407147404	362.7321611911175
DP01817r002	35	-0.9450586606164961	82.52719676311577
DP01269r002	26	0.647047249344503	59.03223212265274
DP03003r002	37	-1.3463685765924396	88.26343709533579
DP02192r001	167	56.01707854660515	376.1435919247899
DP01806r001	108	3.148222983720075	230.49027425905004
DP01097r001	22	-0.12961928053653082	50.24351240322103
DP00862r001	71	-6.6386923833063065	176.47286952032783
DP02333r001	47	-6.5509076574256255	115.20822124924422
DP02791r002	32	-4.583064187361188	73.56278990378252
DP00786r001	38	-6.791922333634147	91.61842204333351
DP00949r005	41	-2.707977726920447	93.64899877863498
DP01611r005	29	-0.39726157782683913	67.89825883701857
DP00659r001	153	12.957606172287797	380.1734968740601
DP00861r001	29	2.5414211021707445	69.19670195688833
DP00014r003	32	-0.115286995033685	71.45442334766382
DP00669r001	71	-2.5798929992687363	159.66225082513773
DP02920r001	195	149.09203140843204	388.07703941412285
DP00077r009	29	-1.9812549927556802	67.8001039613965
DP01364r003	29	-5.131541889834466	66.29455650078634
DP01364r002	22	0.02266020010742409	50.494397716377776
DP02987r001	31	-5.938095844311221	72.13752717437615
DP02478r001	199	166.0854082168612	419.2156650062884
DP00229r001	83	3.843012134938192	196.84512498966944
DP00683r001	184	84.22313537222283	392.57563053811515
DP00278r015	37	-5.317534095220623	86.16255091369553
DP02400r001	68	-6.949045497946713	158.69786969901372
DP00462r001	38	-5.731294472478382	85.78171381462462
DP00200r001	113	3.1397812217670946	247.48922305120593
DP01520r001	75	-4.613260367507564	180.03768909774192
DP01084r001	63	1.5615928730304631	146.31810274979148
DP01750r001	28	0.38822964850584185	61.63325808408392
DP00044r002	21	-0.4622928410662652	49.36025657894699
DP00621r001	113	-14.212971675357437	246.41142445051744
DP00099r001	26	-5.928743697374912	61.83833675478285
DP00358r001	38	-6.398780804067499	99.7203915463852
DP01553r001	71	-7.863183272398345	172.25645891113885
DP02744r002	54	-6.633516605060379	120.24563845148077
DP01592r001	21	0.6946768951034699	46.710360354620065
DP00729r001	25	1.4987417450901717	59.07816045435142
DP00393r001	21	-0.40510688007761786	47.0936899407298
DP02170r004	38	-1.7246036117539916	88.56478283834338
DP02609r001	55	-7.348507182508342	130.08364002657663
DP01491r001	34	-0.27127880841040053	83.13867465107649
DP02476r002	61	-8.730935112523412	146.5758825400714
DP00509r001	21	0.0070531444424588585	46.59673458182591
DP00799r002	21	1.409185286162618	48.18063911226903
DP00748r003	32	-0.9579246365843233	76.67662204955127
DP00544r001	120	3.647559209566282	278.52209977234446
DP03026r001	26	-0.2946323748671631	58.368000765638115
DP02657r002	31	-0.048330279768904916	70.86560346294874
DP00856r003	30	-0.955309017623108	72.00141973961448
DP00382r003	24	0.69834797554131	52.54266421569844
DP00949r001	25	1.3716442063978036	57.43196281774976
DP02345r001	32	1.6237296643255235	77.34934114818546
DP00021r005	28	1.8191031723868036	66.12771395097568
DP01154r001	43	-2.7030045201099426	105.13297233077543
DP00133r021	50	0.9782692050341808	116.2991161074047
DP00156r005	34	-0.4462307670536205	82.70446770551145
DP00858r003	21	-4.5898388528683896	48.21183833991148
DP00848r001	49	3.2340852321848814	119.87815317796833
DP00655r002	25	-1.1456159742893703	58.89924776259819
DP00736r003	21	0.28586102099284716	51.99629476887978
DP02848r001	45	-4.57899506422531	101.5649871820011
DP00915r001	27	-0.853948696627512	61.072716626407924
DP02960r001	63	-6.176582083639431	141.10716092005674
DP01277r001	27	0.8732653505456085	65.53649241310674
DP00082r001	98	-5.4579095737498164	218.84246076997914
DP00491r001	97	-5.209700226954055	220.56278988388425
DP01817r001	79	-1.280618283388634	190.21269050836253
DP01447r001	38	-4.372570146647675	92.54548330996894
DP02002r001	89	-4.220241936656095	217.71737308465518
DP01584r003	86	-2.6757017703101837	204.49707668946456
DP01135r001	153	50.50567146449055	355.42090209361527
DP00718r001	103	0.8785761045617164	233.26311052373478
DP02292r001	81	-1.3359329282306192	187.426347906354
DP00135r001	167	10.469625489748182	376.84946090931066
DP00419r001	45	-5.9776100542770365	104.64763042654421
DP01855r021	192	62.816057557102226	415.98203352489065
DP02822r001	66	-6.804276207713883	150.80504327382738
DP01097r013	58	-8.570883780928227	140.15723386596977
DP00225r001	152	43.07786561084447	329.927125410656
DP00720r002	36	-2.6349189937948694	90.98183118981001
DP00140r001	85	-17.57138040027843	197.8235227936712
DP00090r001	62	-7.019201920046754	149.63168000971902
DP02372r001	22	-0.571537588460437	51.17946916687453
DP00786r002	42	0.16879856161921225	100.74432092644358
DP01254r001	77	-1.0340713856414823	173.12659302198017
DP01526r002	23	0.9605634328269446	53.48550637374573
DP01951r006	70	-12.320362672129704	158.2054041822974
DP00912r001	36	-2.185945419823085	91.57858397537879
DP02741r001	110	-3.5986505880823074	256.07506546506886
DP00718r047	25	1.1014964453070064	55.14844197973629
DP01157r001	27	-0.05537243310364204	68.54307899322463
DP00348r001	40	-0.6083092168229314	92.88575159503873
DP00794r001	23	-0.4045660860728475	54.57801280269032
DP01102r012	35	-0.6840103050026158	80.049326750332
DP00089r006	32	-6.012861381154309	78.10195629210803
DP01628r002	100	-1.010608922657724	215.43503420701273
DP01033r001	92	-16.414957487462402	203.6962915887782
DP00986r001	28	-0.40063222885166283	66.3928297516649
DP00407r003	30	-5.679686704656149	69.79814115065781
DP03359r001	171	7.980386708962499	378.3560803753896
DP02204r001	26	-0.16420574130261656	60.906081754222846
DP00953r003	28	-2.1496405415252866	69.17316780659402
DP00774r002	32	-1.8563664185587214	74.06615743637886
DP00808r004	93	-5.367933436926023	213.02180771663308
DP00996r007	33	0.331100955766658	82.66961386764834
DP00034r003	22	0.46699596315959013	55.91625974229971
DP01647r001	40	1.1565425039528066	89.68346496708918
DP01764r001	26	0.9839931243167257	60.757877785318456
DP02806r007	21	0.6413762366488669	47.082562513559026
DP00801r001	20	0.2851797596170442	44.33679268628153
DP02772r010	26	-0.2519979864633086	57.99473878766077
DP00761r001	28	-0.5903140281868389	67.12160155536165
DP01451r002	22	0.42418248805113024	52.42120164615225
DP01004r001	32	-2.7651414047108034	74.09748151992763
DP00390r001	28	0.2877310237905988	64.60441639696202
DP03359r002	41	-3.6813670938228427	103.74158179108969
DP00256r001	110	-16.39121889680669	251.21169278655958
DP02518r004	27	-5.496024124882666	64.11883353705653
DP02163r001	39	-3.9304193951760453	89.2380807570811
DP00144r001	27	-6.147638527235152	64.79685369242543
DP02055r001	44	-3.9332809244428546	98.06005656109126
DP00803r001	58	-1.4986112836331813	135.81903533902022
DP00897r008	22	0.2194531086382625	49.269095478729
DP00874r003	27	-1.9703531085455808	66.01731881735476
DP00871r001	121	5.4595058886833385	255.5003953539104
DP00230r001	75	0.5972018393423753	175.72800811923642
DP02410r001	24	-4.852942168646777	59.428032584218144
DP01934r001	30	-5.89090863824444	72.3642132802253
DP00566r001	35	-0.9989873011589907	81.26674166714528
DP02520r001	72	-10.846125272646987	158.86916243193423
DP00049r006	120	1.0785196291842567	278.75598013425474
DP02656r001	36	-0.14663772942489572	82.1776518771853
DP03034r001	35	-1.4354506542076564	84.09371322324405
DP00633r001	166	-3.6872956758162445	371.8128424715984
DP00623r001	174	42.450683827028456	396.65178910305747
DP02632r001	23	0.2450626591690721	53.712883023427196
DP00074r001	184	127.221144030272	372.70420534132063
DP02157r001	23	-1.2218241646560983	53.868594592085515
DP01116r001	21	-4.958757060949004	49.238668164543135
DP02097r006	66	-7.6246866787707575	154.32959014867117
DP02227r001	21	0.011128310376065542	51.84513303406604
DP00207r011	35	-2.4922149506288065	77.83677449654593
DP00858r002	50	-6.000712450473145	119.39130293932996
DP01398r001	25	-0.7684918521231623	60.9192479653037
DP01344r001	164	48.92177113696971	363.9330582701091
DP01429r001	73	-10.194696739997454	174.5630229728159
DP01303r001	60	-7.531956866514747	141.93115799920065
DP00392r001	26	-1.4405571906145127	61.23446970482871
DP00607r001	41	-0.6177147685851736	94.42491488946942
DP03022r002	40	-2.7241677473269448	98.43365709544
DP02027r006	37	0.5043735853551254	83.17167340234937
DP03092r001	41	-5.243431350866501	95.2728832586721
DP00768r020	50	2.1949327916855594	121.71789673927097
DP02171r002	33	-4.83382560928537	71.00053126397601
DP00345r001	70	-8.138084831509076	163.0326048064778
DP01426r012	25	-1.2216514538159657	59.02654523810938
DP00277r001	27	0.1835513972235674	63.10617719937465
DP00238r014	129	-21.873634733256722	307.80599092025085
DP01013r001	22	-0.2799895985227465	52.52732638119518
DP00130r005	25	-0.0339536377031493	58.53982698065791
DP01428r001	80	-6.6752837774941725	181.08607473678904
DP01356r001	29	-4.862475754192239	67.54884469133802
DP02262r001	32	1.5777870795845956	73.5713717162547
DP02009r001	182	37.31567225954029	413.7847223492006
DP00418r001	125	-12.557565896979781	285.4322502411994
DP02359r004	51	-4.6826191981650425	131.39285084099464
DP00932r001	76	-13.944169136631018	179.73427146922188
DP00184r001	45	-6.428910461081799	100.41803344605307
DP01629r001	71	-2.7021531051737213	174.61190472736084
DP02173r002	22	0.3697577928986959	50.780267963974225
DP00788r001	67	0.9613386253605256	158.51033142345338
DP02381r001	52	0.5112254306135924	120.30787490398222
DP00549r002	42	1.6978286240182854	97.21412803264889
DP00878r005	27	-0.3335503509342743	65.10687751878561
DP02772r002	21	0.007498737931356914	45.75203463121852
DP00750r002	59	-0.148008018963651	134.99970147188202
DP02630r001	29	-0.5643936358904114	91.15652503655139
DP02819r002	20	-3.61019198004859	45.83953615484822
DP01161r001	26	-0.822578109953696	60.54524178197614
DP01524r001	41	0.2762259647286527	92.42827642605978
DP00623r005	43	3.395730555263441	106.96013452951675
DP01141r003	52	-6.247992752823222	119.79174359613185
DP01629r007	45	-6.829972636490666	114.99529912310527
DP02545r001	62	-7.9808456715194325	143.96528995013966
DP02521r009	86	-12.196420969734675	178.31505155362026
DP01449r003	27	-4.869531847785495	60.685765278001384
DP00196r001	141	14.668436112168138	326.0620932294115
DP01700r001	20	-3.955983656064909	44.676735575878894
DP02109r001	60	-7.770430798207201	151.58886276801178
DP00100r001	35	2.1551186270324507	80.80969398698606
DP01339r001	73	0.48298231751107323	165.46828532937752
DP00811r004	40	-1.7447036114820946	111.22910783512089
DP01023r001	20	0.16557862738795848	45.87290201687634
DP00054r001	33	-2.6867790335947603	80.33784712149065
DP00850r001	116	-17.708567719469954	250.30620774184462
DP01175r001	101	-0.8381450974005134	228.51672992921306
DP00546r001	129	9.365346905016736	295.40484271411776
DP01306r001	112	6.302303944528887	230.6425874566179
DP01540r001	108	-21.221019097822307	250.83947124140542
DP01654r002	35	0.4363959545532907	82.32533221673893
DP02317r001	62	-6.992276479067328	141.69705513487918
DP00486r002	90	-4.251362828203696	218.53312986838284
DP02234r001	28	1.4898958132836384	66.11498333799004
DP01104r001	131	-7.115835237538306	281.0018996521133
DP01139r013	32	-0.5330248182178252	71.61853102077669
DP01495r001	143	15.289228672657316	338.56271314307804
DP00851r001	80	-5.033767530871273	161.19630218006478
DP00436r001	45	-5.604497897267237	106.32240723075788
DP00903r002	21	-0.3732301853470119	56.77964784065763
DP02593r004	24	1.4246916830737035	54.92141673600241
DP00901r001	22	0.8951302587001351	50.509541325823776
DP01604r001	22	-4.096953841901119	47.754233014876505
DP02173r001	31	-2.499439595654195	68.27165091998629
DP00989r001	20	0.4982155778517239	44.56662732582241
DP00252r017	21	1.8216246515359984	47.80191148959702
DP00393r002	36	1.2960033853507014	81.30403041754514
DP01527r001	56	-0.35041939435338065	120.51022363950288
DP00961r004	22	-1.4798082990708963	50.312216756997785
DP01794r001	34	-0.56659315889938	74.9672711054636
DP03121r002	31	-5.829657889827217	70.9309707193035
DP02598r001	25	-0.8760794589707643	58.86292402438148
DP02061r001	27	-0.7596128565527209	66.1245268503471
DP00174r001	149	-6.494363280908601	327.4598532130848
DP02577r001	42	-3.4276668811466067	99.57671856458937
DP01440r003	31	-0.6577445266021726	74.5966596952895
DP01106r013	161	-0.7687339624554852	355.55562481955087
DP00136r013	98	-2.6389827533797074	262.33452250208757
DP00156r003	31	-6.056614248244429	76.4693144692856
DP01969r001	200	107.2955133148887	454.196352664442
DP01531r001	101	4.8577763016526205	230.67949852222455
DP02739r001	20	0.10515798848663138	45.85349033111474
DP00003r002	41	-3.334526893099124	96.89424282269252
DP01243r001	20	-0.2679952926771847	46.089083369906135
DP01512r001	53	-6.4240628212371576	115.42180256468117
DP00882r001	40	-1.2343746073983937	98.68174759806982
DP01068r001	119	-21.065962235367408	266.91956259794904
DP02740r001	23	-1.4003467634777422	52.79685658527687
DP01144r001	100	-2.4640103339451116	233.1600686229193
DP00202r001	26	-4.693402625669805	60.4610098623317
DP02419r002	41	-2.5329251820756724	94.39849897137876
DP02477r003	51	0.7702099707781969	124.58729200209308
DP02392r001	35	-1.96769889649606	84.30527915315183
DP00552r001	96	-5.971062664564158	219.39721617947242
DP02614r004	31	-0.8242823660847307	74.58282948256496
DP00775r004	81	-1.1090502409284397	184.17219332105483
DP00192r001	21	-3.914163427190978	45.10134928764539
DP02850r001	187	10.186697660486516	445.98635003308607
DP01420r001	26	-1.3949265131090058	64.71956395885772
DP01064r003	31	1.8233443002644378	71.79264365734437
DP00519r011	74	0.35851865846106534	171.6149356269619
DP01574r001	33	-4.821779607252807	73.91730204770496
DP00262r001	169	53.07092463298727	384.4764011258644
DP00624r001	53	-7.7668222811910255	122.44959157288368
DP03262r001	22	-0.14379778506494034	52.20910283559503
DP02203r001	21	1.4348937149631027	45.42502574099371
DP02706r001	23	-0.818906369531021	53.54964826554583
DP02120r001	31	-5.662538346788082	72.81491382676437
DP02471r001	59	-1.1481955623877411	124.11762116325116
DP02011r001	38	-1.982880575035864	92.56442912170361
DP01973r003	51	-6.390361466894021	117.84010323858705
DP00839r001	21	0.8388352002022401	49.04211702553654
DP00626r001	139	16.38874312399639	292.33911776058255
DP01628r001	122	-8.636030812922684	284.88812056907017
DP00057r001	62	-2.8236466185598488	170.3557861600683
DP02132r001	38	0.8698408607073986	90.0998235389587
DP00937r001	82	5.881420271474468	186.77982782359283
DP01785r001	125	-21.63029281619049	289.9128086682316
DP01505r001	24	-0.2811365281322864	52.87338121517399
DP01769r001	105	3.3023653653731344	237.47158406989155
DP00008r023	65	-9.801443205604642	147.76611022778218
DP00257r009	37	-0.1591143938101709	86.81072927075007
DP00815r005	26	0.24072532932158452	60.55422727689228
DP00720r001	82	-8.461430821272614	224.891230251819
DP01550r001	70	-6.147416025025734	164.34796465294895
DP02616r002	42	-4.6173468316706305	101.05192248837346
DP02949r001	30	-2.207555318138091	69.23545737856503
DP02476r005	82	-13.34417613369888	188.84952008416687
DP00559r003	25	-2.096717592109229	56.31463371047272
DP01453r001	60	1.1660926230114796	139.91386137445187
DP00554r001	20	0.9599415203882558	47.33963502523899
DP00557r001	33	-2.685830888838339	75.84344054099405
DP00840r004	35	-0.7533969406163976	76.82659426934958
DP02295r002	29	-0.9713338744195283	72.98727861995205
DP00796r003	22	-4.544980677169221	50.695148450731736
DP00943r004	154	34.004111485695034	337.2465307766913
DP02337r003	164	43.81111307592778	376.7088988548119
DP01342r001	43	-7.412990275199604	102.31660674653779
DP02714r001	26	-2.1741156778610247	61.107438043692305
DP00666r001	114	-0.25046178772197436	270.0582913543402
DP01011r001	65	-11.099458582119894	155.32530893292483
DP00122r003	170	40.94445799157103	394.4979349826719
DP02599r001	21	-0.004696207914321349	44.76322046602942
DP00828r001	21	-0.20995626465504813	47.48407450616391
DP00605r001	27	-0.29947993625147973	61.2789930882185
DP01461r001	114	-11.63942663661868	271.1417377815864
DP00219r001	126	18.064175458330396	287.5015483153528
DP02128r001	79	0.723319561535277	186.66575534312818
DP01168r001	22	-4.869409602917436	49.704977833902056
DP01285r001	122	7.1472311985279475	259.2535147624553
DP00238r015	79	-11.123920777392499	179.91288844006317
DP00656r001	64	-12.365044938647543	157.12158339603133
DP02589r001	25	-0.2863341401077335	59.33682906626145
DP01599r001	20	0.23480580941731688	48.233675207878484
DP02420r004	21	-4.748236135981955	50.342671009776936
DP01539r001	50	-6.3097435260663985	117.08795575444117
DP00271r002	22	1.1557473987764197	52.36165878809281
DP02799r001	32	-2.9841535679914273	72.3565684082493
DP00014r004	62	-9.794517854033415	140.47998645397254
DP01110r001	175	15.213442471592884	368.6130157364604
DP01431r002	94	0.566358587338982	212.1021968865506
DP00847r001	39	0.24191371957620333	88.48730961166783
DP02373r003	39	-0.45160495220881103	88.79524047737686
DP00918r001	29	-1.6456700800325024	69.10444979908263
DP00908r001	46	-3.7929176092399928	107.11652479750641
DP03006r003	24	-0.5092910660549208	57.11390344466574
DP02355r002	41	-1.267707502973039	102.50599393980663
DP00811r001	28	1.1022565700076825	62.90497009817713
DP01825r003	25	-0.28239452546348787	61.18939482808969
DP00332r011	60	-6.785548108357858	142.58369339355667
DP01259r001	22	-5.0324609452660525	51.58481642267236
DP01180r002	22	-0.6367661037010564	52.00468801356723
DP00798r002	83	-10.125860624116086	189.15657074487018
DP00747r001	68	-2.8994527765379416	156.52063784154564
DP01394r003	60	-4.756827677283809	137.0543485443103
DP02068r002	20	-0.17084601363907836	45.32685045067899
DP00708r001	174	63.92674562803563	394.32754133907974
DP02593r001	20	0.332844880862055	43.954217570885916
DP02696r001	24	-1.419486727722969	54.859380517732305
DP00108r001	24	-0.6643112681352648	55.64818141277671
DP00900r001	36	-5.208396827756246	88.1018459970004
DP01279r001	21	-1.0011099635269147	46.63064241698061
DP01060r001	118	-2.0879777301839226	283.5808276375117
DP01050r001	28	-1.58344082459746	70.64387369546469
DP02210r001	129	31.234423903619557	251.25421124876576
DP02225r003	20	0.917126641205698	45.71841636124056
DP02854r001	37	0.1934159300401319	87.72355262286221
DP02247r001	22	0.9161647069561383	46.375316178572746
DP01795r001	62	0.9745069394633958	142.14973101056233
DP01112r001	30	0.59698441021267	70.22708970564072
DP02127r003	57	1.0718838033917564	123.52578786298167
DP01597r001	80	-7.9343483510244255	183.01152241556002
DP02463r005	33	1.5413740994265055	70.74820994350651
DP01458r001	26	-1.2691428133794034	56.54733898071253
DP01500r001	64	-9.24042876454223	148.89985372278855
DP01200r001	38	-3.7987449722067907	84.47293722433972
DP01807r002	21	0.20144781132655964	46.997774149199074
DP00728r015	22	-4.186024441744294	50.07842088103823
DP02251r001	32	-5.2822005637168985	81.1156603602921
DP02207r001	43	-5.662035221337916	92.51756873980311
DP01271r001	20	0.027781002047611025	48.19721386578851
DP00365r001	129	-0.639031448296862	262.55965705357795
DP01443r005	61	0.2944085413961943	135.8145178206239
DP01478r006	42	-7.422128757678507	95.63893362362487
DP00792r001	42	-5.24327946876528	99.25629744968717
DP00116r001	49	2.5496164699356996	110.60925844504479
DP02704r002	26	0.3829398038281724	59.69344685658933
DP02808r002	40	-1.9494003723382178	90.90906682952625
DP00103r001	32	-5.978737254437931	77.61565643585189
DP01094r005	33	-4.313391126868424	74.15563798332275
DP00775r001	21	-0.6164268389296055	46.72265470756702
DP00998r001	29	1.465763187463267	66.71724741725936
DP02033r001	43	-6.258856696260622	96.12820387221817
DP02384r001	26	-4.671165006610401	57.58205558281943
DP01944r001	103	2.2013868072364176	235.03985161131493
DP01947r001	127	1.61343453589393	280.84594695552175
DP00980r001	83	2.978755750548885	178.49189709819694
DP01481r001	94	18.96821580826375	220.74489077463124
DP01252r001	22	-0.698662220030549	48.54024498792032
DP02471r002	179	87.13507116690488	385.05068433918973
DP02823r001	28	0.6508265698526543	65.45017025698908
DP01825r001	48	1.6525389968120123	118.78648881619722
DP02768r002	31	0.8062221624570327	68.9018933638487
DP01939r001	96	-19.242168692720526	217.73066997696333
DP00549r001	35	-0.7743862598277076	82.74911528992621
DP02269r004	43	-3.191658990839912	99.88193662287163
DP01940r002	21	0.5369194950657601	46.14522966247729
DP01308r001	35	-0.13531502956878683	79.61690301977322
DP00709r021	25	-0.5884798550038397	58.20489747466218
DP00807r001	52	-6.750843038493059	125.51000730995429
DP02328r001	26	1.4582931216800858	57.35532860830287
DP00011r006	46	-0.1818769493780792	102.41910230248712
DP02736r002	123	3.326203437199638	276.4490455111312
DP01043r001	30	-0.8777189610510163	71.50552074026223
DP02633r001	28	-0.26221397223868337	67.69280300036316
DP02191r001	40	-1.5791885315758663	98.49032831594171
DP02815r001	23	-0.48337868241816295	52.73096466322342
DP01141r001	29	1.4299688506734185	65.0697885304378
DP01465r001	22	-4.999348510187396	53.15625028901096
DP01280r001	40	-0.6374746911186548	91.05564604626781
DP01457r001	53	0.8010684174435596	134.67461075055576
DP01325r001	27	-1.5584987778360784	63.26172591614976
DP00559r002	31	-2.208224647660515	71.70235651788367
DP01171r001	68	-6.92206997945317	157.77467776406723
DP02855r001	37	-0.2230388385891331	87.03821658877956
DP00702r001	71	-12.986639196511987	169.55750537162209
DP00717r005	23	-0.7722601814105658	57.808637000255196
DP01054r001	67	-10.29266274978093	150.7981699124829
DP02746r003	82	-14.263594991945922	183.58923547140262
DP00954r003	22	-0.20304946089202502	53.04809288686059
DP01867r002	29	1.0939992935097536	69.2908413977145
DP00709r006	63	-6.668321329412947	144.17466584762974
DP01616r001	113	0.16002433118342196	259.1194788473681
DP01589r007	21	-0.28494118448622174	50.426274095566335
DP01971r001	181	79.13696939446857	372.9758827876685
DP02414r001	20	0.6771932423241509	46.43762455782196
DP00231r001	200	103.33752160191284	448.4516596726685
DP01319r001	24	0.11139634422531941	56.61765610810455
DP03317r001	25	0.6744510546719056	57.84959035441868
DP00023r005	43	2.662108129827871	106.37564471681665
DP02170r003	32	-6.677546998361009	76.8525001254481
DP01012r001	37	-1.6348839876221746	89.17744330556374
DP01305r001	29	-2.120795485211346	69.2745718862983
DP00314r003	27	-2.2655194611765666	59.18045229214293
DP00353r005	22	0.7042014955410494	52.746210188294754
DP03310r001	45	-7.377615229839918	108.43677315946695
DP01670r001	31	-2.4795008054501864	69.56529986170429
DP02155r002	124	5.106196398053726	299.2803576202416
DP02264r001	23	0.5546857352270038	51.089066303507
DP02049r002	56	-6.157988061612855	128.98482899564615
DP02460r002	50	-7.2623223240915	117.38235151154365
DP02590r004	88	-0.9644777240896758	202.37323015212658
DP00462r004	64	-7.571271447784511	147.67478854439736
DP00457r002	25	1.8040810053233827	57.861971022832535
DP01429r002	25	1.593724813198456	56.42696386653834
DP01173r001	119	4.026204495098341	271.4410869334124
DP01361r001	42	-3.3813428504555816	101.37412655252459
DP00372r001	106	3.525732467850105	233.40400338754324
DP00200r003	33	1.093515391605905	70.89233008436074
DP00030r001	186	40.28692488597096	430.89549070322687
DP01281r004	21	-4.753025898349421	47.54485543155561
DP02162r001	141	36.608123866048516	271.5648963662046
DP01401r001	42	-5.637609762072856	94.72797580950694
DP02452r001	58	-8.316456131574114	141.41747847497066
DP01177r001	31	-0.8198164770566336	72.35000795484834
DP00778r001	26	1.3810661881380142	61.39184803531189
DP01074r001	86	2.493380792112333	192.09644641638698
DP01105r001	67	-6.760695512100483	148.09289451283217
DP02042r001	54	1.3162697546708841	129.38552044429179
DP02796r001	23	0.2005171382300901	53.45823587966132
DP00903r003	27	-5.622611426115867	66.13479667403361
DP03353r002	23	0.1228045073850268	55.811372454917034
DP00162r001	26	1.33686712741153	61.123315787725375
DP01884r001	30	0.171301707283817	70.98750492672912
DP00968r001	98	-17.007589693191335	219.84430029304073
DP00152r007	25	-0.1431631007323375	56.8138717015171
DP00083r009	34	-5.324645301321425	81.7112933163739
DP02050r002	101	-2.4232207564258204	234.71470418124574
DP02633r002	30	-5.843469172025507	69.57098088420798
DP01581r001	40	-0.7262169166222634	96.40069269448566
DP01474r001	130	-14.838201300883725	294.772673967012
DP00931r002	34	-0.37315424000360053	78.66873945112644
DP01475r010	27	-5.194116608812045	64.14236383140363
DP03311r001	47	-3.6538807745319275	107.18839455115886
DP02511r001	41	-1.7958306352712867	94.3213973354846
DP02509r001	72	1.1354108112397512	157.63360593219954
DP02883r001	22	-1.756162701150508	49.371563418219935
DP02596r001	44	0.8322630592864613	101.0640424095621
DP00769r001	57	0.42160650838519587	134.94754710976366
DP01768r001	21	0.12750847581642688	46.86464442317791
DP02142r001	30	-3.3476642290987684	69.54212624283983
DP01240r001	25	-1.5040162466085718	57.953479591917656
DP02869r002	63	-10.808179807111259	149.23557306098965
DP00822r001	31	0.09075308402735516	75.3905204896558
DP00134r001	142	-12.984825270497822	305.4041505088152
DP01134r001	131	13.440233782474195	271.79903908071674
DP01118r001	84	-12.917176629299945	190.0832654489888
DP00796r005	20	1.3173340795290258	46.636274400874754
DP00549r005	39	-6.282976113907495	89.36938692263598
DP02931r001	21	-0.6780438759593821	48.37196161256195
DP00314r001	24	-0.5615646206718736	54.155615579377184
DP00719r001	50	-7.72539387800046	115.84713541133587
DP01703r001	21	-0.02366056544784101	48.147171753756794
DP00063r001	50	-5.78419150049595	119.51793798929026
DP01863r002	47	0.7099636786771413	104.6832838611365
DP00222r017	159	33.07336624145444	342.8870771612138
DP01874r001	61	0.8128727613777187	141.22740799369603
DP01117r001	23	0.4434955430662626	52.3267482409765
DP02086r001	142	18.952026667038467	318.80302142031906
DP02698r001	21	0.19742069927700356	51.422967238279625
DP03294r002	24	-5.308756894195305	55.61179006365285
DP00407r001	35	-6.283017722437535	81.23134676968702
DP01874r002	20	-0.08404950131915712	48.32749656746772
DP02138r007	31	-0.7654372646483409	101.40303699176638
DP00387r001	116	2.5402326748992436	252.45073136738358
DP00806r001	73	-2.0335110739662525	168.83027798606383
DP00853r001	72	3.308826073740107	205.0051085369089
DP02608r001	35	-3.970725080721465	81.63090597072056
DP02803r002	51	0.4704124440508366	113.80348294929202
DP02764r001	75	-13.863779662686738	165.049791542832
DP00239r001	27	-5.860123794291809	65.03935393041922
DP00448r001	61	-8.20252049703791	143.89488253372116
DP00262r006	51	-6.318905359025905	118.9625796878515
DP00995r001	23	-0.9367670656496188	52.30352243545508
DP00145r001	27	0.7150703111943955	63.93538769577326
DP00645r001	185	122.24223022726119	383.10418625783007
DP02926r001	26	-0.9081320827400461	57.98809968925827
DP02159r001	166	29.447354147985095	390.5039628968566
DP00468r001	66	-1.0139019940156686	149.23210062262365
DP00719r003	61	-0.9389095679178467	144.8363656506299
DP01022r001	47	-6.132578571655657	112.98926805282053
DP01772r001	42	-4.619930097788412	97.31559198335299
DP00075r001	174	56.54208323479759	399.7914146756075
DP01770r002	104	-14.75453169816521	235.67181618310275
DP00575r001	20	0.76339843901075	44.60605823067794
DP01455r001	51	0.013261517933713662	123.3878565139636
DP00073r001	25	-1.6152101535666787	56.7617722070832
DP00156r001	82	-3.162810159095102	200.47662186622063
DP02271r002	92	-6.86609505526701	211.3270171313008
DP02956r002	24	-4.61501381592511	53.46297731042833
DP00088r001	111	9.987375364829916	225.76004313143477
DP02067r001	31	1.1296469583939057	71.90359989566925
DP00797r001	77	-1.8861947276880926	173.55551269971943
DP00120r001	136	-12.763064802196027	306.64995005091055
DP03006r004	22	1.810696645820535	50.47852666442224
DP00469r001	77	-0.3015824071916313	187.8239695119073
DP00962r002	31	0.021119285315819525	72.7247670922697
DP01176r001	67	-9.9547917342245	158.03073060169106
DP00894r002	29	1.407237374438722	66.1396351393478
DP03254r001	21	-0.6220712302090732	44.986283010407526
DP01863r005	151	33.04006442472962	349.0054288236879
DP01779r001	54	-1.4532757090992732	129.23504257209473
DP02123r001	149	12.876480333934978	361.4286824515024
DP02346r001	44	-6.136533118305422	98.3565993668147
DP01611r001	193	32.08582185220956	426.9423682225386
DP01933r001	20	-3.8919971383942737	46.351450217814545
DP02170r001	21	0.7941515156594505	46.564005422198775
DP02226r001	24	-1.7839174518552952	53.494796619378434
DP00725r001	42	-2.940181481507679	99.5259693318922
DP00136r008	89	-5.555720210618006	213.60858688730823
DP00892r001	37	-6.307922274686291	85.57160095843182
DP01878r001	23	-3.240536382306324	50.94536569204543
DP01195r001	53	-6.051901530998521	114.65650632698521
DP01292r001	77	-12.628126798056826	183.56230411767598
DP01180r001	42	-5.114917572497035	100.6754221746346
DP02356r001	23	0.52561857746133	51.52123420134788
DP00314r004	24	-1.4426242213091385	58.03378861764946
DP03299r005	21	0.6396513939945336	49.244817200243375
DP02729r001	27	-0.5178221921747195	65.42352689648487
DP01941r001	45	-6.362506182629048	99.78958658157613
DP01475r011	53	-0.3889072961293323	122.37490371138995
DP02946r001	37	-0.9247405195331311	89.6722812464262
DP01426r005	25	-4.102652672445096	57.42555758263385
DP00518r027	33	0.1933053943202765	69.26973224550613
DP02726r006	57	-7.25334494171463	129.50297628125293
DP02790r003	30	-0.43923414949009043	71.84041625790636
DP01607r001	84	-1.5811301793328312	198.73887499460193
DP01559r001	104	-15.771486256375255	234.56705926863637
DP02590r001	38	-6.705209223659537	89.32374479201003
DP02908r001	39	-4.9131271636126	98.81826879061431
DP00583r001	21	-0.5669483399698478	47.71691489983588
DP02538r001	99	-2.980767601249056	249.59734017167284
DP02463r001	22	1.375514682595508	50.151522978283744
DP00132r002	20	0.9060621825197472	61.22860182513472
DP00055r002	73	1.097347800643945	165.75964861072856
DP00537r001	119	-16.500157283943054	262.42309919642895
DP01928r002	99	-15.679699773531468	223.73298596619765
DP01624r001	35	0.09604933518431835	87.40738803455045
DP00217r003	81	29.83065524517869	180.66566624482553
DP00378r006	63	-10.832928727185276	144.38866512454297
DP02901r002	45	-0.41373881181887384	101.59278377863488
DP00488r001	51	-3.5880954462328702	108.16501447311265
DP00694r009	35	-0.43647417238113917	82.30118194835903
DP00081r001	67	-10.46911237034385	159.94825501729406
DP01316r001	135	36.16048026470469	264.5200258699049
DP01157r004	33	-5.648466153137221	76.81272038908837
DP00718r033	20	0.5447191832739335	44.129360587606165
DP01052r001	61	-0.6493458924621223	137.73684804158086
DP00231r007	25	1.181880022573381	59.90161632575988
DP03354r001	62	-9.633451278889822	145.83837370382648
DP02267r001	24	-4.2361256609170255	53.82329066523684
DP01490r001	133	6.786986334679455	300.2127119876506
DP02143r001	29	-0.192358097987821	65.18521415682892
DP02373r001	198	161.68356027605847	409.6311878042214
DP00055r004	38	-6.898102719794352	94.46780240286922
DP00323r002	20	-0.27997028618406006	46.41363988756281
DP02253r001	56	-4.994721695600731	126.36575874284833
DP01542r004	25	-0.6587579964461128	56.92707465968674
DP02000r001	117	3.2948102369634285	268.56752522324274
DP02145r002	26	1.2750550389106223	60.83008958941117
DP01330r001	112	1.610298840404056	255.02808870555228
DP02588r001	22	-1.183153908264586	48.6620206334225
DP00278r001	62	-9.614212467456696	145.2347704373435
DP01669r001	25	-0.8911860335669957	61.116763327232036
DP02523r002	45	1.3390978473203887	107.05789802711337
DP00771r001	71	-8.753009417097587	172.30015487190786
DP00420r004	79	-0.5767713084554202	181.79530379752626
DP00999r001	142	-7.0387585896150995	304.9321106909945
DP01361r002	96	0.2647241701025109	219.9821203570687
DP02624r003	20	0.47627851161284696	44.587918047455986
DP00724r001	103	-18.462373840592107	237.72845335676814
DP00168r001	48	2.195355810366223	107.07555073684638
DP02730r002	78	-14.240190489511008	182.61793829541864
DP01446r001	28	-1.8041753095881887	63.593310388614555
DP00718r027	41	1.4594501491193625	92.43007475585514
DP01091r001	22	-4.087772114625139	51.973321529395065
DP00993r003	21	-1.0317449044062315	46.360821744892206
DP00699r021	100	1.0052514747219448	231.70197984887216
DP01877r003	34	-5.90218133783047	81.97697234616531
DP00067r001	32	0.43157967066019864	70.72774924381966
DP00748r009	56	-7.029687357220837	125.56697463118687
DP01775r005	103	2.074635538119537	237.5846914049015
DP00020r013	81	1.599638346934853	189.6806735543646
DP02094r001	54	-5.785481752498953	138.72140251225497
DP02694r001	20	-0.09301987587178928	48.42245616621592
DP00154r002	23	-0.15754037027663514	51.46782869210135
DP01804r001	60	0.5585072999153908	148.51151520089832
DP02669r003	21	-0.3946600550065682	61.74648769544974
DP03312r001	40	0.6621699739438753	88.13969626356754
DP02715r001	25	-2.056601881555352	61.313117827974736
DP02687r002	24	1.5240793583112975	55.11532670419443
DP01808r001	31	0.04845418509681565	85.13396672993434
DP01250r001	26	-6.067724087430463	63.861734016552376
DP00499r004	125	-16.509645109748817	274.1283087948408
DP01629r003	81	-15.86001551253463	197.35435054664418
DP01323r002	23	-4.306489222577085	52.897829388156296
DP00238r011	166	46.088722253513254	378.094842652301
DP01622r002	29	-5.713080302661567	65.7507401962321
DP02271r003	23	-4.241969873530493	52.46128316651075
DP00180r003	77	-7.161677323922078	182.66503953984636
DP00854r001	79	5.445058376789007	194.82920870617352
DP00245r001	22	0.22915891318854165	50.65587008416527
DP00054r002	39	2.1607266679823027	93.09829239923783
DP02832r001	54	-6.178105387504786	127.14818537983811
DP01239r002	41	-4.064868461295561	93.99508256846605
DP00841r001	71	-13.777913225441466	162.9301312203786
DP00863r001	72	-5.295285080329563	155.98941824819389
DP00474r001	176	31.631257682466526	398.39888647567807
DP02224r001	177	17.59139286570513	375.1894679446841
DP00839r005	33	1.3473281517304088	78.19098565296375
DP02451r001	30	1.9636034098907373	70.12401577695499
DP00872r003	28	1.2046912387651645	59.08318828992654
DP01937r001	73	1.067134170486952	160.3188474168894
DP00653r003	30	0.27333284043992023	68.34500412505052
DP02819r001	26	0.19854906889808888	60.3102531788971
DP00389r001	62	-9.464514278852704	143.92947478728104
DP01248r001	125	-11.514064878701902	265.7177143480593
DP00849r001	32	0.726224776864143	76.87303143065026
DP02196r001	65	2.445263186403281	158.51746732557535
DP01594r004	26	-0.5055184062041747	60.54521439614403
DP01844r001	33	-0.5570865528187312	77.03715269157931
DP02369r001	43	-0.7204892375880547	99.1187611925621
DP02073r001	20	1.103936623975791	47.222226441075655
DP02446r001	30	-0.0955995493359012	68.53013271114392
DP03005r001	56	0.18984222006278628	133.78570066428614
DP02700r001	34	-2.674042540111003	76.62593110782532
DP02399r001	29	-5.371367186725578	69.27678805836598
DP01791r001	94	-2.827909961611226	229.31000558889482
DP00774r001	124	-8.763977456019234	269.83161427808113
DP00482r001	29	-4.2966334104628885	66.01317696429953
DP00152r008	63	-10.131753779702649	159.0117738516896
DP01437r001	66	-10.206797695791238	150.54585133420028
DP02195r001	30	0.987231961703344	69.70115843541674
DP01392r003	67	-10.902982840299558	160.14927953688948
DP00899r001	35	-6.360958008332446	80.54589300194088
DP00157r010	27	-0.7866126117462855	61.679968123029184
DP02785r003	30	0.29890723213807746	66.50589551782795
DP00965r002	136	11.408479179275389	303.5138041760356
DP01805r006	20	-0.3290226266326286	47.31201284625077
DP02896r001	38	-3.7943240481534843	90.78186056455792
DP00719r007	71	-13.047732314985922	172.29727857588807
DP00110r001	37	-5.464749005904025	85.92998009536845
DP00654r002	21	0.7854846584422006	44.74755001466312
DP02145r001	97	0.3594160556922361	216.1618935228638
DP02991r002	25	-0.014558860985303568	59.295847187396454
DP02693r005	163	23.070609836326582	340.8124559838701
DP00873r001	107	-20.201549820816155	250.32836402938045
DP00790r001	31	-1.618224603679451	70.28736128951952
DP00693r001	172	31.671883683902138	324.3503821056222
DP01724r003	24	0.9209961903293618	56.84679335327604
DP02705r001	20	-3.875505139815644	45.57956006822404
DP02954r002	28	-0.2600799075837159	68.3697520083984
DP00238r026	98	-1.564481579760269	244.19149412501642
DP01873r001	34	-1.6674448494526501	83.06020294906803
DP00062r013	21	-0.08246888316479328	47.67202395496055
DP02138r001	27	-0.10276683342413406	59.83800364054843
DP01118r002	23	-0.030817272297881004	54.47294715509375
DP01494r001	22	0.09501188846866171	49.11093059047397
DP00328r010	77	-2.869706628252999	188.29673756926016
DP00623r003	52	-5.730000508658051	119.20933647605902
DP01588r003	22	-0.2667023195384388	48.896087804082285
DP01181r002	29	-0.0358999794751611	67.84086726480167
DP01182r001	26	-1.6820215514661925	62.859051500978836
DP01449r001	25	-4.407822843982906	59.01252596013956
DP01544r001	46	-4.344620562632045	109.1084213863573
DP00953r001	99	-2.985377027907248	231.24098480748148
DP02197r001	35	-0.9317338692998334	82.38436389887923
DP03018r001	34	0.23056799957211638	79.46492919780627
DP01475r003	109	-18.780730757583	239.8905591456314
DP01861r001	94	-4.199480051558339	226.8635819103542
DP03100r001	73	-2.3952389683510944	170.19141571997505
DP00182r004	21	-0.49838195539715	49.85233811569182
DP02010r004	29	0.3175393861128839	68.62991159652094
DP00997r004	49	-6.359340820200828	113.46202472556715
DP01716r002	23	-0.5590789660814792	52.93246225546134
DP02458r002	107	0.8923750918668816	229.04467438920005
DP00223r001	78	-5.152298137527993	183.66432301787003
DP01799r001	78	0.8063020775808241	187.76119924105052
DP00136r001	30	-1.8321812169629794	72.10797373493564
DP02005r001	185	133.31390419402618	373.3563246069088
DP01174r001	130	13.873709250308252	290.8981603859993
DP02010r003	108	2.0900411463674686	249.49519816511625
DP00398r002	41	-5.679687398863891	93.75511257893484
DP00155r005	22	-0.859818497367776	54.500100705325195
DP01201r001	30	-1.1028791989780444	73.35233043097611
DP01562r001	32	-0.3964906815403708	78.8432421469555
DP00761r002	22	0.17068367665528683	51.64639071150836
DP01330r003	26	-1.497373746599905	60.53992058542316
DP02742r001	30	1.9840722713941545	70.30634521524743
DP01330r002	65	-4.090449695722981	164.43834286120799
DP00705r023	109	-0.2521418746287054	250.40708915055552
DP02607r001	72	-2.806756873365572	170.0934187146508
DP01762r001	24	-4.290208263900126	53.716278230886005
DP01979r002	26	-3.556380002374439	65.53375841217792
DP01246r001	56	-0.5316949533014679	130.39215075334587
DP01513r001	35	0.45047031685243155	89.58889037643394
