# Supplementary material for: Direct generation of protein conformational ensembles via machine learning
Source: Nat Commun. 2023 Feb 11;14:774. doi: 10.1038/s41467-023-36443-x (PMC9922302; doi:10.1038/s41467-023-36443-x)
Supplement: Supplementary file 4 — Source Data [file 41467_2023_36443_MOESM4_ESM.zip › source_data/fig_4/panel_c.csv]

molecule_name	idpgan	polyala
an16	0.026394817486659002	0.5017536342941069
asynuclein	0.013055989580570254	0.14783933311174932
csp_tm	0.015817879047774812	0.02313613079427059
cytc_nter	0.015320556108325058	0.013254236240270046
drk_sh3	0.01120324131491675	0.04558034784721153
erm	0.01361379656991544	0.15403492427172133
fhua	0.012430919279701906	0.1516144853162617
hcyp	0.015450593435932155	0.1479213165938067
his5	0.013933336631096242	0.058236107948809165
hnhe1cdt	0.01727942968928337	0.2692729713770506
ibb	0.011753475343810518	0.1447654771675841
in	0.013145609510323182	0.050315735203248876
n49	0.015055372314982246	0.03303897496847553
nls	0.014032720088951688	0.06603912397257618
nul	0.01228881850166059	0.2228352761685102
p53	0.012983966194188344	0.12310194184071571
protac	0.018344142137393115	0.39699365506460293
protan	0.011085958380191946	0.1550494951439592
protein_g	0.015590058184781345	0.04004203311048072
protein_l	0.012569599737253613	0.044653006126519186
rnasea	0.011393442259980952	0.30360426492096504
sh4	0.01481995867886577	0.07896624314915186
sic1	0.0125515581632572	0.15054931896349874
snase	0.011693646082984508	0.12980479988158225
ubiquitin	0.012695455091876825	0.05236253554203489
ul11	0.013442933274337493	0.09364086226175984
r15	0.012184329591567549	0.11697988861450258
r17	0.011680372856672849	0.12991861773788074
actr	0.012573415235174273	0.0972909095642151
ak37	0.021747820021127632	0.02278414264053274
htau23k17	0.01566565479335649	0.41273539515510943
