# Supplementary material for: Direct generation of protein conformational ensembles via machine learning
Source: Nat Commun. 2023 Feb 11;14:774. doi: 10.1038/s41467-023-36443-x (PMC9922302; doi:10.1038/s41467-023-36443-x)
Supplement: Supplementary file 4 — Source Data [file 41467_2023_36443_MOESM4_ESM.zip › source_data/fig_4/panel_b.csv]

molecule_name	idpgan	polyala
an16	0.09664686024188995	1.9516987800598145
asynuclein	0.009716607630252838	0.5293700695037842
csp_tm	0.014925473369657993	0.03450300171971321
cytc_nter	0.004791451618075371	0.0030354841146618128
drk_sh3	0.0033776171039789915	0.10630674660205841
erm	0.027141235768795013	0.6445078253746033
fhua	0.017987998202443123	0.6013072729110718
hcyp	0.015975769609212875	0.4992844760417938
his5	0.0028514456935226917	0.04132174327969551
hnhe1cdt	0.0681840181350708	1.2636637687683105
ibb	0.00928147416561842	0.617014467716217
in	0.0090935742482543	0.13066938519477844
n49	0.002930570626631379	0.04894459992647171
nls	0.007468468509614468	0.11603821069002151
nul	0.022028673440217972	1.1083146333694458
p53	0.011856203898787498	0.4908962547779083
protac	0.008741279132664204	1.2952207326889038
protan	0.0018725520931184292	0.4878734052181244
protein_g	0.011000016704201698	0.07862155139446259
protein_l	0.005757265258580446	0.10927656292915344
rnasea	0.015384739264845848	1.5207170248031616
sh4	0.01905437558889389	0.3171995282173157
sic1	0.0049346862360835075	0.6828324794769287
snase	0.012792362831532955	0.5407841205596924
ubiquitin	0.01558686327189207	0.16505126655101776
ul11	0.012066833674907684	0.3697093427181244
r15	0.010089070536196232	0.44602131843566895
r17	0.009301756508648396	0.5369611978530884
actr	0.012247865088284016	0.34463953971862793
ak37	0.01083058025687933	0.03226917237043381
htau23k17	0.05851740762591362	2.0714001655578613
