# Supplementary material for: Direct generation of protein conformational ensembles via machine learning
Source: Nat Commun. 2023 Feb 11;14:774. doi: 10.1038/s41467-023-36443-x (PMC9922302; doi:10.1038/s41467-023-36443-x)
Supplement: Supplementary file 4 — Source Data [file 41467_2023_36443_MOESM4_ESM.zip › source_data/fig_4/panel_a.csv]

molecule_name	idpgan	polyala
an16	0.13878938349727277	1.174011180054146
asynuclein	0.20526256859205108	0.5882384146397192
csp_tm	0.05312356520558505	0.22949808868940194
cytc_nter	0.028086767339664913	0.08456127749057754
drk_sh3	0.03689476969220818	0.49957216068113164
erm	0.10013201166879147	0.9152982939686135
fhua	0.14387507540727804	0.6482954197761969
hcyp	0.25132571348148064	0.5729700908105222
his5	0.059270080812859186	0.6629652691884913
hnhe1cdt	0.1278264137272452	1.176732261938732
ibb	0.09626910443716849	0.9103856323996984
in	0.035542309782381425	0.4907476547577917
n49	0.027123890840594737	0.32238161061636234
nls	0.17109478376863413	0.8478552873657369
nul	0.08533437991121752	1.1339003596941943
p53	0.08647375171899202	0.9286453698203131
protac	2.680815484423029	11.056260113107902
protan	0.13919903591137053	1.9972273562685336
protein_g	0.036803943471817674	0.3570840171545653
protein_l	0.0501898252617244	0.36291288961196494
rnasea	0.0897866354857599	1.4934977938662009
sh4	0.05489412592450417	0.5581114939793342
sic1	0.06629476509821337	1.1174393545172203
snase	0.11142186396335543	0.7749281365952148
ubiquitin	0.04015783220278533	0.47766777149467904
ul11	0.13059053640726576	0.7194115536034262
r15	0.13586825699998406	0.7068686864600995
r17	0.16222591453745272	0.7663149521719086
actr	0.04730619139040388	0.7518144156533284
ak37	0.0260376702281462	0.18676878337569977
htau23k17	0.0947518474527489	1.620173302207478
