# Supplementary material for: Direct generation of protein conformational ensembles via machine learning
Source: Nat Commun. 2023 Feb 11;14:774. doi: 10.1038/s41467-023-36443-x (PMC9922302; doi:10.1038/s41467-023-36443-x)
Supplement: Supplementary file 4 — Source Data [file 41467_2023_36443_MOESM4_ESM.zip › source_data/fig_4/panel_e.csv]

molecule_name	idpgan	polyala
an16	0.07285039265042348	2.194481208868007
asynuclein	0.019700210486780084	0.6564513530869551
csp_tm	0.01920529871593263	0.04890366887206682
cytc_nter	0.01344140378774196	0.009396834954493302
drk_sh3	0.014497617879432536	0.14518955135534167
erm	0.0141899089560412	0.600359561301436
fhua	0.008801825153007996	0.6927372750184958
hcyp	0.05105603616983144	0.7846285359081571
his5	0.014002055711574497	0.13760870798456254
hnhe1cdt	0.034526551266259864	0.9947304710387999
ibb	0.00898124001783241	0.5301372409676803
in	0.018781671177237422	0.16371230387553307
n49	0.009350202654349484	0.09640666986726486
nls	0.01771047706555328	0.18783426168301467
nul	0.011485531801383076	0.8545486632315391
p53	0.020298193502003837	0.4068044858095139
protac	0.009636886873399642	1.1056890313199623
protan	0.00748840762250577	0.5126467123639797
protein_g	0.022375570571539594	0.10706110141113948
protein_l	0.010045324798178473	0.13909735566284892
rnasea	0.01154505535569052	1.1499025347845573
sh4	0.019398190711157094	0.2909458826415573
sic1	0.014561101297557905	0.5532696231349239
snase	0.015758836889403105	0.5998752495616426
ubiquitin	0.016484315185647132	0.17656074390349438
ul11	0.007629599732977838	0.3588090975618076
r15	0.00936415820684755	0.45004225510391643
r17	0.008370908135577719	0.5263770558077561
actr	0.014336677805832235	0.3182162941527827
ak37	0.025755998124615813	0.07438942445588453
htau23k17	0.02983001071668469	1.568419996898777
