# Supplementary material for: Direct generation of protein conformational ensembles via machine learning
Source: Nat Commun. 2023 Feb 11;14:774. doi: 10.1038/s41467-023-36443-x (PMC9922302; doi:10.1038/s41467-023-36443-x)
Supplement: Supplementary file 4 — Source Data [file 41467_2023_36443_MOESM4_ESM.zip › source_data/fig_4/panel_d.csv]

molecule_name	idpgan	polyala
an16	0.9294429421424866	1.3679094314575195
asynuclein	0.7579376697540283	0.9169855713844299
csp_tm	0.4614800214767456	0.4682854413986206
cytc_nter	0.28481900691986084	0.2823842763900757
drk_sh3	0.4076712429523468	0.4681709408760071
erm	0.7085821032524109	0.9043335914611816
fhua	0.7643530964851379	0.9392240047454834
hcyp	0.8251959085464478	0.9544298648834229
his5	0.16274575889110565	0.21672756969928741
hnhe1cdt	0.7627151608467102	1.1060457229614258
ibb	0.6223105788230896	0.8346230387687683
in	0.41681596636772156	0.4855983257293701
n49	0.2692869007587433	0.3118194341659546
nls	0.32866743206977844	0.40652385354042053
nul	0.683157205581665	1.0174516439437866
p53	0.5919367074966431	0.7712133526802063
protac	0.3654640018939972	0.8898531198501587
protan	0.37357065081596375	0.6252817511558533
protein_g	0.3960180878639221	0.439056932926178
protein_l	0.4380222260951996	0.4956301152706146
rnasea	0.727418839931488	1.1474376916885376
sh4	0.5507938861846924	0.6757431626319885
sic1	0.5810388326644897	0.8231955170631409
snase	0.7412164807319641	0.9010292887687683
ubiquitin	0.5105511546134949	0.5768892765045166
ul11	0.6350863575935364	0.7597044706344604
r15	0.6772683262825012	0.823738157749176
r17	0.6924651265144348	0.862801730632782
actr	0.48111748695373535	0.636342465877533
ak37	0.27250349521636963	0.2918853163719177
htau23k17	0.8127747774124146	1.3171050548553467
