# Supplementary material for: Direct generation of protein conformational ensembles via machine learning
Source: Nat Commun. 2023 Feb 11;14:774. doi: 10.1038/s41467-023-36443-x (PMC9922302; doi:10.1038/s41467-023-36443-x)
Supplement: Supplementary file 4 — Source Data [file 41467_2023_36443_MOESM4_ESM.zip › source_data/fig_4/panel_f.csv]

molecule_name	n_residues	med	md_median_e_tot
an16	185	56.0462430558033	425.5462612202899
asynuclein	140	17.56084500794526	315.9928084604212
csp_tm	67	0.07684769580598072	147.56507372940143
cytc_nter	39	0.05751177089118187	83.16381754071097
drk_sh3	59	0.25461705586781136	132.07156216581708
erm	122	6.26697642030382	270.0430863745235
fhua	143	17.385462384542848	309.6505121917252
hcyp	167	48.80274429742286	350.64688414190437
his5	24	0.7187393413892664	53.396425395293235
hnhe1cdt	131	9.15599014893371	301.5412498477797
ibb	99	-1.3579507748043511	225.829869403796
in	60	-0.38112317022330444	139.05015010131945
n49	38	-0.4062500561148852	91.63697220092857
nls	46	0.005257972351529361	110.33591804579686
nul	114	0.9618862552150631	264.8663912851314
p53	93	-4.695002540589769	212.6845945692213
protac	55	-2.1372434821064417	155.99082960013027
protan	55	-1.9937536999242411	140.44835754012252
protein_g	56	1.024167544598157	129.79896506292047
protein_l	64	-0.3675996137136792	144.91569860807894
rnasea	124	4.172455851503287	290.37315857366184
sh4	85	-3.863671253879261	200.4831852512511
sic1	90	-4.541201875539173	212.2094266653836
snase	136	15.360511880175181	284.97978273088336
ubiquitin	76	-1.5492831990736136	170.80013780448178
ul11	104	2.4980507736819106	237.40018485471901
r15	114	4.308232902731106	254.8312609154641
r17	118	3.557005037016836	264.5708352104807
actr	71	-2.024065333908453	166.26673141661004
ak37	37	-0.5784585341996831	91.39734729611095
htau23k17	145	8.719883182444221	336.05133683870986
