# Supplementary material for: Direct generation of protein conformational ensembles via machine learning
Source: Nat Commun. 2023 Feb 11;14:774. doi: 10.1038/s41467-023-36443-x (PMC9922302; doi:10.1038/s41467-023-36443-x)
Supplement: Supplementary file 4 — Source Data [file 41467_2023_36443_MOESM4_ESM.zip › source_data/si_fig_9/panel_c.csv]

molecule_name	idpgan	null_md
an16	0.026394817486659002	0.005898287629823907
asynuclein	0.013055989580570254	0.0058647099124217675
csp_tm	0.015817879047774812	0.0056983559864451725
cytc_nter	0.015320556108325058	0.0053820540238252845
drk_sh3	0.01120324131491675	0.0056072494964341
erm	0.01361379656991544	0.005784471153240525
fhua	0.012430919279701906	0.005908221931459001
hcyp	0.015450593435932155	0.006304399359932471
his5	0.013933336631096242	0.00521925536463414
hnhe1cdt	0.01727942968928337	0.005907286987904489
ibb	0.011753475343810518	0.005824491054907685
in	0.013145609510323182	0.005674248047097392
n49	0.015055372314982246	0.005625399803031894
nls	0.014032720088951688	0.005438444268918591
nul	0.01228881850166059	0.0057372712971890845
p53	0.012983966194188344	0.005693510467552539
protac	0.018344142137393115	0.005406171901359809
protan	0.011085958380191946	0.005584859984971833
protein_g	0.015590058184781345	0.005982186212274183
protein_l	0.012569599737253613	0.00605992113151516
rnasea	0.011393442259980952	0.005742712990112374
sh4	0.01481995867886577	0.005922736252837395
sic1	0.0125515581632572	0.005648318840294426
snase	0.011693646082984508	0.006624148168814216
ubiquitin	0.012695455091876825	0.00553705005483667
ul11	0.013442933274337493	0.005992026962475448
r15	0.012184329591567549	0.0061223164150551726
r17	0.011680372856672849	0.005734775856939477
actr	0.012573415235174273	0.005564508738945548
ak37	0.021747820021127632	0.005468080723359421
htau23k17	0.01566565479335649	0.005789516621131164
