# Supplementary material for: Direct generation of protein conformational ensembles via machine learning
Source: Nat Commun. 2023 Feb 11;14:774. doi: 10.1038/s41467-023-36443-x (PMC9922302; doi:10.1038/s41467-023-36443-x)
Supplement: Supplementary file 4 — Source Data [file 41467_2023_36443_MOESM4_ESM.zip › source_data/si_fig_9/panel_b.csv]

molecule_name	idpgan	null_md
an16	0.09664686024188995	0.0009040752775035799
asynuclein	0.009716607630252838	0.00036039113183505833
csp_tm	0.014925473369657993	0.0001285305042983964
cytc_nter	0.004791451618075371	0.00011419515794841573
drk_sh3	0.0033776171039789915	0.00010602516704238951
erm	0.027141235768795013	0.00027237183530814946
fhua	0.017987998202443123	0.0002486100129317492
hcyp	0.015975769609212875	0.0004873901780229062
his5	0.0028514456935226917	2.954250703623984e-05
hnhe1cdt	0.0681840181350708	0.00016903580399230123
ibb	0.00928147416561842	0.0003294695634394884
in	0.0090935742482543	7.551725866505876e-05
n49	0.002930570626631379	6.423707964131609e-05
nls	0.007468468509614468	5.939347101957537e-05
nul	0.022028673440217972	0.0005140471621416509
p53	0.011856203898787498	0.0007344161276705563
protac	0.008741279132664204	0.00018211131100542843
protan	0.0018725520931184292	9.576079901307821e-05
protein_g	0.011000016704201698	0.00041545930434949696
protein_l	0.005757265258580446	0.0001513982133474201
rnasea	0.015384739264845848	0.00019575598707888275
sh4	0.01905437558889389	0.0004924079403281212
sic1	0.0049346862360835075	0.00027746453997679055
snase	0.012792362831532955	0.00040028311195783317
ubiquitin	0.01558686327189207	0.0003172340802848339
ul11	0.012066833674907684	0.00034410637454129755
r15	0.010089070536196232	0.0004270541248843074
r17	0.009301756508648396	0.0003021908341906965
actr	0.012247865088284016	7.844265928724781e-05
ak37	0.01083058025687933	0.00018933262617792934
htau23k17	0.05851740762591362	0.0005006463616155088
