# Supplementary material for: Direct generation of protein conformational ensembles via machine learning
Source: Nat Commun. 2023 Feb 11;14:774. doi: 10.1038/s41467-023-36443-x (PMC9922302; doi:10.1038/s41467-023-36443-x)
Supplement: Supplementary file 4 — Source Data [file 41467_2023_36443_MOESM4_ESM.zip › source_data/si_fig_9/panel_a.csv]

molecule_name	idpgan	null_md
an16	0.13878938349727277	0.04748824740382307
asynuclein	0.20526256859205108	0.02819838160962639
csp_tm	0.05312356520558505	0.01666633079627254
cytc_nter	0.028086767339664913	0.01129920907342601
drk_sh3	0.03689476969220818	0.024544982754746376
erm	0.10013201166879147	0.0349876089608938
fhua	0.14387507540727804	0.029665888564575887
hcyp	0.25132571348148064	0.031838897081198816
his5	0.059270080812859186	0.015903181080418643
hnhe1cdt	0.1278264137272452	0.04185761235604448
ibb	0.09626910443716849	0.03351099608558446
in	0.035542309782381425	0.025597849511798134
n49	0.027123890840594737	0.016059534742364802
nls	0.17109478376863413	0.030398840315069307
nul	0.08533437991121752	0.04434796305389014
p53	0.08647375171899202	0.03889796647592227
protac	2.680815484423029	1.8377761595710027
protan	0.13919903591137053	0.09356032348032292
protein_g	0.036803943471817674	0.016987704045216497
protein_l	0.0501898252617244	0.021306145378191237
rnasea	0.0897866354857599	0.052759920786980025
sh4	0.05489412592450417	0.0306022939266843
sic1	0.06629476509821337	0.040512895178403216
snase	0.11142186396335543	0.03551704357305743
ubiquitin	0.04015783220278533	0.02498428076424463
ul11	0.13059053640726576	0.032982561183342536
r15	0.13586825699998406	0.03199809291269846
r17	0.16222591453745272	0.03254287304126929
actr	0.04730619139040388	0.028199489500703577
ak37	0.0260376702281462	0.01365226609002616
htau23k17	0.0947518474527489	0.05625337317458818
