# Supplementary material for: Direct generation of protein conformational ensembles via machine learning
Source: Nat Commun. 2023 Feb 11;14:774. doi: 10.1038/s41467-023-36443-x (PMC9922302; doi:10.1038/s41467-023-36443-x)
Supplement: Supplementary file 4 — Source Data [file 41467_2023_36443_MOESM4_ESM.zip › source_data/si_fig_9/panel_e.csv]

molecule_name	idpgan	null_md
an16	0.07285039265042348	0.006470903284483463
asynuclein	0.019700210486780084	0.008537941227072772
csp_tm	0.01920529871593263	0.006852296112996892
cytc_nter	0.01344140378774196	0.005977620094826249
drk_sh3	0.014497617879432536	0.00772356391217813
erm	0.0141899089560412	0.005428710762800432
fhua	0.008801825153007996	0.008746432836797154
hcyp	0.05105603616983144	0.006959973279592977
his5	0.014002055711574497	0.0055095385188686655
hnhe1cdt	0.034526551266259864	0.004940166898223464
ibb	0.00898124001783241	0.005697202664224307
in	0.018781671177237422	0.006963593402115605
n49	0.009350202654349484	0.007251933763780559
nls	0.01771047706555328	0.005551365517461475
nul	0.011485531801383076	0.007651366518669
p53	0.020298193502003837	0.005800992293751906
protac	0.009636886873399642	0.005533149086358408
protan	0.00748840762250577	0.007194495792072422
protein_g	0.022375570571539594	0.005729354672635951
protein_l	0.010045324798178473	0.0074081914903289005
rnasea	0.01154505535569052	0.004256217126651557
sh4	0.019398190711157094	0.007844693453368854
sic1	0.014561101297557905	0.005194148160061976
snase	0.015758836889403105	0.012418512192726664
ubiquitin	0.016484315185647132	0.0033332510304481637
ul11	0.007629599732977838	0.005609527343785828
r15	0.00936415820684755	0.00610402293784812
r17	0.008370908135577719	0.004462258691402002
actr	0.014336677805832235	0.005288135253340913
ak37	0.025755998124615813	0.006820201827987911
htau23k17	0.02983001071668469	0.005856144018887292
