# Supplementary material for: Direct generation of protein conformational ensembles via machine learning
Source: Nat Commun. 2023 Feb 11;14:774. doi: 10.1038/s41467-023-36443-x (PMC9922302; doi:10.1038/s41467-023-36443-x)
Supplement: Supplementary file 4 — Source Data [file 41467_2023_36443_MOESM4_ESM.zip › source_data/si_fig_9/panel_d.csv]

molecule_name	idpgan	null_md
an16	0.9294429421424866	0.8854771256446838
asynuclein	0.7579376697540283	0.7452152371406555
csp_tm	0.4614800214767456	0.4496173858642578
cytc_nter	0.28481900691986084	0.2778754234313965
drk_sh3	0.4076712429523468	0.4054224491119385
erm	0.7085821032524109	0.691704511642456
fhua	0.7643530964851379	0.7507216930389404
hcyp	0.8251959085464478	0.8046634793281555
his5	0.16274575889110565	0.1555783748626709
hnhe1cdt	0.7627151608467102	0.730050265789032
ibb	0.6223105788230896	0.6101716756820679
in	0.41681596636772156	0.41145220398902893
n49	0.2692869007587433	0.2657020092010498
nls	0.32866743206977844	0.3205341398715973
nul	0.683157205581665	0.6691992878913879
p53	0.5919367074966431	0.5789188742637634
protac	0.3654640018939972	0.35174256563186646
protan	0.37357065081596375	0.3719974458217621
protein_g	0.3960180878639221	0.38705992698669434
protein_l	0.4380222260951996	0.4349808096885681
rnasea	0.727418839931488	0.7133169770240784
sh4	0.5507938861846924	0.5411697626113892
sic1	0.5810388326644897	0.56987065076828
snase	0.7412164807319641	0.7302535176277161
ubiquitin	0.5105511546134949	0.5004481673240662
ul11	0.6350863575935364	0.621314287185669
r15	0.6772683262825012	0.664965808391571
r17	0.6924651265144348	0.6788531541824341
actr	0.48111748695373535	0.47286665439605713
ak37	0.27250349521636963	0.2591591775417328
htau23k17	0.8127747774124146	0.7867341041564941
