# Supplementary material for: Direct generation of protein conformational ensembles via machine learning
Source: Nat Commun. 2023 Feb 11;14:774. doi: 10.1038/s41467-023-36443-x (PMC9922302; doi:10.1038/s41467-023-36443-x)
Supplement: Supplementary file 4 — Source Data [file 41467_2023_36443_MOESM4_ESM.zip › source_data/si_fig_9/panel_f.csv]

molecule_name	idpgan	null_md
an16	56.0462430558033	-0.15686829963306081
asynuclein	17.56084500794526	0.3014392409675679
csp_tm	0.07684769580598072	0.37051387597875873
cytc_nter	0.05751177089118187	0.04791091352782928
drk_sh3	0.25461705586781136	0.2316530714642795
erm	6.26697642030382	-0.83389162106414
fhua	17.385462384542848	-0.617240794037059
hcyp	48.80274429742286	0.13353173433665688
his5	0.7187393413892664	0.17196658420154876
hnhe1cdt	9.15599014893371	-0.20703631603618078
ibb	-1.3579507748043511	1.0356288816232677
in	-0.38112317022330444	-0.02348990564473752
n49	-0.4062500561148852	0.2776629117523015
nls	0.005257972351529361	0.013104156217764285
nul	0.9618862552150631	0.590662890054773
p53	-4.695002540589769	-0.41691401020983676
protac	-2.1372434821064417	0.11365310994830224
protan	-1.9937536999242411	0.22786425226053098
protein_g	1.024167544598157	-0.05957018233993949
protein_l	-0.3675996137136792	0.07839318023931696
rnasea	4.172455851503287	-1.1485986600748674
sh4	-3.863671253879261	-0.124494610657365
sic1	-4.541201875539173	0.43331597459592786
snase	15.360511880175181	0.443786938642063
ubiquitin	-1.5492831990736136	0.0046064973423085576
ul11	2.4980507736819106	-1.3628370029418306
r15	4.308232902731106	-0.16264786031655376
r17	3.557005037016836	-0.1865626558811755
actr	-2.024065333908453	-0.2043692330557576
ak37	-0.5784585341996831	-0.2436844461533667
htau23k17	8.719883182444221	-1.3705311097857589
