# Supplementary material for: Direct generation of protein conformational ensembles via machine learning
Source: Nat Commun. 2023 Feb 11;14:774. doi: 10.1038/s41467-023-36443-x (PMC9922302; doi:10.1038/s41467-023-36443-x)
Supplement: Supplementary file 4 — Source Data [file 41467_2023_36443_MOESM4_ESM.zip › source_data/si_fig_20/evs.csv]

molecule_name	res_1	res_2	res_3	res_4	res_5	res_6	res_7	res_8	res_9	res_10	res_11	res_12	res_13	res_14	res_15	res_16	res_17	res_18	res_19	res_20	res_21	res_22	res_23	res_24	res_25	res_26	res_27	res_28	res_29	res_30	res_31	res_32	res_33	res_34	res_35
P02338_0	0.0	0.00044	0.0006	0.00072	0.00064	0.0008	0.00108	0.00108	0.00072	0.00032	0.0	0.00024	0.00056	0.00072	0.00084	0.00072	0.00072	0.00052	0.00032	0.00016	0.0	0.00024	0.00044	0.0008	0.00088	0.00076	0.00044	0.00012	0.0
Q2KXY0	0.0	0.00072	0.0008	0.00104	0.00072	0.00084	0.00072	0.00076	0.00064	0.00064	0.0006	0.00052	0.00048	0.00056	0.0008	0.00108	0.00096	0.00072	0.00056	0.00068	0.0006	0.00056	0.0006	0.00044	0.00072	0.001	0.001	0.00112	0.00068	0.00068	0.00016	0.00012	0.0
P02338_1	0.0	0.00072	0.00104	0.00136	0.001	0.00088	0.0008	0.00068	0.00056	0.00052	0.0006	0.00072	0.00056	0.00024	0.0	0.0002	0.00092	0.00108	0.00104	0.00056	0.00056	0.00048	0.00032	0.00012	0.0	0.00016	0.00056	0.0012	0.00128	0.001	0.00028	0.00012	0.0
Q9EP54	0.0	0.0	0.0	0.0	0.0	8e-05	0.00016	0.0004	0.00052	0.00044	0.00048	0.00036	0.00104	0.00108	0.0016	0.00108	0.001	0.00084	0.00144	0.00132	0.00104	0.00044	0.00032	0.00032	0.00028	0.00016	0.0
P27205	0.0	0.00064	0.00124	0.00148	0.00104	0.00052	0.0004	0.0004	0.0004	0.00044	0.0008	0.00072	0.0008	0.0006	0.00048	0.00016	0.0	4e-05	0.00048	0.0006	0.00056	0.00012	0.0	0.00032	0.00052	0.0006	0.00028	8e-05	0.0	0.00016	0.00016	0.00016	4e-05	0.0
P35422	0.0	4e-05	8e-05	0.0004	0.00072	0.00076	0.00068	0.00044	0.00056	0.0004	0.00044	0.0004	0.00048	0.00036	0.00028	0.00044	0.00072	0.0008	0.00076	0.00064	0.00048	0.0006	0.00092	0.00136	0.0014	0.00116	0.00104	0.00116	0.00108	0.0008	0.00052	0.00036	0.0002	4e-05	0.0
Q91185	0.0	0.00048	0.00088	0.00108	0.0006	0.0002	0.0	0.00028	0.00064	0.00088	0.00088	0.00076	0.00064	0.00052	0.00044	0.00036	0.00044	0.00032	0.00048	0.0004	0.00048	0.0004	0.00052	0.00048	0.0004	0.00036	0.00056	0.00088	0.00096	0.00056	0.00028	0.0
P02321_0	0.0	0.00012	0.00024	0.0006	0.00068	0.0008	0.0004	0.00024	0.0	8e-05	0.00024	0.0004	0.00036	0.00028	0.0002	0.00044	0.00056	0.00092	0.0008	0.00084	0.00052	0.00056	0.00076	0.00112	0.00104	0.00064	0.00016	0.00016	0.0002	0.00028	0.00032	0.00028	0.00016	0.0
Q9PS27	0.0	0.00032	0.00052	0.00084	0.0008	0.00076	0.00048	0.00024	0.0	0.0	0.00028	0.0004	0.00044	0.00032	0.00036	0.0004	0.00032	0.00028	0.00028	0.00024	0.00024	0.00044	0.0006	0.00088	0.0008	0.00104	0.00068	0.0006	0.00036	0.00036	0.00024	8e-05	0.0	0.0
P08130	0.0	0.0002	0.00044	0.00068	0.00076	0.00052	0.00028	0.0	0.0	0.0	0.00024	0.0004	0.00052	0.00048	0.0004	0.00044	0.00036	0.00024	8e-05	0.0	0.0	0.00032	0.00048	0.0008	0.0006	0.0006	0.00032	0.00036	0.00024	0.0002	8e-05	0.0	0.0
P02321_1	0.0	0.00016	0.00028	0.00036	0.00036	0.00028	0.00024	4e-05	0.0	8e-05	0.00024	0.00032	0.00036	0.00032	0.0006	0.00072	0.00064	0.00052	0.00052	0.0006	0.0006	0.00072	0.0006	0.00064	0.0004	0.00036	0.00028	0.0002	0.0002	0.00024	0.00032	0.00028	0.00012	0.0
P25327	0.0	0.00036	0.00048	0.0006	0.00044	0.00048	0.00044	0.0002	4e-05	8e-05	0.00024	0.00032	0.0004	0.00024	0.00036	0.00052	0.00064	0.00048	0.00032	0.00028	0.00024	0.00036	0.0006	0.00084	0.001	0.00076	0.00052	0.00024	0.00012	0.00012	0.00016	0.00016	0.00012	0.0
P69006	0.0	0.00032	0.00064	0.00088	0.00084	0.00052	0.00028	8e-05	0.0	0.00036	0.00068	0.00084	0.0006	0.00052	0.00036	0.00044	0.00032	0.00032	0.00052	0.00076	0.001	0.00088	0.00072	0.00056	0.00028	0.00016	0.0
P83215	0.0	0.00036	0.00056	0.00068	0.0006	0.00036	0.00048	0.00064	0.00076	0.00088	0.0006	0.00048	0.00036	0.00056	0.00056	0.00076	0.00092	0.00144	0.00124	0.00096	0.00056	0.00032	0.00016	0.0
synthetic	0.0	0.00032	0.0004	0.0006	0.00044	0.00052	0.0004	0.00044	0.00044	0.0006	0.00052	0.00036	0.00032	0.00036	0.00056	0.00072	0.00068	0.0006	0.00044	0.0006	0.0006	0.00052	0.00036	0.00032	0.0004	0.0004	0.00044	0.00032	0.00028	0.0002	0.00028	0.00016	0.00012	0.0
