# Supplementary material for: Direct generation of protein conformational ensembles via machine learning
Source: Nat Commun. 2023 Feb 11;14:774. doi: 10.1038/s41467-023-36443-x (PMC9922302; doi:10.1038/s41467-023-36443-x)
Supplement: Supplementary file 4 — Source Data [file 41467_2023_36443_MOESM4_ESM.zip › source_data/si_fig_26/panel_a.P27205.csv]

cpu_time_mcmc	kld_mcmc	gpu_time_idpgan	kld_idpgan	t_gen	t_mcmc
247.85955650659264	2.284669135547291	0.5027832984924316	2.090921261388027	0.0	0.0
495.7191130131853	1.3316223844007633	0.023866653442382812	1.2055868620571888	0.0	0.0
743.5786695197779	0.7060929461848557	0.02387404441833496	0.9221959389002439	0.0	0.0
991.4382260263706	0.5182242607876991	0.023885488510131836	0.4494833532800382	0.0	0.0
1239.297782532963	0.2718529410052257	0.024226903915405273	0.3958158338688247	0.0	0.0
1487.1573390395558	0.27143791137224005	0.024241209030151367	0.22288917270797542	0.0	0.0
1735.0168955461486	0.2779867457059845	0.02427959442138672	0.23682839392179358	0.0	0.0
1982.8764520527411	0.2818374001961731	0.02433466911315918	0.2297864483599006	0.0	0.0
2230.7360085593336	0.24617052137963194	0.024837970733642578	0.22350009806771956	0.0	0.0
2478.595565065926	0.23994147478951708	0.026213884353637695	0.22532409265559986	0.0	0.0
2726.455121572519	0.23696481863374935	0.028243303298950195	0.17054919452593514	0.0	0.0
2974.3146780791117	0.23444421172610527	0.030362844467163086	0.16168581456370104	0.0	0.0
3222.174234585704	0.16973885747843817	0.03330659866333008	0.12851724662761124	0.0	0.0
3470.033791092297	0.17059718932384102	0.03555107116699219	0.12185741678576432	0.0	0.0
3717.8933475988897	0.17410204107507285	0.03206634521484375	0.10341235824888052	0.0	0.0
3965.7529041054822	0.10440679174918861	0.033458709716796875	0.09830172313364978	0.0	0.0
4213.612460612075	0.08841493138013692	0.036611318588256836	0.09606569852287695	0.0	0.0
4461.472017118667	0.08656254728704303	0.038390159606933594	0.09531415779219027	0.0	0.0
4709.33157362526	0.0859385064214912	0.04024505615234375	0.09449649401894715	0.0	0.0
4957.191130131852	0.046856579181566	0.06211519241333008	0.09730619327773218	0.0	0.0
5205.050686638446	0.04770542487089397	0.04501652717590332	0.09217328554098272	0.0	0.0
5452.910243145038	0.04721219521532768	0.04674267768859863	0.09307965621877934	0.0	0.0
5700.769799651631	0.039045832030799546	0.048549652099609375	0.089935638125367	0.0	0.0
5948.629356158223	0.036922114648135294	0.0615084171295166	0.09243775960076733	0.0	0.0
6196.488912664816	0.035550829348556724	0.05306529998779297	0.093359624421996	0.0	0.0
6444.348469171408	0.034508891249220866	0.05479621887207031	0.09140999949490543	0.0	0.0
6692.208025678001	0.0324099699631384	0.056531429290771484	0.09388899078252827	0.0	1.0
6940.067582184594	0.03347560191243445	0.05837607383728027	0.09397743087741318	0.0	0.0
7187.927138691187	0.03257464901265303	0.06157803535461426	0.06481185374646115	0.0	0.0
7435.786695197779	0.03098831843759847	0.06348037719726562	0.06814873373534643	0.0	0.0
7683.646251704372	0.029278561754928743	0.06531262397766113	0.062718140588731	0.0	0.0
7931.5058082109645	0.02103637367911169	0.06721639633178711	0.06090451256963428	0.0	0.0
8179.365364717557	0.02140535465007463	0.07012414932250977	0.06263966177941632	0.0	0.0
8427.22492122415	0.022192797799866243	0.07177615165710449	0.06261792747948589	0.0	0.0
8675.084477730743	0.02224834905480068	0.07406497001647949	0.06123743677769135	0.0	0.0
8922.944034237335	0.02157429073077051	0.07550930976867676	0.059057141516382715	0.0	0.0
9170.803590743928	0.021557368951403547	0.078399658203125	0.05676706993701811	0.0	0.0
9418.66314725052	0.021066188565033627	0.08017992973327637	0.05485168739831339	0.0	0.0
9666.522703757113	0.020426855083716514	0.0816655158996582	0.05602909697336282	0.0	0.0
9914.382260263705	0.019936301325070856	0.08333373069763184	0.05605899085955865	0.0	0.0
10162.241816770298	0.01981865469728682	0.08688712120056152	0.056673645697084864	0.0	0.0
10410.101373276892	0.020527845684912262	0.08841252326965332	0.05741052086720364	0.0	0.0
10657.960929783483	0.018994825897829054	0.09035444259643555	0.0605039878646084	0.0	0.0
10905.820486290077	0.017363928255857138	0.09215736389160156	0.047652420782230996	0.0	0.0
11153.680042796668	0.01669329521028711	0.09401249885559082	0.04589043943754846	0.0	0.0
11401.539599303262	0.017267921875338033	0.0958714485168457	0.04742326356817344	0.0	0.0
11649.399155809853	0.016517692253080758	0.1713402271270752	0.047968361185244404	0.0	0.0
11897.258712316447	0.01604508380126722	0.10351037979125977	0.04745756293420073	0.0	0.0
12145.11826882304	0.015395131124580547	0.1037759780883789	0.04785202014924484	0.0	0.0
12392.977825329632	0.014942974946271026	0.10474729537963867	0.047791308914942744	0.0	0.0
12640.837381836225	0.014687338249429542	0.10639381408691406	0.046673873824546616	0.0	0.0
12888.696938342817	0.014728060018397281	0.10819196701049805	0.046078963840319904	0.0	0.0
13136.55649484941	0.01371726244041036	0.11025810241699219	0.045811137077915745	0.0	0.0
13384.416051356002	0.013985134770448522	0.11198592185974121	0.04523048440741218	0.0	0.0
13632.275607862595	0.014253830373688386	0.11497926712036133	0.04560619024154642	0.0	0.0
13880.135164369189	0.014200497249790427	0.11632919311523438	0.04529123113536698	0.0	0.0
14127.99472087578	0.014558305254522449	0.11928510665893555	0.045321826616098654	0.0	0.0
14375.854277382374	0.014865856646853083	0.12116074562072754	0.04310060638871661	0.0	0.0
14623.713833888965	0.014903671112607654	0.12289309501647949	0.043138893194218236	0.0	0.0
14871.573390395559	0.01453199636817029	0.12484502792358398	0.04360697403403192	0.0	0.0
15119.43294690215	0.014201540958158483	0.1268148422241211	0.044180263624466455	0.0	0.0
15367.292503408744	0.01391306439477459	0.12861156463623047	0.04327620564579826	0.0	0.0
15615.152059915335	0.013692298569771246	0.13091516494750977	0.04277938683953301	0.0	0.0
15863.011616421929	0.01394175173889105	0.13268351554870605	0.04232563984693	0.0	0.0
16110.871172928522	0.013841740013684052	0.18831992149353027	0.04379309732917182	0.0	0.0
16358.730729435114	0.013843826095256298	0.14120697975158691	0.04373408207172467	0.0	0.0
16606.590285941707	0.013829261426420372	0.14027833938598633	0.04326335195983996	0.0	0.0
16854.4498424483	0.014203744738983046	0.14096450805664062	0.04280791263230512	0.0	0.0
17102.30939895489	0.013888393491031641	0.14306163787841797	0.04327782810483959	0.0	0.0
17350.168955461486	0.013945059205138622	0.14487576484680176	0.04316988351175021	0.0	0.0
17598.028511968078	0.01392279892157911	0.14795207977294922	0.034606908096176246	0.0	0.0
17845.88806847467	0.013749789233715113	0.14884686470031738	0.03417485288720333	1.0	0.0
18093.747624981264	0.013751493283499413	0.15169143676757812	0.03487468001117096	0.0	0.0
18341.607181487856	0.014011458327060562	0.153761625289917	0.03507681417833268	0.0	0.0
18589.466737994448	0.013979403440588572	0.1555500030517578	0.03577147579191114	0.0	0.0
18837.32629450104	0.013887389345042037	0.15758967399597168	0.03583878612163828	0.0	0.0
19085.185851007634	0.013838170935399878	0.159834623336792	0.036378672604246216	0.0	0.0
19333.045407514226	0.014310333429946335	0.161848783493042	0.03653033821156805	0.0	0.0
19580.904964020818	0.013716598906713158	0.23436903953552246	0.03723593448685336	0.0	0.0
19828.76452052741	0.01351387932918266	0.16863584518432617	0.03741259375439368	0.0	0.0
20076.624077034005	0.013193078935568227	0.16766023635864258	0.03712451213685391	0.0	0.0
20324.483633540596	0.01298334917801317	0.16981029510498047	0.0356048060379634	0.0	0.0
20572.343190047188	0.012917749437696573	0.17172956466674805	0.036285772641455216	0.0	0.0
20820.202746553783	0.012707469239823346	0.17459654808044434	0.03708614821209452	0.0	0.0
21068.062303060375	0.01290522045099121	0.17606353759765625	0.03659409710256182	0.0	0.0
21315.921859566966	0.012935894304195818	0.177748441696167	0.03645048947258754	0.0	0.0
21563.781416073558	0.012900816972959124	0.17941880226135254	0.03662198580770363	0.0	0.0
21811.640972580153	0.012792415625121319	0.18150568008422852	0.035227934711772824	0.0	0.0
22059.500529086745	0.012936873540588313	0.18486952781677246	0.035601560304130295	0.0	0.0
22307.360085593336	0.01302267078781043	0.23364734649658203	0.03564211893417972	0.0	0.0
22555.21964209993	0.013224924128326987	0.19199538230895996	0.03529989521416958	0.0	0.0
22803.079198606523	0.013006929186747881	0.1897890567779541	0.0353500611159595	0.0	0.0
23050.938755113115	0.012772926691331388	0.1923964023590088	0.03553542971714174	0.0	0.0
23298.798311619707	0.01299137479360885	0.19527769088745117	0.03509298592038923	0.0	0.0
23546.6578681263	0.012893556185399412	0.19641828536987305	0.03569768594630324	0.0	0.0
23794.517424632893	0.012669216203044278	0.19792985916137695	0.0358147389199413	0.0	0.0
24042.376981139485	0.012491311909482074	0.20094752311706543	0.03522456941859779	0.0	0.0
24290.23653764608	0.010214549616220973	0.20270729064941406	0.03566487730383215	0.0	0.0
24538.096094152672	0.0100273960543122	0.20470762252807617	0.03555550153359337	0.0	0.0
24785.955650659263	0.010018833783070303	0.26703643798828125	0.035974189266808586	0.0	0.0
