# Supplementary material for: Direct generation of protein conformational ensembles via machine learning
Source: Nat Commun. 2023 Feb 11;14:774. doi: 10.1038/s41467-023-36443-x (PMC9922302; doi:10.1038/s41467-023-36443-x)
Supplement: Supplementary file 4 — Source Data [file 41467_2023_36443_MOESM4_ESM.zip › source_data/si_fig_26/panel_b.csv]

molecule_name	net_charge	mean	min	max
P02338_0	0.20689655172413793	46382.144184432764	14470.698309932195	92695.70148012377
Q2KXY0	0.21212121212121213	8333.243076037572	1398.3536850589367	18451.03658856888
P02338_1	0.24242424242424243	14971.134047703297	8186.821427354765	24442.879691027974
Q9EP54	0.25925925925925924	40012.93709548864	7665.06353666233	116501.21172492714
P27205	0.3235294117647059	36009.42603231734	15506.623679804807	60672.78744707063
P35422	0.4	32554.03549357002	13521.075954410877	66636.16867745333
Q91185	0.5625	24116.777483006597	3306.258603258028	55170.05275503669
P02321_0	0.5882352941176471	45510.746381216035	10185.086272270688	73055.1396099727
Q9PS27	0.5882352941176471	134917.3244330936	48000.70559062069	350236.56261320936
P08130	0.6060606060606061	84720.24844839	18255.130227660728	185392.1911823837
P02321_1	0.6176470588235294	33345.33280203641	14322.575187024177	75555.65992095179
P25327	0.6470588235294118	32809.56843593945	14875.94230075605	100107.52333250912
P69006	0.7037037037037037	102652.93842219372	43306.785920492584	173392.2172228175
P83215	0.7916666666666666	107955.30820910583	36486.69390400481	188293.03760833092
synthetic	1.0	49605.668844173626	9369.521244396445	97772.66237754619
