# Supplementary material for: Direct generation of protein conformational ensembles via machine learning
Source: Nat Commun. 2023 Feb 11;14:774. doi: 10.1038/s41467-023-36443-x (PMC9922302; doi:10.1038/s41467-023-36443-x)
Supplement: Supplementary file 4 — Source Data [file 41467_2023_36443_MOESM4_ESM.zip › source_data/si_fig_26/panel_a.P02338_0.csv]

cpu_time_mcmc	kld_mcmc	gpu_time_idpgan	kld_idpgan	t_gen	t_mcmc
330.8848418422843	2.2942222473574194	0.5088558197021484	3.4310699205492257	0.0	0.0
661.7696836845686	1.650778905172127	0.0230712890625	1.2764923091970461	0.0	0.0
992.6545255268529	0.7868958919587967	0.02324986457824707	0.9951064609612605	0.0	0.0
1323.5393673691372	0.2624723269157554	0.023405790328979492	0.7888423223535799	0.0	0.0
1654.4242092114214	0.21827606675039485	0.023668766021728516	0.5505144967181231	0.0	0.0
1985.3090510537058	0.18684520796208767	0.023689985275268555	0.5516129567272132	0.0	0.0
2316.19389289599	0.17000118699340258	0.02369546890258789	0.43208038484827144	0.0	0.0
2647.0787347382743	0.10832580286376423	0.023814916610717773	0.4339036556003134	0.0	1.0
2977.9635765805588	0.09745207880229048	0.0238189697265625	0.4343370068734972	0.0	0.0
3308.8484184228428	0.08684604447284933	0.023910999298095703	0.41875875047275585	0.0	0.0
3639.7332602651272	0.054870334895652934	0.02446889877319336	0.421520012432938	0.0	0.0
3970.6181021074117	0.048712262765833444	0.0256197452545166	0.3797833933308271	0.0	0.0
4301.502943949696	0.052525864233859285	0.027224063873291016	0.3804845278150952	0.0	0.0
4632.38778579198	0.049862454131202875	0.028890609741210938	0.3763364331670354	0.0	0.0
4963.272627634265	0.04879685709951453	0.03143811225891113	0.27387912630402217	0.0	0.0
5294.157469476549	0.04960830001566849	0.03325676918029785	0.275158346421159	0.0	0.0
5625.042311318833	0.048468734989422536	0.030149221420288086	0.27949439283439775	0.0	0.0
5955.9271531611175	0.047475441066444274	0.030472278594970703	0.2775289960957282	0.0	0.0
6286.8119950034015	0.045363893041047425	0.0328974723815918	0.2796090152816135	0.0	0.0
6617.6968368456855	0.04403421225245036	0.03453564643859863	0.2793003034785451	0.0	0.0
6948.58167868797	0.04422415414751917	0.035959482192993164	0.11156068336618467	1.0	0.0
7279.4665205302545	0.045680054117942605	0.03740191459655762	0.11298410695617511	0.0	0.0
7610.3513623725385	0.04659166599986046	0.03890037536621094	0.11335635464953438	0.0	0.0
7941.236204214823	0.036086231017954475	0.04132843017578125	0.11672701487640857	0.0	0.0
8272.121046057107	0.03611918831189681	0.04262351989746094	0.11872109179073184	0.0	0.0
8603.005887899391	0.0358187551518577	0.04410052299499512	0.1225102830740416	0.0	0.0
8933.890729741675	0.035352530278653614	0.04566168785095215	0.12581005896529157	0.0	0.0
9264.77557158396	0.035640420575734126	0.04722142219543457	0.12317527100430056	0.0	0.0
9595.660413426245	0.03531177990639682	0.04935431480407715	0.1253696707046944	0.0	0.0
9926.54525526853	0.034468572724866364	0.05063629150390625	0.12595306984192725	0.0	0.0
10257.430097110813	0.029202195052086988	0.05239677429199219	0.12632580237774982	0.0	0.0
10588.314938953097	0.02774492489051991	0.053557395935058594	0.13112390299641616	0.0	0.0
10919.199780795381	0.02697974540279321	0.05630946159362793	0.13209261000185124	0.0	0.0
11250.084622637665	0.027352322225450892	0.05752897262573242	0.13135162322192764	0.0	0.0
11580.96946447995	0.025768092132133952	0.05923128128051758	0.1325469961001835	0.0	0.0
11911.854306322235	0.02619030502520526	0.06065988540649414	0.13505495346426566	0.0	0.0
12242.739148164519	0.026017552049113723	0.06245112419128418	0.1327962699801231	0.0	0.0
12573.623990006803	0.024639471373255905	0.0646061897277832	0.11671241366081314	0.0	0.0
12904.508831849087	0.025102105184054566	0.06613397598266602	0.11714214250700444	0.0	0.0
13235.393673691371	0.025347280284167502	0.06779909133911133	0.11766983272456671	0.0	0.0
13566.278515533655	0.024803838568879494	0.06930184364318848	0.11862012351726137	0.0	0.0
13897.16335737594	0.024370415017071555	0.0706937313079834	0.11848809798152946	0.0	0.0
14228.048199218225	0.023409120084715063	0.07246708869934082	0.1211716608157434	0.0	0.0
14558.933041060509	0.02319533065937945	0.07427430152893066	0.12289529069237937	0.0	0.0
14889.817882902793	0.02294522285794424	0.07548022270202637	0.12355312600557733	0.0	0.0
15220.702724745077	0.022504555232299744	0.07705569267272949	0.1247164347556593	0.0	0.0
15551.587566587361	0.020946004784852524	0.07902908325195312	0.125741780372825	0.0	0.0
15882.472408429647	0.020441621541867436	0.08111381530761719	0.12708631506782786	0.0	0.0
16213.35725027193	0.01897001595331462	0.08265972137451172	0.11897900405803719	0.0	0.0
16544.242092114215	0.01883016776943028	0.0843660831451416	0.12132322717684046	0.0	0.0
16875.126933956497	0.018736529011519946	0.08559846878051758	0.12084126394136692	0.0	0.0
17206.011775798783	0.01851819361471517	0.08717107772827148	0.12103892178766809	0.0	0.0
17536.89661764107	0.019184560938558207	0.08867263793945312	0.12250914357106205	0.0	0.0
17867.78145948335	0.019135936943541806	0.0903615951538086	0.12134812616757604	0.0	0.0
18198.666301325637	0.01945460951567679	0.17285513877868652	0.12200703089265491	0.0	0.0
18529.55114316792	0.01777077651920551	0.09734702110290527	0.12177870106052996	0.0	0.0
18860.435985010205	0.017056925442130125	0.09638094902038574	0.12102434939265622	0.0	0.0
19191.32082685249	0.017011766665166284	0.0971384048461914	0.11778077252764191	0.0	0.0
19522.205668694773	0.016463113448319182	0.09868001937866211	0.11846232493223086	0.0	0.0
19853.09051053706	0.01598043143019675	0.10024905204772949	0.11812303308569105	0.0	0.0
20183.97535237934	0.014769906177591377	0.10174822807312012	0.11936935160705267	0.0	0.0
20514.860194221626	0.014998056842159033	0.10312628746032715	0.11350216843530093	0.0	0.0
20845.74503606391	0.015138048686990861	0.1050419807434082	0.11000142837406812	0.0	0.0
21176.629877906194	0.015285456897558945	0.10660195350646973	0.11029994617365711	0.0	0.0
21507.51471974848	0.015201756143228096	0.10827875137329102	0.11123810836319042	0.0	0.0
21838.399561590762	0.014412796797362916	0.11029434204101562	0.1127770504602653	0.0	0.0
22169.28440343305	0.013998608687977865	0.1119236946105957	0.11324233913179618	0.0	0.0
22500.16924527533	0.013813093992820526	0.11348605155944824	0.11251135033996562	0.0	0.0
22831.054087117616	0.01340762321840565	0.1150214672088623	0.11371039225212942	0.0	0.0
23161.9389289599	0.013590973802147011	0.11647844314575195	0.11550995778358993	0.0	0.0
23492.823770802184	0.013163753000511508	0.11800456047058105	0.1165063750067448	0.0	0.0
23823.70861264447	0.013450325351443047	0.11956644058227539	0.11682754974178752	0.0	0.0
24154.593454486752	0.01309484100985123	0.12114095687866211	0.11798695070172338	0.0	0.0
24485.478296329038	0.013086384647473385	0.12289929389953613	0.11837053393110795	0.0	0.0
24816.36313817132	0.013224945916240434	0.12423038482666016	0.11839831201620471	0.0	0.0
25147.247980013606	0.01091877138068982	0.18590593338012695	0.11866101119810005	0.0	0.0
25478.132821855892	0.010821023017638995	0.1322941780090332	0.11827243389682547	0.0	0.0
25809.017663698174	0.01061361435371637	0.13024544715881348	0.11905100654605323	0.0	0.0
26139.90250554046	0.010500209819850434	0.13126564025878906	0.11982494281452208	0.0	0.0
26470.787347382742	0.010488752227778451	0.13292384147644043	0.11992844017185857	0.0	0.0
26801.672189225028	0.010330628113564548	0.13463783264160156	0.12028027397666224	0.0	0.0
27132.55703106731	0.010217219116744157	0.13616394996643066	0.11901576749604885	0.0	0.0
27463.441872909596	0.00979790876082543	0.13771986961364746	0.11933644118947698	0.0	0.0
27794.32671475188	0.01003391956846595	0.13913965225219727	0.12010384637471114	0.0	0.0
28125.211556594164	0.009798729205770185	0.14112615585327148	0.12056301392173614	0.0	0.0
28456.09639843645	0.009596613364187465	0.1428220272064209	0.12121044707706369	0.0	0.0
28786.981240278732	0.009812843767516788	0.14461827278137207	0.12172802113877586	0.0	0.0
29117.866082121018	0.009906128476464111	0.14598417282104492	0.12277461890392566	0.0	0.0
29448.7509239633	0.010071481217175134	0.14724516868591309	0.1227874533804584	0.0	0.0
29779.635765805586	0.009928162755697948	0.1492764949798584	0.12299529953984441	0.0	0.0
30110.52060764787	0.008272776317393479	0.1506948471069336	0.12319325687996961	0.0	0.0
30441.405449490154	0.007922038643707538	0.2111959457397461	0.12282166054583347	0.0	0.0
30772.29029133244	0.007828120081258688	0.15718889236450195	0.12284954557443417	0.0	0.0
31103.175133174722	0.007520999970629233	0.15582728385925293	0.12314819195301306	0.0	0.0
31434.059975017008	0.007403909444087814	0.15726542472839355	0.12383117448689686	0.0	0.0
31764.944816859293	0.007458448653084804	0.1590709686279297	0.12344248268495335	0.0	0.0
32095.829658701576	0.007436091381229197	0.16074228286743164	0.12413440705564634	0.0	0.0
32426.71450054386	0.007578876481159038	0.16223955154418945	0.12377230006458981	0.0	0.0
32757.599342386144	0.007481807845384411	0.16367340087890625	0.12448482645267635	0.0	0.0
33088.48418422843	0.0072661716649249355	0.16513872146606445	0.1247904838733985	0.0	0.0
