# Supplementary material for: Direct generation of protein conformational ensembles via machine learning
Source: Nat Commun. 2023 Feb 11;14:774. doi: 10.1038/s41467-023-36443-x (PMC9922302; doi:10.1038/s41467-023-36443-x)
Supplement: Supplementary file 4 — Source Data [file 41467_2023_36443_MOESM4_ESM.zip › source_data/si_fig_26/panel_a.Q2KXY0.csv]

cpu_time_mcmc	kld_mcmc	gpu_time_idpgan	kld_idpgan	t_gen	t_mcmc
392.9689165250917	0.3820823215674634	0.5093843936920166	5.552682114019134	0.0	1.0
785.9378330501834	0.2167048802186677	0.02431035041809082	4.742550936216105	0.0	0.0
1178.9067495752752	0.19990622817896092	0.0238797664642334	2.583445828082184	0.0	0.0
1571.8756661003667	0.19507789440385312	0.0238797664642334	1.9117660823768032	0.0	0.0
1964.8445826254583	0.167861258755921	0.024181604385375977	3.3350234946506414	0.0	0.0
2357.8134991505503	0.17038989144986114	0.024187088012695312	3.3208354805840976	0.0	0.0
2750.782415675642	0.15586409473142435	0.024282217025756836	2.278974390648536	0.0	0.0
3143.7513322007335	0.1553408794331135	0.024308443069458008	2.2895042440973596	0.0	0.0
3536.720248725825	0.14738864105998087	0.024514198303222656	1.5910945416048423	0.0	0.0
3929.6891652509166	0.13813881829295258	0.026062488555908203	1.5580254544797785	0.0	0.0
4322.658081776009	0.09046654644222432	0.025727033615112305	1.567867399809402	0.0	0.0
4715.626998301101	0.09117785112928432	0.0270383358001709	1.6064949433339888	0.0	0.0
5108.595914826192	0.08892804343963064	0.029688119888305664	1.622607615822998	0.0	0.0
5501.564831351284	0.08600286182664518	0.031401634216308594	1.60675177556875	0.0	0.0
5894.533747876375	0.08561233981564144	0.03319668769836426	1.5873110146824934	0.0	0.0
6287.502664401467	0.08405016310439081	0.03516435623168945	1.5800726023739893	0.0	0.0
6680.471580926559	0.08310012177904595	0.0374300479888916	1.5698140798049507	0.0	0.0
7073.44049745165	0.08378789779131918	0.03702187538146973	1.584179096714479	0.0	0.0
7466.409413976742	0.08388829574427242	0.038967132568359375	1.5258386261718764	0.0	0.0
7859.378330501833	0.08432912817904714	0.04075336456298828	1.5213203429550846	0.0	0.0
8252.347247026926	0.08754393670273546	0.04340243339538574	1.5161351832895922	0.0	0.0
8645.316163552017	0.08834725014066211	0.0451960563659668	1.527030752169864	0.0	0.0
9038.285080077108	0.08887684610300241	0.046823740005493164	1.5077496696923993	0.0	0.0
9431.253996602201	0.08870221635169688	0.04866528511047363	1.5004500356940458	0.0	0.0
9824.222913127292	0.08867307030014925	0.05113363265991211	1.5010637914849863	0.0	0.0
10217.191829652384	0.08853103964351958	0.05315113067626953	1.4846369325604907	0.0	0.0
10610.160746177475	0.08915883450811896	0.05478525161743164	1.4783478712810036	0.0	0.0
11003.129662702568	0.07675035961183257	0.05636262893676758	1.4853537214760975	0.0	0.0
11396.098579227659	0.07665909056838027	0.05941057205200195	1.487277581554818	0.0	0.0
11789.06749575275	0.07790417578647246	0.06116080284118652	1.499563097617902	0.0	0.0
12182.036412277843	0.077869925114528	0.06313061714172363	1.4914049921062746	0.0	0.0
12575.005328802934	0.07701504091539296	0.06483864784240723	1.477957625954149	0.0	0.0
12967.974245328025	0.0758408582038669	0.06730103492736816	1.4848495263604318	0.0	0.0
13360.943161853118	0.07506895608184878	0.0698084831237793	1.4676831622027962	0.0	0.0
13753.91207837821	0.07424806032144472	0.07180905342102051	1.469827427886775	0.0	0.0
14146.8809949033	0.073907210190085	0.07336020469665527	1.4704466941070167	0.0	0.0
14539.849911428393	0.07527516335848994	0.07517528533935547	1.4788167316131637	0.0	0.0
14932.818827953484	0.07492387443713455	0.07719707489013672	1.4637649756004727	0.0	0.0
15325.787744478575	0.07404073286872938	0.07901406288146973	1.442327995403633	0.0	0.0
15718.756661003667	0.06905771737370235	0.0805048942565918	1.4400030511636988	0.0	0.0
16111.72557752876	0.06932530090355825	0.08238959312438965	1.4494350843517703	0.0	0.0
16504.694494053852	0.0693590767694325	0.08558487892150879	1.435749178195533	1.0	0.0
16897.66341057894	0.06930943773553248	0.08740639686584473	1.440242193479966	0.0	0.0
17290.632327104035	0.06937836707269095	0.08921360969543457	1.4359606211784097	0.0	0.0
17683.601243629128	0.05613945134709059	0.09097051620483398	1.4515010346384458	0.0	0.0
18076.570160154217	0.05592275132351287	0.0932464599609375	1.4564051964837423	0.0	0.0
18469.53907667931	0.0558997688185206	0.09506464004516602	1.4601392739033092	0.0	0.0
18862.507993204403	0.04706737255598331	0.17074918746948242	1.465415212679987	0.0	0.0
19255.476909729492	0.04633630321938809	0.10254287719726562	1.464298766438409	0.0	0.0
19648.445826254585	0.04651783373408605	0.10221052169799805	1.4648110081693548	0.0	0.0
20041.414742779674	0.04604965621589897	0.1029517650604248	1.4777923948303213	0.0	0.0
20434.383659304767	0.04591419119121197	0.10488367080688477	1.4749556798477266	0.0	0.0
20827.35257582986	0.04633996825318458	0.10660839080810547	1.4838355618729469	0.0	0.0
21220.32149235495	0.04619093692423872	0.1084287166595459	1.4938925291541707	0.0	0.0
21613.290408880042	0.04651427272597324	0.1102449893951416	1.4944516856987775	0.0	0.0
22006.259325405135	0.04656037670342267	0.1130528450012207	1.4858836098364256	0.0	0.0
22399.228241930225	0.04675433649169005	0.11457252502441406	1.481150482667577	0.0	0.0
22792.197158455318	0.046498962849282406	0.11693167686462402	1.4805326994898071	0.0	0.0
23185.16607498041	0.04626378998069037	0.11837172508239746	1.4693362868718862	0.0	0.0
23578.1349915055	0.04639307872824817	0.12045407295227051	1.4990519131823583	0.0	0.0
23971.103908030593	0.04641779595137129	0.1225426197052002	1.5009266513955546	0.0	0.0
24364.072824555686	0.045579279444393835	0.12427973747253418	1.4881465522917139	0.0	0.0
24757.041741080775	0.04564670232674426	0.1261296272277832	1.4989237956615138	0.0	0.0
25150.010657605868	0.03696229240238408	0.1282944679260254	1.503362418877371	0.0	0.0
25542.97957413096	0.03690134047775834	0.1303238868713379	1.497592692632404	0.0	0.0
25935.94849065605	0.0370384119919715	0.1326606273651123	1.494528362793059	0.0	0.0
26328.917407181143	0.03679508043283895	0.19187188148498535	1.4971072757735842	0.0	0.0
26721.886323706236	0.03716679278469045	0.1399400234222412	1.5046637276946058	0.0	0.0
27114.855240231325	0.037054524699067955	0.13863086700439453	1.484834741866968	0.0	0.0
27507.82415675642	0.037071083427794506	0.13990426063537598	1.4745019957752947	0.0	0.0
27900.79307328151	0.03723703306322638	0.14169597625732422	1.4676095332286012	0.0	0.0
28293.7619898066	0.03356609652079583	0.1434473991394043	1.465880813827787	0.0	0.0
28686.730906331693	0.03333380393957748	0.1468660831451416	1.4649398530152855	0.0	0.0
29079.699822856786	0.02765863809022418	0.14764189720153809	1.4496174349835833	0.0	0.0
29472.668739381876	0.02783909204306708	0.1498734951019287	1.453288285820784	0.0	0.0
29865.63765590697	0.02786476059599287	0.15195965766906738	1.4440887741559008	0.0	0.0
30258.60657243206	0.02722170955377783	0.1537477970123291	1.4533437061342447	0.0	0.0
30651.57548895715	0.02724571118738152	0.15548205375671387	1.45771454626031	0.0	0.0
31044.544405482244	0.02759111958524086	0.15776753425598145	1.4637762212159184	0.0	0.0
31437.513322007333	0.026127132517667566	0.16001057624816895	1.459849622796342	0.0	0.0
31830.482238532426	0.026178939702347703	0.21281123161315918	1.4563159725029209	0.0	0.0
32223.45115505752	0.026483685152308974	0.16640710830688477	1.465171186134158	0.0	0.0
32616.42007158261	0.026315661799140407	0.16561031341552734	1.4693623820841735	0.0	0.0
33009.388988107705	0.025844890571275776	0.16729354858398438	1.471759056570226	0.0	0.0
33402.357904632794	0.025756100038705095	0.16918253898620605	1.47440188249915	0.0	0.0
33795.32682115788	0.025708723063037172	0.17225956916809082	1.4709417499270703	0.0	0.0
34188.29573768298	0.025323767488760016	0.17345643043518066	1.473378262775209	0.0	0.0
34581.26465420807	0.025646855502283322	0.17510080337524414	1.4751767247939935	0.0	0.0
34974.23357073316	0.024000424543341857	0.1773984432220459	1.4758691700540285	0.0	0.0
35367.202487258255	0.018405954695048004	0.1790928840637207	1.483106706447997	0.0	0.0
35760.171403783344	0.01849364442549617	0.1815657615661621	1.473869246084989	0.0	0.0
36153.140320308434	0.018322757144338214	0.18348026275634766	1.4617738284880462	0.0	0.0
36546.10923683353	0.018591036320310488	0.23343491554260254	1.4644133423710377	0.0	0.0
36939.07815335862	0.018333597927535365	0.19164681434631348	1.4593585823964423	0.0	0.0
37332.04706988371	0.018286353158773565	0.18990015983581543	1.4548077788090312	0.0	0.0
37725.015986408805	0.018239589420439923	0.19081473350524902	1.4561032242785374	0.0	0.0
38117.984902933895	0.018135096424579358	0.1938486099243164	1.4548460754974677	0.0	0.0
38510.953819458984	0.018288288929044372	0.1955404281616211	1.4501327647680302	0.0	0.0
38903.92273598407	0.01851702557928114	0.1976771354675293	1.445650805712364	0.0	0.0
39296.89165250917	0.018329015641031784	0.19972586631774902	1.4444499715698031	0.0	0.0
