# Supplementary material for: Direct generation of protein conformational ensembles via machine learning
Source: Nat Commun. 2023 Feb 11;14:774. doi: 10.1038/s41467-023-36443-x (PMC9922302; doi:10.1038/s41467-023-36443-x)
Supplement: Supplementary file 4 — Source Data [file 41467_2023_36443_MOESM4_ESM.zip › source_data/si_fig_26/panel_a.Q9EP54.csv]

cpu_time_mcmc	kld_mcmc	gpu_time_idpgan	kld_idpgan	t_gen	t_mcmc
203.13161979283572	1.0236787797356455	0.5023374557495117	1.9126549275221405	0.0	0.0
406.26323958567144	0.9874640488014665	0.022916078567504883	0.5636763394315497	0.0	0.0
609.3948593785071	0.4201845972244102	0.023200035095214844	0.34647690497351086	0.0	0.0
812.5264791713429	0.4209355346270233	0.023509740829467773	0.34106913646843295	0.0	0.0
1015.6580989641786	0.3690306099576299	0.023247718811035156	0.2575414539612332	0.0	0.0
1218.7897187570143	0.32343316007993456	0.02362537384033203	0.24495563693393213	0.0	0.0
1421.9213385498501	0.23147724684079646	0.02358222007751465	0.19972051074623415	0.0	0.0
1625.0529583426858	0.2234265221359897	0.02341771125793457	0.18600203086402975	0.0	0.0
1828.1845781355214	0.2217888858447851	0.023725509643554688	0.18707068432003945	0.0	0.0
2031.3161979283573	0.21194926951323853	0.02401447296142578	0.14770588140299856	0.0	0.0
2234.447817721193	0.17710179337398246	0.023617029190063477	0.16244740534640062	0.0	0.0
2437.5794375140285	0.18185716636249988	0.024489641189575195	0.16206983623301205	0.0	0.0
2640.7110573068644	0.1606272923332806	0.0256960391998291	0.16637761605271995	0.0	0.0
2843.8426770997003	0.15433576905740579	0.023791074752807617	0.16156790301655496	0.0	0.0
3046.9742968925357	0.12774263237794142	0.024595975875854492	0.15696915499767686	0.0	0.0
3250.1059166853715	0.12638029009647928	0.02575397491455078	0.14755331943549888	0.0	0.0
3453.2375364782074	0.12283657828623638	0.02671051025390625	0.13044706069054832	0.0	0.0
3656.369156271043	0.04423613310740922	0.0284268856048584	0.12824739874213867	0.0	1.0
3859.5007760638787	0.04062937396548945	0.029909133911132812	0.12479579155837094	0.0	0.0
4062.6323958567145	0.03862138389928863	0.03131866455078125	0.11930750760733125	0.0	0.0
4265.76401564955	0.03809785017709337	0.04165005683898926	0.12117817059816711	0.0	0.0
4468.895635442386	0.037976880443193785	0.03479957580566406	0.10796370767879568	0.0	0.0
4672.027255235222	0.0361805677054203	0.03638768196105957	0.1083108010746633	0.0	0.0
4875.158875028057	0.03360396767334283	0.03770709037780762	0.09955926909902035	0.0	0.0
5078.290494820893	0.03403832273543331	0.03902244567871094	0.1002415811541534	0.0	0.0
5281.422114613729	0.03299886738190786	0.041216373443603516	0.09292178613436855	0.0	0.0
5484.553734406564	0.032443264171289975	0.04235696792602539	0.08950893565205455	0.0	0.0
5687.6853541994005	0.03146233707842749	0.04403352737426758	0.09387910741760548	0.0	0.0
5890.816973992236	0.030494764258160938	0.04537510871887207	0.09308174654205288	0.0	0.0
6093.948593785071	0.030975500483501606	0.046628475189208984	0.09130600662012649	0.0	0.0
6297.080213577908	0.028015794495041126	0.04855942726135254	0.08973926137838192	0.0	0.0
6500.211833370743	0.02773575381701686	0.050240278244018555	0.09175522877415897	0.0	0.0
6703.3434531635785	0.0275842439866652	0.051527976989746094	0.08657653193522798	0.0	0.0
6906.475072956415	0.02641093645663554	0.052698612213134766	0.08590253957639873	0.0	0.0
7109.60669274925	0.026217241503552806	0.054189443588256836	0.0855839926387896	0.0	0.0
7312.738312542086	0.02584535420568988	0.056780338287353516	0.08572028959255948	0.0	0.0
7515.869932334922	0.026424491174418863	0.05833101272583008	0.08937563753844217	0.0	0.0
7719.001552127757	0.026618207031235883	0.05953526496887207	0.08802454879888413	0.0	0.0
7922.133171920593	0.025735037058186618	0.06075620651245117	0.08806586390053965	0.0	0.0
8125.264791713429	0.025864159045013508	0.06235504150390625	0.0910473240861929	0.0	0.0
8328.396411506264	0.025258661483753563	0.0645284652709961	0.08886317457286728	0.0	0.0
8531.5280312991	0.02609165686255674	0.06583213806152344	0.09005746157212839	0.0	0.0
8734.659651091935	0.021434354837053658	0.06732392311096191	0.08860023047247466	0.0	0.0
8937.791270884773	0.02139463624133089	0.06845378875732422	0.08637273243102866	0.0	0.0
9140.922890677608	0.02187569522400603	0.0698845386505127	0.08558930398660397	0.0	0.0
9344.054510470443	0.020480340577106376	0.07166743278503418	0.08446997800928695	0.0	0.0
9547.186130263279	0.020259475468248415	0.07331252098083496	0.08314418598538953	0.0	0.0
9750.317750056114	0.020560354097400178	0.07461786270141602	0.08154919167970404	0.0	0.0
9953.44936984895	0.019561269478950215	0.0756978988647461	0.08083661601290236	1.0	0.0
10156.580989641787	0.019131222973532022	0.07725238800048828	0.08130280768206254	0.0	0.0
10359.712609434622	0.0191431727770682	0.0793008804321289	0.08109007785924074	0.0	0.0
10562.844229227458	0.018624331566822444	0.0812225341796875	0.0825410150145861	0.0	0.0
10765.975849020293	0.018810626112694327	0.0825958251953125	0.08419472496628999	0.0	0.0
10969.107468813128	0.01901070701258453	0.08432888984680176	0.08477723842555757	0.0	0.0
11172.239088605964	0.0186326069510828	0.08536148071289062	0.08426316736555284	0.0	0.0
11375.370708398801	0.018069245479502335	0.08670520782470703	0.08441274664932084	0.0	0.0
11578.502328191636	0.017156754800874693	0.08829236030578613	0.0863187859980691	0.0	0.0
11781.633947984472	0.017479220942383307	0.08955526351928711	0.08422662234760987	0.0	0.0
11984.765567777307	0.017070296351401774	0.1763310432434082	0.08440162611017478	0.0	0.0
12187.897187570143	0.01735870627046488	0.09552264213562012	0.085388537447024	0.0	0.0
12391.028807362978	0.017545109753315084	0.09544944763183594	0.08570979072924703	0.0	0.0
12594.160427155815	0.017735773990446225	0.09599995613098145	0.08625367575918415	0.0	0.0
12797.29204694865	0.017629334435626344	0.09759306907653809	0.08602464556646247	0.0	0.0
13000.423666741486	0.017934335196003744	0.09886789321899414	0.08459788917541095	0.0	0.0
13203.555286534322	0.01623765225957414	0.10029363632202148	0.08550798530068582	0.0	0.0
13406.686906327157	0.016239136265412405	0.10167312622070312	0.08487465923658177	0.0	0.0
13609.818526119994	0.01569989951091509	0.10312795639038086	0.0855982231071461	0.0	0.0
13812.95014591283	0.015507425633464546	0.1048271656036377	0.08527828820333827	0.0	0.0
14016.081765705665	0.015418211162822968	0.10596656799316406	0.08538238813707309	0.0	0.0
14219.2133854985	0.015213378450869713	0.10724043846130371	0.08550178433164014	0.0	0.0
14422.345005291336	0.015106975716911723	0.10950994491577148	0.08392961041716372	0.0	0.0
14625.476625084171	0.015311867350392968	0.11079788208007812	0.08465945302012376	0.0	0.0
14828.608244877008	0.015169821120529592	0.11237645149230957	0.08623420040957014	0.0	0.0
15031.739864669844	0.015144357793607337	0.11442303657531738	0.08805016336154521	0.0	0.0
15234.87148446268	0.01517889787862676	0.11545157432556152	0.08941585251781792	0.0	0.0
15438.003104255515	0.015420308813420066	0.1168062686920166	0.0881005139701382	0.0	0.0
15641.13472404835	0.015567138906583691	0.11838269233703613	0.08708359538232238	0.0	0.0
15844.266343841186	0.014654466512987109	0.11975336074829102	0.0864582177141052	0.0	0.0
16047.397963634023	0.014458844663608132	0.12130236625671387	0.08598333374212844	0.0	0.0
16250.529583426858	0.01427191195767993	0.12256360054016113	0.08588041338652687	0.0	0.0
16453.661203219694	0.014103744056298884	0.12461614608764648	0.08503665915038433	0.0	0.0
16656.79282301253	0.01340483578579239	0.18732357025146484	0.08462478173497502	0.0	0.0
16859.924442805364	0.012922766885576501	0.1313621997833252	0.08532665722554773	0.0	0.0
17063.0560625982	0.012795722509693139	0.1295485496520996	0.08612543477384867	0.0	0.0
17266.187682391035	0.01267400737249353	0.13024282455444336	0.0855952107678932	0.0	0.0
17469.31930218387	0.01289611516841045	0.13185644149780273	0.08493375882916966	0.0	0.0
17672.450921976706	0.012835145221056913	0.1333465576171875	0.08589584930453702	0.0	0.0
17875.582541769545	0.012849265947347914	0.13504409790039062	0.08592003810871902	0.0	0.0
18078.71416156238	0.012769333295784264	0.13642334938049316	0.08586367317331324	0.0	0.0
18281.845781355216	0.01276512058156409	0.13755559921264648	0.08645388050692311	0.0	0.0
18484.97740114805	0.012804360111112219	0.13960552215576172	0.08483980494866973	0.0	0.0
18688.109020940887	0.012784995972595994	0.14081358909606934	0.08484957696331559	0.0	0.0
18891.240640733722	0.012796854009531778	0.14243507385253906	0.08373152514461035	0.0	0.0
19094.372260526558	0.012331497997724481	0.14393401145935059	0.08399167225214461	0.0	0.0
19297.503880319393	0.0121642003645164	0.1461200714111328	0.08444593470178381	0.0	0.0
19500.63550011223	0.011929381874435815	0.1473369598388672	0.08408511457150164	0.0	0.0
19703.767119905064	0.012044225530452635	0.14871931076049805	0.08370769661617758	0.0	0.0
19906.8987396979	0.011855282064370688	0.14984393119812012	0.08326551777032537	0.0	0.0
20110.03035949074	0.01183185809789781	0.2124948501586914	0.08414368232496627	0.0	0.0
20313.161979283574	0.011675006587189191	0.15581488609313965	0.08469741233483655	0.0	0.0
