# Supplementary material for: Direct generation of protein conformational ensembles via machine learning
Source: Nat Commun. 2023 Feb 11;14:774. doi: 10.1038/s41467-023-36443-x (PMC9922302; doi:10.1038/s41467-023-36443-x)
Supplement: Supplementary file 4 — Source Data [file 41467_2023_36443_MOESM4_ESM.zip › source_data/si_fig_21/panel_b.csv]

molecule_name	net_charge	mcmc	idpgan
P02338_0	0.20689655172413793	0.7609011875857484	0.7734632026190832
Q2KXY0	0.21212121212121213	0.48993737330784015	0.6670418641849928
P02338_1	0.24242424242424243	0.7865078969186673	0.7721409628627052
Q9EP54	0.25925925925925924	0.6942488587385138	0.7213237708831547
P27205	0.3235294117647059	0.9617274863863027	0.9634571242631594
P35422	0.4	0.9876094934677658	0.9815419460190342
Q91185	0.5625	1.0450960459655263	0.980239439159057
P02321_0	0.5882352941176471	1.0438586265627017	0.9918704413893918
Q9PS27	0.5882352941176471	1.0016580075397639	0.9964912868461574
P08130	0.6060606060606061	1.0421763090049776	1.007371691741679
P02321_1	0.6176470588235294	1.0819752359343917	1.0347939180661676
P25327	0.6470588235294118	1.091307994482995	1.0559020972352136
P69006	0.7037037037037037	1.1184688247572059	1.0910115871732249
P83215	0.7916666666666666	1.1144950275342465	1.0773165813893602
synthetic	1.0	1.1908690325386202	1.1537563539532387
