# Supplementary material for: Direct generation of protein conformational ensembles via machine learning
Source: Nat Commun. 2023 Feb 11;14:774. doi: 10.1038/s41467-023-36443-x (PMC9922302; doi:10.1038/s41467-023-36443-x)
Supplement: Supplementary file 4 — Source Data [file 41467_2023_36443_MOESM4_ESM.zip › source_data/si_fig_21/panel_c.mcmc.csv]

molecule_name	sep_1	sep_2	sep_3	sep_4	sep_5	sep_6	sep_7	sep_8	sep_9	sep_10	sep_11	sep_12	sep_13	sep_14	sep_15	sep_16	sep_17	sep_18	sep_19	sep_20	sep_21	sep_22	sep_23	sep_24	sep_25	sep_26	sep_27	sep_28	sep_29	sep_30	sep_31	sep_32	sep_33	sep_34
P02338_0	5.054458773740959	7.081706202812994	8.795735323602884	10.59652534897629	12.187945883413722	13.72791701809616	15.117327408414274	16.40678014970811	17.774630183495233	18.75416664712736	19.798062064576246	20.544636851894325	21.626666380274923	22.30839213913725	23.225024376166186	23.74250174194639	24.54136755987385	25.220817114610146	26.255535878931646	26.799433536942914	27.514773268308545	28.10807732696164	28.976053435755347	29.370852169910854	29.926463127438115	30.543343722571397	31.373143658830713	31.867873242031447
Q2KXY0	5.124433541840365	7.01932911738613	8.622476551894454	9.937287566720327	11.238476544933182	12.250698079281708	12.853816619076252	13.347570297215912	14.005256124706214	14.357227404731482	14.433891287219016	14.609062201817832	14.756550193692885	14.55761895225821	14.421560759980004	14.398596401995166	14.397031735953005	14.427275609350298	14.237146502099478	14.136759523113172	14.199801979452335	14.110269258010463	13.761315861420297	13.69137448716783	13.435578672212237	12.865910051023393	12.802787996292114	12.793812872084452	12.362340919913974	11.782756014086342	12.17012580049758	12.628771801131112
P02338_1	5.025644655181604	7.111168633614846	8.835676823297659	10.63761098881459	12.315192903859895	13.809412576568826	15.18801501136661	16.546715032145915	17.931117024197228	19.111263639078384	20.134984472635594	21.032219216914356	22.11339155954777	23.107933091147366	24.040806628853183	24.824861583972	25.626405119303616	26.474834091922087	27.30443735328346	27.94160785980379	28.695721575729245	29.155168876132088	30.029342469888807	30.608502162128303	31.59375322698459	32.188457467355754	33.16679750789867	33.52362050821511	34.21469767705477	34.34480599925556	34.87076441236111	34.811300308747725
Q9EP54	4.781609721768287	7.027792761050914	8.922047621719656	10.740199710592766	12.261980387695552	13.440408598259555	14.545236614686978	15.176690396422956	16.015632731881876	16.392260114766472	17.306153112047078	16.888338963405406	18.08707499374481	17.789610357938255	18.732857716035504	18.52531436129645	19.378527790234976	19.16606505586516	19.430524070021686	19.908113589386666	20.064695043731426	20.72156495146809	20.874097576241265	21.080068975070915	21.52826612123199	21.62344907528162
P27205	4.591262040303282	6.907544573440335	9.064415131721285	11.397216258444779	13.287562937826696	15.417283029968129	17.09270361787604	18.976229940537838	20.626168441152753	22.32309513398882	23.850949282248948	25.418411015570808	26.880288905777753	28.387452340449478	29.81264110577993	31.163653380632663	32.53293372543547	33.79792149855978	35.064403357309374	36.2497676628676	37.5170108164737	38.538252054707655	39.70611059085653	40.686168958735244	41.83845601452721	42.7466095431721	43.662643339568916	44.43453980383843	45.018271701812736	45.904280953743346	46.214847602048124	46.67023014501623	47.26441225391735
P35422	4.66614638948492	6.908645860442519	9.074223119160326	11.331984602798284	13.291732225361415	15.263517315349047	17.00356250268087	18.947356060646502	20.60253707758904	22.355045482576852	23.907082915439027	25.58388514369198	27.085514049419686	28.56052862428474	30.039342678150863	31.550063365455856	32.84597808103713	34.4389853318837	35.71793949626802	37.17932912883318	38.364126605651094	39.7873736190997	40.913526203730115	42.096050878953704	43.17102874532089	44.20370750848079	45.3436338877095	46.16079301316111	47.0426487188888	47.88316262705266	48.50765910358148	49.30062283674428	49.820371916267305	50.579641537136496
Q91185	4.973556449459238	7.140001132336929	9.578911282422794	12.002079881523507	14.302468402032025	16.613813355484176	18.826707838296016	20.95455674341496	22.996658371878603	25.009401810117996	26.998816859665006	28.998979435931123	30.924100086893024	32.73340094308809	34.411637049748755	36.08834981188109	37.704264194280796	39.25967193614516	40.835835030327665	42.1653473606242	43.50041357302588	44.82960528532742	46.140658728338465	47.429895589958605	48.7111908951705	50.209619543579805	51.48398133105195	52.343505748639785	53.15761881488094	53.701182280338166	53.885463169288634
P02321_0	5.092894694286379	7.215298743422299	9.499483119456304	11.856439645048196	14.192868170343234	16.52696386838532	18.700008330577475	20.75394940098532	22.883061747892835	24.844539512100617	26.69790143068954	28.626893038153774	30.552717798506354	32.45073408867585	34.28528587012367	36.059762425606465	37.775831481456116	39.34840086708013	40.93353236474264	42.352330861548765	43.80558627734125	45.153625399445296	46.408435852615355	47.77716456817864	49.09117537078107	50.36052542129671	51.77688438532341	53.18855150814446	54.463273337616485	55.55313163601268	56.54750775854416	57.35849667736015	57.99941883473582
Q9PS27	5.031745769952759	7.111981147794763	9.014922709452577	11.097554470717107	13.316095415007098	15.519038891028565	17.52977119816795	19.486073780777275	21.592328891115482	23.594113463523072	25.521765867079242	27.44715488918573	29.150977080502578	30.881919255374335	32.47072203233457	34.249891979425165	35.91544141668256	37.40219044747128	39.12020433920917	40.824440631045256	42.57470621654713	44.177375613146964	45.53916643338013	46.57428323170764	47.502023157311896	48.634526999601555	49.58103636216889	50.56911001044553	51.73476213391502	52.811603284003525	53.68496938804697	54.507691683220145	55.29118838164094
P08130	5.002810785128884	7.181404447168553	9.525619885356901	11.913721419586933	14.263262663780809	16.558709218593258	18.723989514366387	20.839730232698574	22.943806222824993	24.901444367115385	26.87032917327881	28.823858411044952	30.699828208665902	32.6407224867035	34.49607888323155	36.18706026317427	37.83066156750695	39.42962022671665	40.91881566893345	42.3540602031968	43.78024531387423	45.1586452124619	46.58680301242957	47.962860198865094	49.27855640297203	50.7176881075067	52.12908152384337	53.43985405079911	54.55655364792564	55.542735412167154	56.323455211215546	56.95680128261021
P02321_1	5.078261793494737	7.219421274258541	9.657296316951358	12.12945814703842	14.542756102354495	16.99200191223868	19.26639239836399	21.39865058673701	23.574142324869662	25.611612399330802	27.544523712653472	29.4958307140182	31.440421162078312	33.327220216984244	35.14081400608103	36.8672323251389	38.535699882024716	40.10294345471435	41.65553483002596	43.143011900852784	44.65018607163727	46.093322189687704	47.44763303472901	48.827176789569116	50.17328223207366	51.514834741523586	52.91539404121654	54.265300675735986	55.49321275856347	56.626483177393126	57.667817577206606	58.559268677913785	59.367307751940444
P25327	5.076793873976793	7.225995347391939	9.660079274515482	12.157803759454852	14.559156903841561	17.02434737346808	19.335133742527294	21.486133558882884	23.70490393979782	25.77336268167226	27.732184656387528	29.703542990362223	31.634305671217	33.524570272010536	35.344836330690484	37.119130194921176	38.82103988827691	40.398091714679374	41.98540787160853	43.485955710901976	45.043280446555386	46.5331545755182	47.94696158927148	49.38731432418493	50.79635088497013	52.19562747930101	53.61546799813473	55.00069886932373	56.32527236904123	57.548842830415204	58.68125721582872	59.66415506436127	60.51963825770787
P69006	4.976603264346291	7.223171759991112	9.761777050008197	12.330999362183334	14.827567903210134	17.351734714800106	19.78883028115259	22.083859488865663	24.389238658946514	26.621696219098936	28.790059290337595	30.929004003219184	32.94296354330759	34.92389149589538	36.88347254523626	38.742189863890275	40.59587741621151	42.342139597130064	44.065404650979886	45.64729408628584	47.1588438672545	48.62394433910816	50.061553796762595	51.48699029704087	52.43651571542566	53.040751545021756
P83215	4.93628003918738	7.2098068471356225	9.776701794820221	12.315064221711394	14.842664385997615	17.333638184075216	19.716908985149896	21.997593900474023	24.273943592068882	26.42748791025335	28.444245893015328	30.391676202795512	32.38343700052751	34.38916719823509	36.14703404943468	38.009307749631375	39.81101787265164	41.395027932215214	43.02699836098669	44.633354336300414	46.02731458629262	47.530721225959205	48.52420121096777
synthetic	5.061788214804145	7.287342385429981	9.929394528758396	12.780514303824264	15.455726153378338	18.198287256292637	20.87225957052548	23.481442833126238	26.064736198407637	28.577227524423733	31.04027321792257	33.449900168908265	35.793548453819284	38.08064513079431	40.31507394760948	42.4916182462694	44.627984238865196	46.723727484253814	48.783215012462605	50.81195491492622	52.804720494022355	54.753669500703	56.67392874241806	58.55183645314619	60.389139770339675	62.19186524146845	63.950424884314245	65.66932648217909	67.33127866806157	68.93644941421381	70.48086731360571	71.90261005773623	73.13551423834178
