# Supplementary material for: Direct generation of protein conformational ensembles via machine learning
Source: Nat Commun. 2023 Feb 11;14:774. doi: 10.1038/s41467-023-36443-x (PMC9922302; doi:10.1038/s41467-023-36443-x)
Supplement: Supplementary file 4 — Source Data [file 41467_2023_36443_MOESM4_ESM.zip › source_data/si_fig_21/panel_a.csv]

molecule_name	mcmc	idpgan	evs
P02338_0	1.2973638237856575	1.3247826758585763	1.7241188372447036
Q2KXY0	0.8785733111326873	1.2255564579961642	1.8717404666148598
P02338_1	1.444625986621415	1.4222076876464242	1.855395920913253
Q9EP54	1.0714862217755838	1.1129503061876118	1.5648317958706501
P27205	1.825568460830409	1.837434984117914	1.9076404447349473
P35422	1.9067496774070836	1.8966211862455373	1.9387746283533192
Q91185	2.0049309634577512	1.8758511876589152	1.9165015815341677
P02321_0	2.105992939790315	2.0062509453873565	2.021619850892528
Q9PS27	2.025736956679563	2.016110541936183	2.020555708642711
P08130	2.064907777943835	1.9989450987085227	1.9844698949376558
P02321_1	2.15213199820306	2.0639115632928706	1.9888523646715586
P25327	2.177179844110722	2.1134360061804753	1.995159089925107
P69006	1.894633607114549	1.858128358135502	1.6908244013257325
P83215	1.7134480071630538	1.6574754291185385	1.531390063936248
synthetic	2.508489534161839	2.4232892512741206	2.0985991565808475
