# Supplementary material for: Direct generation of protein conformational ensembles via machine learning
Source: Nat Commun. 2023 Feb 11;14:774. doi: 10.1038/s41467-023-36443-x (PMC9922302; doi:10.1038/s41467-023-36443-x)
Supplement: Supplementary file 4 — Source Data [file 41467_2023_36443_MOESM4_ESM.zip › source_data/si_fig_21/panel_c.idpgan.csv]

molecule_name	sep_1	sep_2	sep_3	sep_4	sep_5	sep_6	sep_7	sep_8	sep_9	sep_10	sep_11	sep_12	sep_13	sep_14	sep_15	sep_16	sep_17	sep_18	sep_19	sep_20	sep_21	sep_22	sep_23	sep_24	sep_25	sep_26	sep_27	sep_28	sep_29	sep_30	sep_31	sep_32	sep_33	sep_34
P02338_0	5.04123706072027	7.146911386833695	9.159150518948415	11.179055808686114	12.879855925466499	14.408100086403993	15.886239175149557	17.125457022396333	18.553489281856905	19.56036915276928	20.632379812475353	21.233744922659707	22.21923996070226	22.783346280967542	23.55232600686584	23.965708719067624	24.530661506443998	25.105428241459954	25.915885037887485	26.41317550394003	26.998683703628696	27.472429840411174	28.266879046212622	28.542035510955156	28.74003484891301	29.15381769392432	29.707523935742945	30.024197931419714
Q2KXY0	5.1034545195321765	7.11339868430319	8.982960226474606	10.618993666772402	12.149614566675886	13.540107340459901	14.647264847766785	15.661879199516402	16.766381802508363	17.562696005665742	18.298770666878276	19.065895398710616	19.78741675173999	20.214979243064622	20.596718324178532	21.02964940000446	21.45480809618241	21.86766496396388	21.862946123681507	21.999494689035576	22.172271380888233	22.301790304822234	22.274671119970183	22.42611475624357	22.468489821353504	22.509815955984024	22.69635042921974	22.773143953112992	22.83787148240272	22.710404170059807	22.795012163661468	23.118519326141907
P02338_1	5.016203483100642	7.156389019642236	9.09858159200553	11.068264464230007	12.80500525469951	14.29675480948463	15.729663732151833	17.05846025409429	18.42125038519832	19.517968009083088	20.53416364276695	21.183930718890338	22.221435876976173	23.006014936998646	23.795532574105337	24.30269629589841	24.89375468913053	25.51423935233303	26.28896521614489	26.781783753824673	27.346901838371288	27.653442533630603	28.46352813157062	28.897021200563998	29.55333576869128	29.93156796388117	30.577344942321773	30.57115151985464	30.873908667762464	30.796426998920126	31.09952962916873	30.966530745939775
Q9EP54	4.795230916638528	7.037420909262689	8.865937507421055	10.704784779656414	12.276782774538884	13.519840093490188	14.725249967276621	15.500651281560966	16.370794354141502	16.90708191792134	17.834120436070616	17.695472486405205	18.929189696473504	18.87773619966196	19.911667799983466	19.94772305380441	20.9585893335272	20.910506068553563	21.396828524358416	21.948201831373247	22.16847030627461	22.648337127546547	22.790799583071756	22.815584020756255	23.02247793307512	23.12561850950122
P27205	4.585797071905765	6.903560662312942	9.080259806899507	11.415493193976843	13.329129682621485	15.459527966795036	17.155940003864657	19.03762445643855	20.687741486750344	22.36972258658712	23.868440302308453	25.442916672092053	26.85799808632003	28.374860008969787	29.741812794376994	31.108238641412665	32.428623421803586	33.69123140102013	34.925485917893596	36.065933485261546	37.34870531608625	38.29950239434049	39.45552137646168	40.32340529494241	41.48647877670737	42.25272030773886	43.28147707603737	43.86324942175743	44.50760223561915	45.205418282281784	45.3495687262162	45.59163259725313	45.7989464220914
P35422	4.651824907885257	6.891647949107984	9.123998764489688	11.392507146457886	13.340802318483933	15.290260329182155	17.031488064981357	18.946776761622626	20.561264864788452	22.26623052540356	23.79743801675999	25.42968159587021	26.907493966381608	28.355129084681103	29.76837985480644	31.27435904728739	32.482073507278685	34.15271712794319	35.3817525180009	36.91121992814816	38.01515628058293	39.58302408178176	40.576732227245635	41.75101289707165	42.701823006897975	43.73279847791002	44.63895365849191	45.27470617448906	45.8689603839613	46.51695668241713	46.853510215026404	47.25440776156036	47.612651580596236	47.881181729029095
Q91185	5.01979242197625	7.124027016446078	9.450344415293864	11.709059909214476	13.853164959403584	15.972590570147515	18.024903957057788	19.927806330423405	21.745278290328795	23.552685384448473	25.31174630360214	27.117191907465287	28.849161713793873	30.505129036757097	31.989072573861076	33.53690066987734	35.03850774756516	36.445685848113136	38.01941358122964	39.16877843430541	40.30059591733206	41.45352330168884	42.452514681030074	43.45340379416646	44.47720913713526	45.68058529119382	46.52372893788403	46.72169452873412	46.863284368676446	46.94555734557334	46.49770709657669
P02321_0	5.1302890452225745	7.206696625187604	9.524603807492465	11.80655522901478	13.990328846620077	16.14312481830885	18.225855909290754	20.086005813967635	21.997488251855515	23.856463080328474	25.568285695670497	27.31248913709283	29.0323577525424	30.72026265269553	32.34511100118786	33.98341341571461	35.56274397678811	37.152186804123936	38.753642578256844	40.20182254266779	41.708923200935395	43.16709018157099	44.38491847107696	45.49869364655084	46.58108042870224	47.76669261754023	48.67105934000699	49.46521262516618	50.24813048778198	50.79972798978632	51.06680030430522	51.18853572714449	50.95062308868805
Q9PS27	5.038940682661858	7.138103628384368	9.499169537733135	11.810780225885509	14.036230472531985	16.198668179367985	18.278210760949783	20.203480802197838	22.14504168020965	24.03898518980931	25.871375954492027	27.70823657547613	29.45376203055783	31.143464673801088	32.74522804401498	34.4116713707936	35.977040037486695	37.45464076757499	39.01661633840399	40.47331599837178	41.97261442913036	43.425447849774805	44.721187692581175	45.84141871778851	46.90439389221791	48.142448614805815	48.9891011755303	49.65818323128889	50.37648148350242	50.9515081708388	51.26789278548189	51.46888233323531	51.341059653145926
P08130	5.048957316205282	7.17769995841842	9.562314687526902	11.901494363655312	14.125369044839992	16.27743310840602	18.385266823829802	20.349680725022722	22.31017587567916	24.234423542949713	26.108611652482434	27.95131193344487	29.71424911625187	31.486612736356623	33.278017415537	34.98130816455023	36.46932609425691	38.0663401496386	39.56787606214362	41.03222221508598	42.519527635794105	43.8357196163866	45.04387630651517	46.16997440723256	47.40449254193073	48.38637026134662	49.37963199368951	50.2868702664259	50.941362794668024	51.29860219011935	51.423282378071484	51.21578752156047
P02321_1	5.117638482445646	7.185721271893132	9.551576888307807	11.869537311441892	14.120933853966736	16.34641164750824	18.48202628419984	20.420324057527925	22.417924311815092	24.36687169750625	26.183138884547205	28.020681226028245	29.821171589564294	31.576498554678587	33.27729770606495	34.985162290640176	36.63867976830689	38.337337635203205	40.003978569594125	41.5378835405255	43.130677681360226	44.68860977887889	46.0143097531662	47.221044847159554	48.42459176157733	49.75796356868331	50.74544039329274	51.54859070103185	52.2870866011428	52.84150471652637	53.13016309316032	53.306736059709024	53.22723696086933
P25327	5.119947519824501	7.198671601107046	9.586451142660085	11.9598850210072	14.248376643064077	16.51803808548359	18.728648536245917	20.73103048410121	22.798601312613425	24.823797447568904	26.717450182138506	28.618595130950517	30.460652892386037	32.24473645603733	33.957814884288496	35.676804982134385	37.32521755732364	39.02341115900255	40.6989241315424	42.31734859217659	44.02202654550395	45.72184758722442	47.20514810055127	48.465958733571036	49.704938088247026	51.081515458256746	52.0015695950537	52.811817283930544	53.76733425805984	54.44096956717751	54.85338100373558	55.1416977351025	55.176036588297265
P69006	5.045630856147449	7.235937597914992	9.690260827150905	12.15136793275558	14.520626330326118	16.88558162081898	19.222780651799724	21.352222503380784	23.545658063784828	25.72604007510087	27.82916305964742	29.979081001252762	32.04627050452297	34.074108818894715	36.14523179263838	38.22080882489423	39.97581315177208	41.59491634734412	43.55833452409296	44.82260998203648	45.837594902274134	46.87854540870304	47.70631976325071	48.85372251998377	49.629972380854866	49.82775087113814
P83215	5.031233367208042	7.289827064667437	9.725583010186053	12.17422585962449	14.623025607178091	17.02607843286088	19.381242788576706	21.519320898060187	23.78619125510751	25.885041069594298	27.699788089219147	29.606588806964822	31.460997778827476	33.43787155857279	34.98631826843683	36.49839733571089	38.24136319508586	39.41909052214318	40.548046701556274	41.84695384017608	42.45575515362933	43.71037497414833	44.266554161134835
synthetic	5.128257721512831	7.25386692465928	9.685986979636851	12.34498284208965	14.89306645127408	17.43902653618264	20.001019199227716	22.485513368526536	24.941714724451494	27.39242089241464	29.784169677235433	32.15506207064593	34.48938838281522	36.78846385211471	39.056558558294384	41.288526671820314	43.48302777923563	45.63182353563151	47.7352964700641	49.78461859229042	51.770637958810354	53.687930491029725	55.52326157894178	57.27919401252684	58.91499097771903	60.416803315816836	61.782287818917695	62.97097366061881	63.97625403733056	64.75619278981075	65.33720967356365	65.72295507408961	65.86858434472201
