# Supplementary material for: Direct generation of protein conformational ensembles via machine learning
Source: Nat Commun. 2023 Feb 11;14:774. doi: 10.1038/s41467-023-36443-x (PMC9922302; doi:10.1038/s41467-023-36443-x)
Supplement: Supplementary file 4 — Source Data [file 41467_2023_36443_MOESM4_ESM.zip › source_data/si_fig_17/panel_c.csv]

molecule_name	idpgan	evs
P02321_0	0.2330543058866983	0.1053745089661608
P02321_1	0.2266216528248446	0.094251671926644
P02338_0	0.2446668480607678	0.7617668347337447
P02338_1	0.2109644367409261	0.631648736435777
P08130	0.2360524706291423	0.1260339405059933
P25327	0.2196998480771814	0.1054883779649578
P27205	0.1701015575016008	0.1103432268164398
P35422	0.1724406446720154	0.102536784027773
P69006	0.257317783357337	0.1824878571902664
P83215	0.2765563810866365	0.1659181899199188
Q2KXY0	0.5520061299808097	2.843595760614632
Q91185	0.2478510252709753	0.0931502982554691
Q9EP54	0.2308889738975887	1.1480951619379969
Q9PS27	0.383630395248957	0.4274514143477094
synthetic	0.2895182828852349	0.4172576025433988
