# Supplementary material for: Direct generation of protein conformational ensembles via machine learning
Source: Nat Commun. 2023 Feb 11;14:774. doi: 10.1038/s41467-023-36443-x (PMC9922302; doi:10.1038/s41467-023-36443-x)
Supplement: Supplementary file 4 — Source Data [file 41467_2023_36443_MOESM4_ESM.zip › source_data/si_fig_17/panel_b.csv]

molecule_name	idpgan	evs
P02321_0	0.0349900163710117	0.0381079018115997
P02321_1	0.0268275812268257	0.0744031220674514
P02338_0	0.0091316401958465	0.4316029548645019
P02338_1	0.0205277483910322	0.3751887083053589
P08130	0.0238010846078395	0.0395486950874328
P25327	0.0208239499479532	0.0941871404647827
P27205	0.0032694872934371	0.0189927816390991
P35422	0.0022633774206042	0.0121687874197959
P69006	0.0140792038291692	0.1059673801064491
P83215	0.0136519409716129	0.0834192633628845
Q2KXY0	0.2873285710811615	2.4098849296569824
Q91185	0.0516960471868515	0.0360414311289787
Q9EP54	0.0123670995235443	0.7366971373558044
Q9PS27	0.054739486426115	0.0849727168679237
synthetic	0.0315688364207744	0.3956660628318786
