# Supplementary material for: Direct generation of protein conformational ensembles via machine learning
Source: Nat Commun. 2023 Feb 11;14:774. doi: 10.1038/s41467-023-36443-x (PMC9922302; doi:10.1038/s41467-023-36443-x)
Supplement: Supplementary file 4 — Source Data [file 41467_2023_36443_MOESM4_ESM.zip › source_data/si_fig_17/panel_a.csv]

molecule_name	idpgan	evs
P02321_0	8.613122756264326	5.525813084195583
P02321_1	10.171195825549065	4.984166446174941
P02338_0	0.501306130704193	28.13436549744491
P02338_1	0.8566610826912799	29.012171468552005
P08130	15.58785089338796	7.251363950794388
P25327	7.624958978885475	5.29965407567437
P27205	3.4947948027240887	7.0239167543026975
P35422	7.451304026866317	6.396266713029928
P69006	18.339386290456343	5.781048497452202
P83215	17.359480779024697	8.869919755614944
Q2KXY0	1.1383683292358069	50.861897554844944
Q91185	15.169806461616808	7.547214960285797
Q9EP54	0.2338422983181554	22.583778542347435
Q9PS27	9.593697663528785	7.927086968897176
synthetic	26.83613594126628	5.019445140014713
