# Supplementary material for: Direct generation of protein conformational ensembles via machine learning
Source: Nat Commun. 2023 Feb 11;14:774. doi: 10.1038/s41467-023-36443-x (PMC9922302; doi:10.1038/s41467-023-36443-x)
Supplement: Supplementary file 4 — Source Data [file 41467_2023_36443_MOESM4_ESM.zip › source_data/si_fig_17/panel_e.csv]

molecule_name	idpgan	evs
P02321_0	0.1494594132045272	0.0681114491854462
P02321_1	0.1475070330550006	0.1870086720418113
P02338_0	0.1367434206852557	2.8227875302972225
P02338_1	0.0930987577258363	2.432104671757147
P08130	0.0901435085808893	0.0718154620974326
P25327	0.1297058078629033	0.2257321047478085
P27205	0.0253543569329064	0.0655556213624748
P35422	0.028812689269276	0.0266944032958713
P69006	0.0668363796325301	0.445048497065948
P83215	0.0849661675303401	0.4512855838940367
Q2KXY0	2.037586960507341	13.980297075108862
Q91185	0.1981048452862138	0.0888350030761098
Q9EP54	0.0294018128809019	5.409928457603286
Q9PS27	0.023232679364779	0.068561331777856
synthetic	0.4488024148012129	1.10650237755089
