# Supplementary material for: Direct generation of protein conformational ensembles via machine learning
Source: Nat Commun. 2023 Feb 11;14:774. doi: 10.1038/s41467-023-36443-x (PMC9922302; doi:10.1038/s41467-023-36443-x)
Supplement: Supplementary file 4 — Source Data [file 41467_2023_36443_MOESM4_ESM.zip › source_data/si_fig_17/panel_d.csv]

molecule_name	idpgan	evs
P02321_0	0.2228815406560897	0.2285337597131729
P02321_1	0.2059416770935058	0.2612912058830261
P02338_0	0.2102096229791641	0.4961618781089782
P02338_1	0.2461833506822586	0.4777330160140991
P08130	0.2020997554063797	0.2256309539079666
P25327	0.1996565014123916	0.2781099081039428
P27205	0.2023920267820358	0.2231178730726242
P35422	0.2029555290937423	0.2220801711082458
P69006	0.1525797694921493	0.265980064868927
P83215	0.140470415353775	0.235709473490715
Q2KXY0	0.48785200715065	1.132144331932068
Q91185	0.2391372323036193	0.217527151107788
Q9EP54	0.1992978751659393	0.6328859329223633
Q9PS27	0.2487495094537735	0.291599303483963
synthetic	0.1921297907829284	0.4725254774093628
