# Supplementary material for: Direct generation of protein conformational ensembles via machine learning
Source: Nat Commun. 2023 Feb 11;14:774. doi: 10.1038/s41467-023-36443-x (PMC9922302; doi:10.1038/s41467-023-36443-x)
Supplement: Supplementary file 4 — Source Data [file 41467_2023_36443_MOESM4_ESM.zip › source_data/fig_7/panel_b.csv]

molecule_name	n_residues	mean	min	max
his5	24.0	37584.41653096697	23695.787196947684	64554.34739048134
ak37	37.0	30225.467978529825	20610.364283695344	42189.39780136636
n49	38.0	94821.98608899921	62169.73796987113	130262.7935063101
cytc_nter	39.0	64286.612102176354	12888.443385500026	116877.61338921404
nls	46.0	52391.38535748807	10222.605474329604	76555.18342029986
protan	55.0	29178.998733044962	9290.79109024204	79192.49620050355
protac	55.0	26741.558493641314	9367.902680747875	49775.7590251907
protein_g	56.0	23443.99177499319	5117.196282176668	39187.84767485331
drk_sh3	59.0	30295.39062159488	6611.723381650032	88292.01694080788
in	60.0	24060.328618908454	6072.545338721479	44555.05355027117
protein_l	64.0	23906.066110877608	4989.367088804652	41769.67975714257
actr	71.0	33514.651240264386	4191.153940063833	64551.81704635303
csp_tm	71.0	31321.0377749157	13838.512453023137	56100.26614021616
ubiquitin	76.0	39540.36912465996	3425.923816007885	80904.33681826676
sh4	85.0	23550.940586736924	1748.831374203291	47191.57265460082
sic1	90.0	17844.61125442443	2991.048284328574	50988.24856512857
p53	93.0	5757.5287474719935	1089.193146678328	19966.123655222906
ibb	99.0	26747.93755025068	4645.3612883098685	65396.18273469388
ul11	104.0	10444.378704056384	2603.078266199722	60105.1984602102
nul	114.0	6885.2663763523	1293.446092829824	39485.61100892118
r15	114.0	3574.372254098849	1855.7621145429205	6444.4887060934425
r17	118.0	2188.8737143766966	941.5731235018625	8169.587444863844
erm	122.0	2020.444999109659	691.8340001429438	7561.261900383889
rnasea	124.0	2098.4411596849063	1010.8564108676597	6982.721286421349
hnhe1cdt	131.0	3789.8742894199977	396.80601214904675	16235.282863670982
snase	136.0	2434.3898651985046	1046.8180728783884	10602.037628257607
asynuclein	140.0	1539.9424844731088	473.15445745629756	2902.6179360314077
fhua	143.0	1504.0198000705266	827.7357734144299	2309.9612057043273
htau23k17	145.0	601.2607739325997	334.70609066228	1528.8106183704747
hcyp	167.0	433.27388131633427	148.3537233401564	678.4300152766116
an16	185.0	980.6610406818651	150.75009122149734	4569.872842368976
