# Supplementary material for: Direct generation of protein conformational ensembles via machine learning
Source: Nat Commun. 2023 Feb 11;14:774. doi: 10.1038/s41467-023-36443-x (PMC9922302; doi:10.1038/s41467-023-36443-x)
Supplement: Supplementary file 4 — Source Data [file 41467_2023_36443_MOESM4_ESM.zip › source_data/fig_7/panel_a.his5.csv]

gpu_time_md	kld_md	gpu_time_idpgan	kld_idpgan	t_gen	t_md
13.837101697921753	2.841909341069733	0.014360666275024414	3.0423282849051927	0.0	0.0
28.083378076553345	0.8524940671270598	0.01314091682434082	1.1906824424946607	0.0	0.0
42.326430559158325	0.5376151975685011	0.013186216354370117	0.3826054033279272	0.0	0.0
56.54837369918823	0.27440694123687415	0.0131683349609375	0.39809568752602575	0.0	0.0
70.76372003555298	0.18080096816033953	0.013120651245117188	0.3733505937319823	0.0	0.0
85.01593852043152	0.13320923186177708	0.013490438461303711	0.4008266707430099	0.0	0.0
99.28324961662292	0.121173599247234	0.013464689254760742	0.29607142576724	0.0	0.0
113.53562951087952	0.11105889162840352	0.013458967208862305	0.234548154364468	0.0	0.0
127.7912974357605	0.10335251221202219	0.01377558708190918	0.2221926371680661	0.0	0.0
142.08790755271912	0.11186994615040352	0.013790369033813477	0.21343963423364648	0.0	0.0
156.27907180786133	0.12095639526463288	0.013809919357299805	0.20389890357010432	0.0	0.0
170.54952597618103	0.08710460548162026	0.01343226432800293	0.20089915066052855	0.0	0.0
184.77918553352356	0.08587322598522341	0.013410568237304688	0.17721959027339768	0.0	0.0
199.06289625167847	0.07609643238147838	0.013779163360595703	0.16041542036511908	0.0	0.0
213.2056224346161	0.07270758497259525	0.013700246810913086	0.16070290904884532	0.0	0.0
227.34136414527893	0.07034469282254513	0.013481616973876953	0.10637503260518905	0.0	0.0
241.26485300064087	0.056875665248270126	0.01355600357055664	0.1027589878899326	0.0	0.0
255.46157455444336	0.05874284007628869	0.01363229751586914	0.10022699333195094	0.0	0.0
269.7179675102234	0.050907730446300176	0.01358175277709961	0.09514132655485846	0.0	0.0
283.9725031852722	0.05023985273862237	0.013509273529052734	0.09266981807954815	0.0	0.0
298.2277238368988	0.05137219531303264	0.013496160507202148	0.09110674196260682	0.0	0.0
312.4596438407898	0.05121601197300737	0.01356053352355957	0.09281867983549738	0.0	0.0
326.7158498764038	0.051781006200304736	0.013605594635009766	0.09667040271413904	0.0	0.0
341.18766260147095	0.051775030755060056	0.013598203659057617	0.09799678319158907	0.0	0.0
355.47964239120483	0.047897072346726195	0.013581275939941406	0.07523401750691494	0.0	0.0
369.78009486198425	0.049180050794233494	0.013575315475463867	0.07544638595428514	0.0	0.0
384.0760214328766	0.044220500134332166	0.013595342636108398	0.07171895115572174	0.0	0.0
398.393634557724	0.04483389374358903	0.013858795166015625	0.07294298737078533	0.0	0.0
412.5783052444458	0.043241824139048354	0.013848304748535156	0.07226271131342721	0.0	0.0
426.6502778530121	0.04209583242349709	0.01366734504699707	0.07159852260666161	0.0	0.0
440.57210206985474	0.042405273542639635	0.013706445693969727	0.06662750211459789	0.0	0.0
454.6239354610443	0.040281843389482236	0.013651847839355469	0.06429657476109736	0.0	0.0
468.70097494125366	0.03882006339327858	0.013655424118041992	0.05886366178262623	0.0	0.0
482.75357127189636	0.03645370913047237	0.013645648956298828	0.05628428680628551	0.0	0.0
496.9396388530731	0.03795977104850171	0.013639450073242188	0.055455786932606436	0.0	0.0
513.003308057785	0.03719998188948578	0.01367640495300293	0.05544761580567743	0.0	0.0
529.2208392620087	0.03670749507295344	0.013668060302734375	0.05487107426715847	0.0	0.0
543.3466017246246	0.036793260873737625	0.013677597045898438	0.051345677191438316	0.0	0.0
557.5385189056396	0.035848932007616574	0.013742208480834961	0.05126893177366366	0.0	0.0
572.7095081806183	0.026027064965234277	0.013678550720214844	0.05104732494083014	0.0	0.0
587.6952946186066	0.02456953583593008	0.01370549201965332	0.05164706504315468	0.0	1.0
602.5699362754822	0.0244428602833246	0.013727188110351562	0.05129757690733256	0.0	0.0
617.513256072998	0.023949158883952767	0.01376032829284668	0.05187168036817931	0.0	0.0
632.3895325660706	0.016454596962718157	0.013652563095092773	0.050596150008246896	0.0	0.0
651.3899655342102	0.01625743371842413	0.01373291015625	0.05094263595092985	0.0	0.0
666.1942176818848	0.016847072126320937	0.013787984848022461	0.05171546942341858	0.0	0.0
681.1600420475006	0.017188781620483335	0.014044761657714844	0.05133439761490467	0.0	0.0
700.3690459728241	0.016571708300319066	0.013748645782470703	0.05150987221586587	0.0	0.0
715.3247780799866	0.016514605062911872	0.013790607452392578	0.051921882941025135	0.0	0.0
730.187709569931	0.017053883009605746	0.013803958892822266	0.052698840950324684	0.0	0.0
745.1600346565247	0.017130382527812578	0.013788223266601562	0.0518544292764697	0.0	0.0
760.0065383911133	0.017146107780858393	0.013748407363891602	0.05127942486386361	0.0	0.0
774.9255156517029	0.01652186473154276	0.013742685317993164	0.042689587195712544	0.0	0.0
789.7589662075043	0.01537624613468664	0.014078378677368164	0.042151008780351815	0.0	0.0
804.6531388759613	0.016046422033171005	0.013851404190063477	0.04181944428180067	0.0	0.0
819.5979490280151	0.015279961785087011	0.013851404190063477	0.03987258162005084	0.0	0.0
834.6772360801697	0.014379071265926344	0.01396632194519043	0.03972870903823477	0.0	0.0
849.6237189769745	0.013927693761526564	0.013786554336547852	0.04014894267256111	0.0	0.0
864.468888759613	0.013356364874790042	0.013820171356201172	0.04012019563900056	0.0	0.0
879.476390838623	0.013153676037416483	0.013739347457885742	0.03984184067442911	0.0	0.0
894.3522663116455	0.012680592088625308	0.013889789581298828	0.03942638291740587	0.0	0.0
909.3514351844788	0.012621294376948521	0.013901233673095703	0.039120335070000865	0.0	0.0
924.1233170032501	0.012677693361202159	0.013859272003173828	0.03893519735418277	0.0	0.0
939.2095291614532	0.012643117288905617	0.013871908187866211	0.03807558738269668	0.0	0.0
954.0677661895752	0.012334966726835258	0.013852596282958984	0.03839148960328824	0.0	0.0
969.0458960533142	0.012107797342701542	0.10218262672424316	0.027650163657204338	0.0	0.0
983.6022610664368	0.011958912357150417	0.015489816665649414	0.027703003822078277	0.0	0.0
997.912962436676	0.012145734531242099	0.014828205108642578	0.02755799879511988	0.0	0.0
1012.1700689792633	0.012383063972150008	0.01490330696105957	0.02730561804723504	0.0	0.0
1026.3131303787231	0.012635683661221215	0.013852357864379883	0.027579551143033003	0.0	0.0
1040.1476485729218	0.01257403020912309	0.014153718948364258	0.027685769519155717	0.0	0.0
1054.1837570667267	0.012415652081348729	0.013895511627197266	0.026877152111871166	0.0	0.0
1068.233452796936	0.012461511375100357	0.013895034790039062	0.02628521894812012	0.0	0.0
1082.096512079239	0.012260906610141694	0.013916730880737305	0.026922795599138405	0.0	0.0
1096.1688044071198	0.011394382200336763	0.013954639434814453	0.027058377880407616	0.0	0.0
1110.2142102718353	0.011508916754133234	0.013938188552856445	0.02708160917701013	0.0	0.0
1124.2730050086975	0.011051102389671389	0.013962268829345703	0.02704909451958759	0.0	0.0
1138.3150894641876	0.010608865696841129	0.014169931411743164	0.027035709612934826	0.0	0.0
1152.355471611023	0.0106132724315987	0.013978958129882812	0.02744756602382188	0.0	0.0
1166.4272401332855	0.009334110873962366	0.013971805572509766	0.027187189020755474	0.0	0.0
1180.4795038700104	0.009020151618126472	0.017578601837158203	0.027626944027206755	0.0	0.0
1194.5226743221283	0.008817419696764459	0.013965606689453125	0.027163229543919087	0.0	0.0
1208.5670115947723	0.00869112198887505	0.013960599899291992	0.027402918279833207	0.0	0.0
1222.6347887516022	0.008638725815076772	0.014017105102539062	0.025942729922091304	0.0	0.0
1236.6088638305664	0.008398863410993732	0.013968229293823242	0.02581539227967594	0.0	0.0
1250.6726014614105	0.008188530896870789	0.013984203338623047	0.025211530467578947	1.0	0.0
1264.6392319202423	0.008128343084694166	0.014008522033691406	0.025604129847235098	0.0	0.0
1278.5007729530334	0.007650385060523983	0.013988733291625977	0.02583011726488567	0.0	0.0
1292.4699440002441	0.007618653997279293	0.013988733291625977	0.026197819911777977	0.0	0.0
1306.4705722332	0.007569290703039142	0.014195442199707031	0.02604866171178248	0.0	0.0
1320.524296283722	0.007314068985460977	0.013997077941894531	0.026329392138282066	0.0	0.0
1334.5912702083588	0.007179387648121795	0.07366323471069336	0.026159551026565128	0.0	0.0
1348.6600255966187	0.007247692119811776	0.01583266258239746	0.026379738589474885	0.0	0.0
1362.7252688407898	0.007185751003370608	0.016238927841186523	0.026073425446051225	0.0	0.0
1376.7965836524963	0.007420781558497232	0.014936208724975586	0.026054981535687666	0.0	0.0
1390.8606448173523	0.007701705580317833	0.013989925384521484	0.026418042952002816	0.0	0.0
1404.8906424045563	0.007207191188487768	0.014048099517822266	0.026646593840444988	0.0	0.0
1418.951488018036	0.0070327228740050245	0.014913558959960938	0.025987592750469007	0.0	0.0
1432.8702068328857	0.006965631479712365	0.01408076286315918	0.026417116016530778	0.0	0.0
1446.8042287826538	0.006712306938763488	0.014090538024902344	0.026664465840661834	0.0	0.0
1460.8851656913757	0.006670544815822227	0.014055490493774414	0.02663037779867047	0.0	0.0
1474.9214651584625	0.006433373228719602	0.014069080352783203	0.026590224263787127	0.0	0.0
1488.9610438346863	0.0063084236097214605	0.014066457748413086	0.026460580688045	0.0	0.0
1503.0034861564636	0.006415182313523707	0.014098644256591797	0.02588166140120665	0.0	0.0
1516.9604415893555	0.006354276188852952	0.01408076286315918	0.025697355663684925	0.0	0.0
1530.9783222675323	0.006442480927195815	0.014101505279541016	0.025958147434979973	0.0	0.0
1545.03213429451	0.0064132465480850115	0.01412820816040039	0.026143878071701217	0.0	0.0
1559.0909452438354	0.006467833352041312	0.014189720153808594	0.025712109899742822	0.0	0.0
1573.154547214508	0.006491545585269123	0.014183282852172852	0.025727097850991178	0.0	0.0
1587.37038064003	0.006358642074038079	0.014189481735229492	0.02551242966993235	0.0	0.0
1601.611020565033	0.006383974287064348	0.014200687408447266	0.02552527852630417	0.0	0.0
1615.8484225273132	0.0064810768955212645	0.07083487510681152	0.025720740181889502	0.0	0.0
1630.1257410049438	0.0061595143992711765	0.016503572463989258	0.025401816606518066	0.0	0.0
1644.3894822597504	0.006120911154902988	0.017495393753051758	0.02562576234440024	0.0	0.0
1658.669751882553	0.006212988169235396	0.015242576599121094	0.025679863619069255	0.0	0.0
1672.9301958084106	0.005912211843401367	0.014278650283813477	0.02656027141820321	0.0	0.0
1687.1676862239838	0.006071731019526783	0.014260530471801758	0.02689509615367093	0.0	0.0
1701.4410881996155	0.005894696254887239	0.014533281326293945	0.026624311048579045	0.0	0.0
1715.716555595398	0.0060947454150137225	0.014302253723144531	0.026402233643807053	0.0	0.0
1730.0256147384644	0.006204051105172659	0.014305591583251953	0.025990873710069123	0.0	0.0
1744.3206491470337	0.006240575271338509	0.01464390754699707	0.025440807909338635	0.0	0.0
1758.5543947219849	0.006413741614640574	0.014339923858642578	0.02546005260540094	0.0	0.0
1772.8237297534943	0.006578954528483387	0.014336347579956055	0.025253979969053625	0.0	0.0
1787.1140713691711	0.00645764873142894	0.014569282531738281	0.025125058625834758	0.0	0.0
1801.3085334300995	0.006491328921847472	0.014295578002929688	0.02504603488291324	0.0	0.0
1815.3603954315186	0.00645910780955402	0.014339685440063477	0.024808087547350623	0.0	0.0
1829.410621881485	0.006410449658617288	0.014379262924194336	0.024892930162072495	0.0	0.0
1843.308490037918	0.006400076895390441	0.014319896697998047	0.02501225086926781	0.0	0.0
1857.377281665802	0.006525176870594048	0.026907682418823242	0.025068752726502597	0.0	0.0
1871.491611480713	0.006690243460724282	0.02671527862548828	0.0252238612883953	0.0	0.0
1885.7001385688782	0.006735176825860945	0.026725053787231445	0.025256013451547252	0.0	0.0
1900.0080919265747	0.006429393626002426	0.026758432388305664	0.025345607438808974	0.0	0.0
1914.3184509277344	0.006077103223614715	0.026801347732543945	0.02553295871395355	0.0	0.0
1928.6178567409515	0.00596056565046043	0.027121782302856445	0.025525893286493812	0.0	0.0
1942.6505017280579	0.005981086091446909	0.02712559700012207	0.02597368825024243	0.0	0.0
1956.6699352264404	0.005788222387378982	0.027126073837280273	0.024678812288726665	0.0	0.0
1970.7300035953522	0.005604503084803298	0.027144908905029297	0.02468869614050617	0.0	0.0
1984.7888977527618	0.005476853360357947	0.027184009552001953	0.024664020524380256	0.0	0.0
1998.8368034362793	0.0052909929605821715	0.027158498764038086	0.02447357747192349	0.0	0.0
2012.7680044174194	0.005060277889889763	0.026705026626586914	0.024145311214563033	0.0	0.0
2026.8372852802277	0.005015821194781117	0.026702165603637695	0.02398780163774874	0.0	0.0
2040.8570809364319	0.005092371492627609	0.026705503463745117	0.023680817386423296	0.0	0.0
2054.8583505153656	0.005203007204027244	0.02677464485168457	0.023459812452928802	0.0	0.0
2068.8484978675842	0.00518201036382436	0.026740312576293945	0.022949451776585795	0.0	0.0
2082.675174474716	0.005121426069314979	0.026802539825439453	0.022947663733006718	0.0	0.0
2096.7352147102356	0.005179546615969239	0.02688765525817871	0.022232751534171286	0.0	0.0
2110.7809405326843	0.005139492201402793	0.02683234214782715	0.02227894368048441	0.0	0.0
2124.8188865184784	0.004872563467862675	0.02683258056640625	0.02206780936515759	0.0	0.0
2139.090272665024	0.004820780605229691	0.02689957618713379	0.02195498328586896	0.0	0.0
2153.3787603378296	0.004836557229316302	0.026845216751098633	0.02208147304436095	0.0	0.0
2167.5332522392273	0.004805770536318002	0.026873350143432617	0.02224098173342716	0.0	0.0
2181.397566795349	0.004713511942057946	0.026905536651611328	0.022428790241296737	0.0	0.0
2195.389741897583	0.004867257103089604	0.0269162654876709	0.02230434361158227	0.0	0.0
2209.434154987335	0.0049399437511835	0.02689194679260254	0.022215067349845515	0.0	0.0
2223.50057053566	0.0048461088793281416	0.026973485946655273	0.022069335569110095	0.0	0.0
2237.551556110382	0.004926148374894753	0.026879549026489258	0.022173130300950993	0.0	0.0
2251.5410330295563	0.005078936402011967	0.02687549591064453	0.02213279325111954	0.0	0.0
2265.2383513450623	0.004829125998640044	0.02694988250732422	0.021738117759195836	0.0	0.0
2279.259309530258	0.004570591145716927	0.026927947998046875	0.02140178040731667	0.0	0.0
2293.3121814727783	0.004511868785582015	0.026908397674560547	0.02132664005381235	0.0	0.0
2307.3565895557404	0.004500115178262267	0.026971101760864258	0.021478949227523088	0.0	0.0
2321.4149026870728	0.004593563764350937	0.026933670043945312	0.021479905101844603	0.0	0.0
2335.456692457199	0.004545896733663466	0.027004241943359375	0.02165035498071579	0.0	0.0
2349.3234071731567	0.004559295747216735	0.027050495147705078	0.021502891783895826	0.0	0.0
2363.3981878757477	0.004382456362267829	0.026950359344482422	0.021613657385542967	0.0	0.0
2377.365875482559	0.004379610594405346	0.026949167251586914	0.0218037123678324	0.0	0.0
2391.409568786621	0.004258980887616725	0.026965856552124023	0.021910082466207077	0.0	0.0
2405.4563164711	0.00426650987734579	0.026944637298583984	0.02169238175166619	0.0	0.0
2419.4349069595337	0.0043419435475127895	0.02695465087890625	0.02165793401020799	0.0	0.0
2433.308673143387	0.004350280232238853	0.027036428451538086	0.02161096382272267	0.0	0.0
2447.2715401649475	0.004275098646733054	0.027027368545532227	0.02164866435446693	0.0	0.0
2461.3263714313507	0.004147206019478922	0.02693963050842285	0.02147986161290981	0.0	0.0
2475.36425447464	0.004027321968050953	0.02696990966796875	0.021597800149022236	0.0	0.0
2489.4045968055725	0.004013546362052097	0.02706313133239746	0.02161817997636453	0.0	0.0
2503.4397230148315	0.0038340074485540667	0.027046918869018555	0.021517357848533848	0.0	0.0
2517.4715189933777	0.003606047774881948	0.027055978775024414	0.02136476377997258	0.0	0.0
2531.519750595093	0.0035531599169283746	0.02738213539123535	0.021407594527482438	0.0	0.0
2545.5838158130646	0.0035193564152976144	0.02705216407775879	0.021297782908456152	0.0	0.0
2559.6514859199524	0.0035771450172148393	0.02724623680114746	0.021390332623035795	0.0	0.0
2573.6799190044403	0.0036777510317743322	0.027002334594726562	0.021538267067137903	0.0	0.0
2587.70991563797	0.0036412689139953677	0.02728271484375	0.0215543992557804	0.0	0.0
2601.7726187705994	0.0036815780736979206	0.027068138122558594	0.0216972094198071	0.0	0.0
2615.8022470474243	0.0036753807939649665	0.027338743209838867	0.021799940369099338	0.0	0.0
2629.751777410507	0.0037271130143643654	0.02697587013244629	0.021676074943131018	0.0	0.0
2643.8010733127594	0.003800180796804514	0.027286052703857422	0.021631841126457833	0.0	0.0
2657.8436691761017	0.0037629935335280118	0.026882648468017578	0.02167865502665965	0.0	0.0
2671.801820039749	0.0037997240450119234	0.02718377113342285	0.02140059744689235	0.0	0.0
2685.77703666687	0.0037960382702043674	0.02698683738708496	0.021718410550295768	0.0	0.0
2699.824692249298	0.0037921935886047068	0.027303695678710938	0.02175859743857627	0.0	0.0
2713.8642160892487	0.0038420208018820883	0.02706003189086914	0.021798277004522332	0.0	0.0
2727.913167476654	0.003829886091312568	0.0273282527923584	0.021666402633667245	0.0	0.0
2741.9728043079376	0.0037444975332161924	0.027022123336791992	0.021894850178082008	0.0	0.0
2756.0204944610596	0.003593399348972818	0.027225017547607422	0.022212884847638184	0.0	0.0
2769.7587110996246	0.00361059988507113	0.027013778686523438	0.022130603051307582	0.0	0.0
2783.7234621047974	0.003572876573618363	0.02729630470275879	0.022200262102055057	0.0	0.0
2797.7962684631348	0.003512708915431109	0.027004241943359375	0.022301762249152337	0.0	0.0
2811.8470981121063	0.0035145830496281644	0.027328014373779297	0.022498858654888255	0.0	0.0
2825.8686439990997	0.0035123677542516895	0.02704334259033203	0.022322006475364888	0.0	0.0
2839.8994014263153	0.0035341107804988297	0.026980876922607422	0.022061431205917963	0.0	0.0
2853.971335887909	0.003516897496448214	0.027016639709472656	0.022081495658165418	0.0	0.0
2868.007029771805	0.0035071821973689556	0.026953935623168945	0.02205145301390476	0.0	0.0
2882.0597076416016	0.0035909151352455536	0.026987552642822266	0.022291973332040887	0.0	0.0
2896.1181721687317	0.0034965581274038326	0.027037858963012695	0.022366088478372362	0.0	0.0
2910.170495033264	0.00355540913572809	0.027105331420898438	0.022268653327560086	0.0	0.0
2924.2356748580933	0.003638507683672564	0.027044057846069336	0.02156629129371689	0.0	0.0
2938.268141746521	0.0034939859242462496	0.027066469192504883	0.021588522427627637	0.0	0.0
2952.3161492347717	0.0035481430168057436	0.027043819427490234	0.021593917517424233	0.0	0.0
2966.357928276062	0.0035959861187747186	0.027081727981567383	0.021605543156178235	0.0	0.0
2980.3797211647034	0.003560959624305055	0.027027606964111328	0.021545954856976586	0.0	0.0
2994.452909708023	0.003354643654812161	0.0270998477935791	0.01858540616811861	0.0	0.0
3008.4763073921204	0.0033168160025582845	0.027054548263549805	0.018486357852272567	0.0	0.0
3022.412289619446	0.003359365239707629	0.027084827423095703	0.018519975517170977	0.0	0.0
3036.466640472412	0.0032219587298313312	0.027069091796875	0.01878559610515955	0.0	0.0
3050.525125980377	0.0032319955385895736	0.027043581008911133	0.019005663341394377	0.0	0.0
3064.574887752533	0.0032001366205861477	0.027024030685424805	0.018840415227269026	0.0	0.0
3078.6119339466095	0.0031484443687604296	0.027060508728027344	0.018705884738891766	0.0	0.0
3092.679698944092	0.0031739435377158933	0.027033567428588867	0.01836607089382083	0.0	0.0
3106.730530023575	0.0031781074191246034	0.027057170867919922	0.018275627628972724	0.0	0.0
3120.7541851997375	0.003136384700634807	0.02708911895751953	0.01822062976881753	0.0	0.0
3134.830941915512	0.00321508632421181	0.027111053466796875	0.018331313465671007	0.0	0.0
3148.9029417037964	0.0032154150165152016	0.027068376541137695	0.01838579765441673	0.0	0.0
3162.829217195511	0.003231334626322646	0.027121543884277344	0.018396679582888237	0.0	0.0
3176.865216255188	0.0033837046709504284	0.0270540714263916	0.018312984200298206	0.0	0.0
3190.9061291217804	0.003405649832002932	0.027096033096313477	0.01820059093428436	0.0	0.0
3204.953761816025	0.0034291304086865315	0.027032136917114258	0.018268892637383412	0.0	0.0
3218.987176656723	0.0033087709784114087	0.027081012725830078	0.018246035682365477	0.0	0.0
3233.06098818779	0.0031759724445829746	0.027005910873413086	0.018350026959928278	0.0	0.0
3247.1333453655243	0.0032438085856079154	0.02706432342529297	0.017964451449010085	0.0	0.0
3261.278042078018	0.003126875445798832	0.027010202407836914	0.017882437410560535	0.0	0.0
3275.5392310619354	0.0030842815201982308	0.027046680450439453	0.017923018868243767	0.0	0.0
3289.833335161209	0.003083381432352536	0.02707839012145996	0.01778704630370649	0.0	0.0
3304.088755130768	0.0030578185089113192	0.027108430862426758	0.017620135255111677	0.0	0.0
3318.161607027054	0.0029740775088191933	0.02704906463623047	0.01747114461673344	0.0	0.0
3332.2223653793335	0.0029144439221040507	0.027098655700683594	0.017385119709842602	0.0	0.0
3346.276365995407	0.0030089427074601787	0.027059078216552734	0.017535924175607592	0.0	0.0
3360.491904735565	0.0029044692948246974	0.027162790298461914	0.017338444798092083	0.0	0.0
3374.772951364517	0.0027822418886819193	0.027156352996826172	0.017340471989131623	0.0	0.0
3389.0434713363647	0.0027383108819156923	0.02701878547668457	0.01759290930083899	0.0	0.0
3403.067583322525	0.0027623170590479595	0.027024030685424805	0.017690548105130648	0.0	0.0
3417.111800432205	0.0026882632476619476	0.026952266693115234	0.017732528695607597	0.0	0.0
3431.1660645008087	0.0026651209503234952	0.02707195281982422	0.01763194338436084	0.0	0.0
3445.192873954773	0.002639457996552674	0.02726602554321289	0.017397519062497792	0.0	0.0
3459.31458234787	0.0026931913410991127	0.0272214412689209	0.017548549535252457	0.0	0.0
3473.385853767395	0.0026564657732554326	0.02724456787109375	0.017561089208271527	0.0	0.0
3487.440936565399	0.0025600333419377734	0.02722930908203125	0.017543296209942695	0.0	0.0
3501.422622203827	0.002620922121770696	0.027287960052490234	0.01775930789518556	0.0	0.0
3515.4712851047516	0.002666675553676704	0.027212142944335938	0.01764095849163861	0.0	0.0
3529.5211820602417	0.0026579927209276584	0.02728414535522461	0.017606747797362793	0.0	0.0
3543.578833580017	0.002609545209839677	0.027243614196777344	0.017657424767493372	0.0	0.0
3557.6318163871765	0.002675223269459877	0.027266263961791992	0.017652646846531766	0.0	0.0
