# Supplementary material for: Direct generation of protein conformational ensembles via machine learning
Source: Nat Commun. 2023 Feb 11;14:774. doi: 10.1038/s41467-023-36443-x (PMC9922302; doi:10.1038/s41467-023-36443-x)
Supplement: Supplementary file 4 — Source Data [file 41467_2023_36443_MOESM4_ESM.zip › source_data/fig_7/panel_a.htau23k17.csv]

gpu_time_md	kld_md	gpu_time_idpgan	kld_idpgan	t_gen	t_md
15.717584133148193	1.6489558422594888	0.011856555938720703	2.0409863786275437	0.0	0.0
31.961193323135376	0.724021417449674	0.011152505874633789	1.0933038495808074	0.0	0.0
48.29468297958374	0.5486113984394237	0.010855436325073242	0.44375009814953914	0.0	0.0
64.61761689186096	0.5387108413072899	0.010969400405883789	0.43765021673620785	0.0	0.0
82.10357546806335	0.23378121105228994	0.011139869689941406	0.4417185000589095	0.0	0.0
101.03811883926392	0.21120582179654002	0.011168479919433594	0.4338397035249626	0.0	0.0
117.36569547653198	0.16702978420484862	0.011376619338989258	0.3088893059698616	0.0	0.0
133.70424008369446	0.09564914492365374	0.013110637664794922	0.3097880485241566	0.0	0.0
150.05461740493774	0.09325517079600475	0.022430419921875	0.23453414221497448	0.0	0.0
166.42022681236267	0.07902097842748187	0.022284269332885742	0.23454829764652346	0.0	0.0
182.7513177394867	0.07792741143311353	0.022434234619140625	0.22967991118795036	0.0	0.0
199.1213150024414	0.06152814497101531	0.022734880447387695	0.1780057229581508	0.0	0.0
215.49404644966125	0.061364795076706745	0.022817134857177734	0.17832696907065118	0.0	0.0
231.85463976860046	0.06313864699616215	0.02284383773803711	0.1798446384428417	0.0	0.0
248.25462579727173	0.06120777956112799	0.02291417121887207	0.17187709547436947	0.0	0.0
264.66210412979126	0.05920137315175202	0.023148775100708008	0.16671015237265516	0.0	0.0
281.02140712738037	0.056291736056765365	0.03394675254821777	0.17409782038523391	0.0	0.0
297.33975410461426	0.05589020285763148	0.033835411071777344	0.17711468763757993	0.0	0.0
313.6734778881073	0.05554581929340292	0.03395390510559082	0.1542544483658745	0.0	0.0
330.00890493392944	0.05492120981429569	0.03410959243774414	0.15271645072813683	0.0	0.0
346.320259809494	0.05226115501566604	0.03427767753601074	0.15502396635025492	0.0	0.0
362.63618540763855	0.03635678852421367	0.03433346748352051	0.15596388743114695	0.0	0.0
379.01941776275635	0.03765756678263575	0.0347142219543457	0.15680340039867283	0.0	0.0
395.33556485176086	0.03797852610245436	0.03491568565368652	0.1568668757230813	0.0	0.0
411.7183585166931	0.03951865020151456	0.045450687408447266	0.15621165241987983	0.0	0.0
428.09727001190186	0.03736520793199975	0.0453648567199707	0.15663366608802978	0.0	0.0
444.52354645729065	0.03787274130106606	0.04554128646850586	0.1580879863444025	0.0	0.0
460.9145185947418	0.036899191338283246	0.04571700096130371	0.15786258213268545	0.0	0.0
477.22173380851746	0.035428427813844914	0.045876264572143555	0.13715547305297066	0.0	1.0
493.5779514312744	0.03382353050344489	0.04593849182128906	0.13607301038542152	0.0	0.0
509.9083034992218	0.03274488942596688	0.04603886604309082	0.1352941538351473	0.0	0.0
526.2972474098206	0.032145330776241716	0.04615163803100586	0.13603631356587004	0.0	0.0
542.6737790107727	0.031579695165945006	0.10148286819458008	0.1391064516826784	0.0	0.0
559.1039080619812	0.03176966397975775	0.0968329906463623	0.1378182196499639	0.0	0.0
575.4475092887878	0.031990874213043065	0.09718823432922363	0.13826070716824482	0.0	0.0
591.779923915863	0.03236190023468117	0.10137343406677246	0.1376088988043836	0.0	0.0
608.1346833705902	0.03261603677893761	0.10194611549377441	0.13869317287181251	0.0	0.0
624.5700573921204	0.0322563386366425	0.10204029083251953	0.13921701987918073	0.0	0.0
640.905624628067	0.03165628626559906	0.10297918319702148	0.13826281971322957	0.0	0.0
657.2585048675537	0.03116331207719405	0.10619115829467773	0.1371130160913396	0.0	0.0
673.6237518787384	0.030858413172309303	0.18001866340637207	0.1353225430824812	0.0	0.0
689.9835689067841	0.03090812055937424	0.17540359497070312	0.1364477833583983	0.0	0.0
706.3183145523071	0.029561890981990257	0.1757674217224121	0.13545781531426215	0.0	0.0
722.6442034244537	0.02912086630464551	0.17997479438781738	0.1350896265402309	0.0	0.0
739.0268380641937	0.029259135242505535	0.1806955337524414	0.0922132899572924	0.0	0.0
755.3408234119415	0.029850903849071454	0.1807863712310791	0.09324227093699992	0.0	0.0
771.6864867210388	0.030504245430966293	0.18174290657043457	0.09472686057929279	0.0	0.0
788.0278341770172	0.030271542768992344	0.18507623672485352	0.09563810509317255	0.0	0.0
808.9531624317169	0.02990742566356102	0.25905752182006836	0.09533937778856309	0.0	0.0
825.3055310249329	0.031028335552521817	0.2546820640563965	0.08399718021476267	0.0	0.0
841.5846645832062	0.030102250654038345	0.2548353672027588	0.0838237435250618	0.0	0.0
857.8973724842072	0.030721885380825948	0.2590816020965576	0.08292173443734302	0.0	0.0
874.3050534725189	0.03095798329288091	0.2603919506072998	0.08238179608116633	0.0	0.0
890.6395483016968	0.029719338800603467	0.2599499225616455	0.08224386248390823	0.0	0.0
906.977737903595	0.02963702677155704	0.26093029975891113	0.06986086704585644	0.0	0.0
923.3140461444855	0.02982410420391403	0.26423120498657227	0.07042364018481233	0.0	0.0
939.6368339061737	0.028692036535085445	0.3383190631866455	0.0681370991016668	0.0	0.0
956.1709342002869	0.02895879813927172	0.33365845680236816	0.06833224308163649	0.0	0.0
972.513307094574	0.0293983230386798	0.3338024616241455	0.06739706543189605	0.0	0.0
988.9942779541016	0.02883189263495995	0.33820152282714844	0.06776796632842379	0.0	0.0
1005.3309829235077	0.028423277680602557	0.3390336036682129	0.06717598931369634	0.0	0.0
1021.6834073066711	0.028645726166526848	0.34001922607421875	0.06788679873780563	0.0	0.0
1038.0682015419006	0.0287812066898307	0.34087467193603516	0.06720829743798196	0.0	0.0
1054.481845855713	0.02891930064068204	0.34389591217041016	0.06789209736028148	0.0	0.0
1070.839563369751	0.02920192882224697	0.4187436103820801	0.06863360470563412	0.0	0.0
1087.1733298301697	0.029267933226887127	0.4138185977935791	0.0677278767298913	0.0	0.0
1103.585589170456	0.029349802213052167	0.41366004943847656	0.06808418133385864	0.0	0.0
1120.0212156772614	0.029806207342907804	0.41866540908813477	0.06789354296501512	0.0	0.0
1136.4079887866974	0.03010353803114258	0.4193301200866699	0.06796289058363608	0.0	0.0
1152.7763440608978	0.021448547817683287	0.41945457458496094	0.06585681496012369	0.0	0.0
1169.17773771286	0.021585719633190188	0.42046523094177246	0.06579541545323879	0.0	0.0
1185.5059206485748	0.02124391045091581	0.42351460456848145	0.06608528917222681	0.0	0.0
1201.827399969101	0.020523801421246803	0.49794626235961914	0.052188097117442024	0.0	0.0
1218.193006515503	0.021134798580503187	0.49352502822875977	0.05191261955347567	0.0	0.0
1234.5480062961578	0.021081890227049954	0.49256229400634766	0.0521926171276248	0.0	0.0
1250.9907531738281	0.02127827645989645	0.4982783794403076	0.051600660758574474	0.0	0.0
1267.3471989631653	0.02174872714492384	0.499741792678833	0.05150007434605443	0.0	0.0
1283.7123403549194	0.02154251795654363	0.49974989891052246	0.0506370696067786	0.0	0.0
1300.0538034439087	0.021320256633269193	0.5007658004760742	0.05004222926497793	0.0	0.0
1316.3930852413177	0.02117913609342992	0.504173755645752	0.0476235230689189	0.0	0.0
1332.7449300289154	0.02119701342108162	0.5787193775177002	0.047189006104263215	0.0	0.0
1349.1110398769379	0.02102268433489113	0.5741417407989502	0.046943907801792646	0.0	0.0
1365.487519979477	0.020658971956219255	0.5746333599090576	0.04643547501872538	0.0	0.0
1381.8323171138763	0.02099025573566105	0.5790555477142334	0.04537356603829271	0.0	0.0
1398.1654150485992	0.021069801887138584	0.5795986652374268	0.045256917580228845	0.0	0.0
1414.5472168922424	0.02116090794273588	0.5801284313201904	0.04580921432253607	0.0	0.0
1430.9718689918518	0.021469497032186313	0.5806899070739746	0.0454163065475927	0.0	0.0
1447.3130621910095	0.021287346133474345	0.5839076042175293	0.04469081021475982	0.0	0.0
1463.6621236801147	0.021439939934029966	0.6592466831207275	0.04509405026413323	0.0	0.0
1480.0394473075867	0.021451459569050663	0.6545627117156982	0.044595799175655	0.0	0.0
1496.373528957367	0.021601086805692622	0.6546630859375	0.044805535167518735	0.0	0.0
1512.7386054992676	0.02190559998636305	0.6590640544891357	0.04452652315913687	0.0	0.0
1529.1254143714905	0.021877031575747916	0.6596660614013672	0.044785512779070565	0.0	0.0
1545.447468996048	0.021492865532317204	0.6597938537597656	0.044899860623482876	0.0	0.0
1561.758365869522	0.021753102786743753	0.6614358425140381	0.045342443083684146	0.0	0.0
1578.1019325256348	0.021211915815551548	0.6651062965393066	0.044831909783578414	0.0	0.0
1594.5607714653015	0.021192969337900963	0.7398226261138916	0.04497528094032633	0.0	0.0
1610.963184595108	0.021099456678119043	0.7343220710754395	0.044585774741446496	0.0	0.0
1627.4251849651337	0.02110520357050928	0.7357068061828613	0.04493531683839434	0.0	0.0
1643.873970746994	0.02108426843918685	0.740581750869751	0.0447633737388342	0.0	0.0
1660.2129533290863	0.021280172616256657	0.7416055202484131	0.04522232215083866	0.0	0.0
1676.5369424819946	0.02104822631629034	0.7415909767150879	0.04505723348518563	0.0	0.0
1692.889903306961	0.021214784113354666	0.7423322200775146	0.04533341404470406	0.0	0.0
1709.2483658790588	0.021169053647907696	0.7458643913269043	0.04519401634893596	0.0	0.0
1725.578340291977	0.02098649073970138	0.8208341598510742	0.044911356160250354	0.0	0.0
1741.9061489105225	0.021026891734711502	0.8162834644317627	0.04536258345410161	0.0	0.0
1758.3445117473602	0.021187890981537647	0.8167283535003662	0.0456503496025547	0.0	0.0
1774.7582623958588	0.020006781042159083	0.8210189342498779	0.04460853638180605	0.0	0.0
1791.1006228923798	0.018515001622549702	0.8214943408966064	0.04452248715384469	0.0	0.0
1807.4279026985168	0.0184181587119561	0.8216485977172852	0.0442086727765096	0.0	0.0
1823.738686323166	0.01846662960052623	0.8229351043701172	0.04360938793285902	0.0	0.0
1840.0581076145172	0.018614397234167454	0.8260109424591064	0.043930359003199734	0.0	0.0
1856.3792736530304	0.01881346424929188	0.9015672206878662	0.043836916083401616	0.0	0.0
1872.7984433174133	0.018871021686657493	0.8966820240020752	0.044284633731111245	0.0	0.0
1889.2299544811249	0.017747711374398914	0.8966102600097656	0.04397225782338973	0.0	0.0
1905.5574538707733	0.017621290229221098	0.9016168117523193	0.043575737396436984	0.0	0.0
1921.9221336841583	0.016970044962921777	0.9022839069366455	0.04349037696762161	0.0	0.0
1938.385107755661	0.016804328231926936	0.9022765159606934	0.043832744314859305	0.0	0.0
1954.7889082431793	0.016773987949439528	0.9038887023925781	0.043802244995279876	0.0	0.0
1971.1158859729767	0.016510735656110748	0.9066476821899414	0.04409295305830391	0.0	0.0
1987.4940791130066	0.010253070797353221	0.9813461303710938	0.04366353316605167	0.0	0.0
2003.8524327278137	0.010038093380466729	0.9775867462158203	0.04379217668139685	0.0	0.0
2020.2784929275513	0.010002000010781104	0.9769916534423828	0.043373356740951885	0.0	0.0
2036.6697096824646	0.010156829755712575	0.9821934700012207	0.04376998144126923	0.0	0.0
2053.0299553871155	0.010196517241573675	0.9846405982971191	0.04429612706771472	0.0	0.0
2069.421502351761	0.0101550126750087	0.9844262599945068	0.04438597119819491	0.0	0.0
2085.752031803131	0.010232748718261684	0.9855742454528809	0.04404785386304518	0.0	0.0
2102.0622923374176	0.009637384288974416	0.9895749092102051	0.043975472802707145	0.0	0.0
2118.400517463684	0.009744598602022128	1.0639114379882812	0.04448702556089127	0.0	0.0
2134.778364419937	0.009880631498773388	1.0600001811981201	0.045057215077066164	0.0	0.0
2151.088816165924	0.009951238480326629	1.059208631515503	0.04185239138980832	0.0	0.0
2167.4823985099792	0.010118607946608363	1.0644011497497559	0.04185860739309573	0.0	0.0
2183.857174873352	0.010086328250239187	1.0647759437561035	0.042398731168123954	0.0	0.0
2200.223512172699	0.009621605990815334	1.0655391216278076	0.04190239249439641	0.0	0.0
2216.6286113262177	0.009760657980415009	1.0656170845031738	0.042109144764979865	0.0	0.0
2232.96870803833	0.009661554742876471	1.0702836513519287	0.042110915254340624	0.0	0.0
2249.3673844337463	0.009896769393606607	1.1442880630493164	0.042074843848064175	0.0	0.0
2265.715022087097	0.009798052979007403	1.1407723426818848	0.042092895418857405	0.0	0.0
2282.084966659546	0.009659567937383316	1.140070915222168	0.042221542171394	0.0	0.0
2298.445625782013	0.009420545244836535	1.1458067893981934	0.04241361361145061	0.0	0.0
2314.789222717285	0.009039171232130041	1.1459221839904785	0.04208517626609638	0.0	0.0
2331.1247885227203	0.008935984563150885	1.1462528705596924	0.04197872245618498	0.0	0.0
2347.539476633072	0.008828984304734508	1.1467406749725342	0.04208181335581089	0.0	0.0
2363.9005382061005	0.008413015934071665	1.1507163047790527	0.04189969884975947	0.0	0.0
2380.30255150795	0.008378982264170142	1.2258996963500977	0.041567362718323925	0.0	0.0
2396.6421971321106	0.007955188250774096	1.2219018936157227	0.04170453079665625	0.0	0.0
2412.9590287208557	0.007674429799712962	1.2215025424957275	0.041510202842802386	0.0	0.0
2429.345104455948	0.007431057281743154	1.2268047332763672	0.042045119257620056	0.0	0.0
2445.704472064972	0.007392639952529839	1.2264151573181152	0.04248303486461359	0.0	0.0
2462.0948345661163	0.0074169490800276485	1.2272865772247314	0.04279132857758396	0.0	0.0
2478.4619705677032	0.00745624362378615	1.2274518013000488	0.042461135448850496	0.0	0.0
2494.802261352539	0.007356047292272447	1.232316255569458	0.042461504188543886	0.0	0.0
2511.2057547569275	0.007319250488811139	1.307115077972412	0.042702761131880734	0.0	0.0
2527.5314631462097	0.00730645774426896	1.302384614944458	0.042863718193918786	0.0	0.0
2543.8598957061768	0.007408503530142432	1.3020906448364258	0.043029964877604	0.0	0.0
2560.1939227581024	0.007520613992216416	1.3080317974090576	0.04283250524427429	0.0	0.0
2576.5238263607025	0.0075472666599821	1.307079553604126	0.04271374954575102	0.0	0.0
2592.865515947342	0.007507946001373259	1.3078877925872803	0.04299273511871743	0.0	0.0
2609.26402258873	0.007521157955312827	1.308412790298462	0.04282242998155852	0.0	0.0
2625.65456199646	0.00746807438847851	1.3125882148742676	0.043130614335305115	0.0	0.0
2641.9906635284424	0.007273240755196695	1.3867950439453125	0.04247005310119455	0.0	0.0
2658.2976167201996	0.0073244757867529965	1.3833701610565186	0.042856735203865626	0.0	0.0
2674.706851005554	0.007247902249272194	1.3822579383850098	0.04283095571981907	0.0	0.0
2691.052214384079	0.007202932300541227	1.387993574142456	0.04293398688396301	0.0	0.0
2707.373419523239	0.007124706691221696	1.3883702754974365	0.043164321327977075	0.0	0.0
2723.8055925369263	0.006908952367170072	1.388808250427246	0.043142006885965076	0.0	0.0
2740.178000688553	0.006745606091482641	1.388979434967041	0.04301778567654818	0.0	0.0
2756.9487199783325	0.006629192557096439	1.3931982517242432	0.04296437413059546	0.0	0.0
2773.5995411872864	0.006670493468348948	1.4678370952606201	0.043175509375577736	0.0	0.0
2790.3381009101868	0.006527462550440712	1.464280366897583	0.04337883503593572	0.0	0.0
2806.6687672138214	0.006584612864670694	1.4637162685394287	0.04277485268003536	0.0	0.0
2822.9986567497253	0.006613792792471225	1.4684972763061523	0.04283296074285858	0.0	0.0
2839.319587945938	0.00650771654307766	1.4679884910583496	0.04272474986455439	0.0	0.0
2855.7055554389954	0.006505304384436021	1.4693043231964111	0.04212121936139681	0.0	0.0
2872.0287346839905	0.006463777203495097	1.4695653915405273	0.03713219395046463	0.0	0.0
2888.3726823329926	0.006552307443781703	1.4735698699951172	0.03704560951952565	0.0	0.0
2904.7429172992706	0.006414809299125186	1.547835111618042	0.036663550729085254	0.0	0.0
2921.1178436279297	0.006504214230048125	1.5436196327209473	0.03635293442124916	0.0	0.0
2937.406491756439	0.006321779171463908	1.5441796779632568	0.036394760670232666	0.0	0.0
2953.817848920822	0.006290121213761787	1.5494763851165771	0.035864793864216565	0.0	0.0
2970.200803041458	0.006217923911472558	1.549445390701294	0.03588848250774512	0.0	0.0
2986.651644229889	0.00616235692389222	1.5499732494354248	0.036007816680833186	0.0	0.0
3002.974348783493	0.0061548938569179	1.5501279830932617	0.03575335573003408	0.0	0.0
3019.309266090393	0.00605064187808282	1.5538439750671387	0.03567966334900699	1.0	0.0
3035.6678590774536	0.005943093950650073	1.6289150714874268	0.03592808520141098	0.0	0.0
3051.979768514633	0.005890054376707487	1.6249148845672607	0.03605563556701552	0.0	0.0
3068.28861284256	0.005795043863618712	1.6242213249206543	0.03615833708857445	0.0	0.0
3084.6178121566772	0.005825830445117058	1.629997968673706	0.03593537491622802	0.0	0.0
3101.0067987442017	0.005811944143921301	1.6296029090881348	0.035848303424648974	0.0	0.0
3117.333528995514	0.005770726497215481	1.6298871040344238	0.03589765324944714	0.0	0.0
3133.734483242035	0.00575958064488897	1.6305663585662842	0.03626879564562968	0.0	0.0
3150.054589509964	0.005459973741928687	1.6348299980163574	0.03635212982325414	0.0	0.0
3166.39470410347	0.005416093434050985	1.709259271621704	0.03667778639282571	0.0	0.0
3182.7182552814484	0.005504544274761084	1.7057185173034668	0.03679623077380123	0.0	0.0
3199.063598394394	0.005517806407095197	1.7046842575073242	0.03697403505459924	0.0	0.0
3215.4163732528687	0.005418587782753423	1.7100825309753418	0.03664669686252682	0.0	0.0
3231.7846598625183	0.005320486080017013	1.710350751876831	0.03663433244548099	0.0	0.0
3248.1239256858826	0.005374565492664299	1.7074215412139893	0.03686860323876997	0.0	0.0
3264.5039978027344	0.005326404581062551	1.7110991477966309	0.03687972933720206	0.0	0.0
3280.871326446533	0.0053841560697940796	1.7123374938964844	0.03683817495873846	0.0	0.0
3297.220052719116	0.005457547715454277	1.7892417907714844	0.03703452145803541	0.0	0.0
3313.543656349182	0.005372896779818537	1.7829537391662598	0.037141283536432916	0.0	0.0
3329.9607470035553	0.005380379605678173	1.785301685333252	0.03692989807245586	0.0	0.0
3346.510330438614	0.00535015881282904	1.7910008430480957	0.03691459252230924	0.0	0.0
3362.8503289222717	0.00535185492898067	1.7918472290039062	0.03718592898426576	0.0	0.0
3379.3025426864624	0.0053466909637221605	1.7905168533325195	0.03690359963051679	0.0	0.0
3395.6947796344757	0.005321816070807567	1.7914628982543945	0.03670700456252242	0.0	0.0
3412.0565757751465	0.005344514499459121	1.7954394817352295	0.03701599960233758	0.0	0.0
3428.404870033264	0.0053913814816014295	1.8706538677215576	0.03732704646479036	0.0	0.0
3444.7246403694153	0.005414807160792145	1.865835189819336	0.0374304285788039	0.0	0.0
3461.1580007076263	0.00533092195060532	1.867002248764038	0.03654193665415387	0.0	0.0
3477.564619779587	0.005299312599360672	1.8715758323669434	0.0369272048017954	0.0	0.0
3493.9864008426666	0.005249085284156442	1.872377634048462	0.036947515128272504	0.0	0.0
3510.337317943573	0.005132747984509182	1.8712635040283203	0.0372734315622674	0.0	0.0
3526.7673296928406	0.0050976209542828756	1.8722927570343018	0.03753411710160033	0.0	0.0
3543.1683645248413	0.005049003081438446	1.8756020069122314	0.03739705166591889	0.0	0.0
3559.5006561279297	0.005045777807388809	1.951568365097046	0.037367615055527006	0.0	0.0
3575.8892483711243	0.005041547156707374	1.9469051361083984	0.03724376272442567	0.0	0.0
3592.224526166916	0.004972145612160124	1.9470417499542236	0.03734066868552588	0.0	0.0
3608.5479788780212	0.004989331114372905	1.9521584510803223	0.037279943251848364	0.0	0.0
3624.880493402481	0.004979443376300678	1.9529588222503662	0.03728930163942517	0.0	0.0
3641.2428414821625	0.004869533233924198	1.9528472423553467	0.03735940817563392	0.0	0.0
3657.605964899063	0.004746513952903039	1.9539456367492676	0.03720934454708337	0.0	0.0
3673.9685156345367	0.004752919245597857	1.956559181213379	0.03725249770036319	0.0	0.0
3690.3883419036865	0.004745201083700732	2.031553268432617	0.03718981417255634	0.0	0.0
3706.7435989379883	0.004676020795011038	2.02768874168396	0.0372680461910599	0.0	0.0
3723.1188321113586	0.004669528926652381	2.0268967151641846	0.037322041983134796	0.0	0.0
3739.4980306625366	0.004536133941593987	2.031515121459961	0.037431976737242974	0.0	0.0
3755.9249246120453	0.004480099858210224	2.0335652828216553	0.03712359328324735	0.0	0.0
3772.2553329467773	0.004503738486159326	2.032114028930664	0.03728414011121486	0.0	0.0
3788.7036669254303	0.004533843353664565	2.0337090492248535	0.036610803930381346	0.0	0.0
3805.1197016239166	0.004570570508551456	2.0369675159454346	0.03645152915446326	0.0	0.0
3821.438905239105	0.004649481183753874	2.113065719604492	0.03633244205720649	0.0	0.0
3837.722196817398	0.004218707708961992	2.106745958328247	0.03654711738723055	0.0	0.0
3854.174295425415	0.004214343473133984	2.108611583709717	0.03661316860095936	0.0	0.0
3870.5035994052887	0.004255792808268507	2.112196445465088	0.03653287479575163	0.0	0.0
3886.8709280490875	0.004213189577538414	2.1135752201080322	0.03662121591717434	0.0	0.0
3903.211049556732	0.004222550224966315	2.112360954284668	0.03664386632845901	0.0	0.0
3919.560708284378	0.004190415673614894	2.1140029430389404	0.03617020811977726	0.0	0.0
3936.0233030319214	0.004208416657826212	2.1160619258880615	0.03612462952230479	0.0	0.0
3952.3893706798553	0.004197462916243369	2.1932694911956787	0.0360654032068997	0.0	0.0
3968.7118067741394	0.0032044262775583468	2.1879491806030273	0.036138931797424625	0.0	0.0
3985.07519865036	0.003100913241427888	2.18916392326355	0.036151074302959184	0.0	0.0
4001.4301764965057	0.003087255134242733	2.193397283554077	0.03616688767732619	0.0	0.0
4017.7745881080627	0.0030921396755929083	2.195021629333496	0.03628813711567021	0.0	0.0
4034.195891857147	0.0030696467927362053	2.1923561096191406	0.03619074450915935	0.0	0.0
4050.525609731674	0.00308298650156916	2.1942505836486816	0.036234644561132005	0.0	0.0
4067.0018734931946	0.003071154853098844	2.1973836421966553	0.03635717808035553	0.0	0.0
4083.3836030960083	0.0030463823441945815	2.273411512374878	0.03632857097362008	0.0	0.0
4099.71985411644	0.002969094881856174	2.267624616622925	0.03630613922650296	0.0	0.0
