# Supplementary material for: Direct generation of protein conformational ensembles via machine learning
Source: Nat Commun. 2023 Feb 11;14:774. doi: 10.1038/s41467-023-36443-x (PMC9922302; doi:10.1038/s41467-023-36443-x)
Supplement: Supplementary file 4 — Source Data [file 41467_2023_36443_MOESM4_ESM.zip › source_data/fig_7/panel_a.protac.csv]

gpu_time_md	kld_md	gpu_time_idpgan	kld_idpgan	t_gen	t_md
13.87897777557373	1.9201378175136008	0.012659072875976562	2.3669375522570286	0.0	0.0
28.175039291381836	1.173520139174306	0.010764598846435547	0.8793257695939332	0.0	0.0
42.49901628494263	0.8967460194622761	0.011078834533691406	0.47028996699394016	0.0	0.0
56.794962644577026	0.5232609115104756	0.010974645614624023	0.36005886265931253	0.0	0.0
71.10889315605164	0.21998184399802234	0.010553598403930664	0.22295192016551138	0.0	0.0
85.43315076828003	0.20635482326380186	0.010561943054199219	0.23742473494165547	0.0	0.0
99.76496267318726	0.19514015725094258	0.01055598258972168	0.18655990293633135	0.0	0.0
114.10114526748657	0.12317276769039281	0.010988473892211914	0.17076667089561398	0.0	0.0
128.43700051307678	0.11917224468995247	0.011058807373046875	0.14907443889650338	0.0	0.0
142.73764395713806	0.08045364446073003	0.011109113693237305	0.15507507732482503	0.0	0.0
157.06922960281372	0.06884649321669135	0.011171817779541016	0.14538494503525193	0.0	0.0
171.38858914375305	0.060110921975075726	0.011210203170776367	0.14122203196881813	0.0	0.0
185.71038556098938	0.05642084047602854	0.011337041854858398	0.1434854886203823	0.0	0.0
200.1017997264862	0.05567058282923883	0.011275529861450195	0.1373653484178037	0.0	0.0
214.68805861473083	0.05518279202370241	0.011341571807861328	0.11638155028291922	0.0	0.0
229.2110035419464	0.04890053813601953	0.011383771896362305	0.11269366095840004	0.0	0.0
243.77475690841675	0.044839086094043634	0.011369943618774414	0.10849476152917441	0.0	0.0
258.343909740448	0.042029322740354105	0.011365175247192383	0.10325044457556122	0.0	0.0
272.942911863327	0.04027294299843462	0.011471271514892578	0.09932783231592898	0.0	0.0
287.5422873497009	0.03971081533591527	0.011672019958496094	0.08990412385718713	0.0	0.0
302.1137192249298	0.03681477767055023	0.01157236099243164	0.08816850929820845	0.0	1.0
316.6829924583435	0.03669335077838825	0.011675596237182617	0.07346436440063212	0.0	0.0
331.20642137527466	0.03446396123910768	0.01167440414428711	0.07261348054071577	0.0	0.0
345.73490142822266	0.03582821457926939	0.011769771575927734	0.07199744059081681	0.0	0.0
360.237756729126	0.03496485459023456	0.01207590103149414	0.0721068410958206	0.0	0.0
374.83479475975037	0.03494745451240324	0.011749505996704102	0.07560636871715157	0.0	0.0
389.42616629600525	0.03535677491717942	0.011701822280883789	0.0768895931141521	0.0	0.0
404.0213303565979	0.035032117265444904	0.011801958084106445	0.06519990391712446	0.0	0.0
418.58076882362366	0.028457418522533473	0.06296229362487793	0.06257625244273529	0.0	0.0
433.14307260513306	0.02766678316950267	0.013700008392333984	0.06130853256554981	0.0	0.0
447.73389625549316	0.028427593060448408	0.014288663864135742	0.061398177313493986	0.0	0.0
462.3147349357605	0.029204885091747262	0.01312565803527832	0.06095931419740541	0.0	0.0
476.8909201622009	0.028925649014413694	0.012064695358276367	0.06111752816459562	0.0	0.0
491.4509530067444	0.02914200211781766	0.012120962142944336	0.05942367155191451	0.0	0.0
506.0180547237396	0.02960135343310516	0.012117862701416016	0.057807856006364136	0.0	0.0
520.6189272403717	0.028538998323104088	0.012178897857666016	0.04468082017611956	0.0	0.0
535.1752350330353	0.017636193684191257	0.01226496696472168	0.04520311533436344	0.0	0.0
549.7315812110901	0.01682682062098645	0.01223897933959961	0.046094439918863056	0.0	0.0
564.2968106269836	0.016201642094752212	0.012285947799682617	0.045883938969536006	0.0	0.0
578.8877949714661	0.016450515772335174	0.07173848152160645	0.045083079556231656	0.0	0.0
593.4520959854126	0.016382680065820485	0.015306949615478516	0.045147199682608254	0.0	0.0
607.9833989143372	0.016064471316110215	0.014667987823486328	0.04547715819998473	0.0	0.0
622.5727093219757	0.015428164453226437	0.012390851974487305	0.0466269972048683	0.0	0.0
637.1662971973419	0.015210737927173168	0.012439966201782227	0.046567452593723364	0.0	0.0
651.7416229248047	0.01531753364935551	0.012526750564575195	0.04594088888693337	0.0	0.0
666.3398423194885	0.015259497487289336	0.012580633163452148	0.04716082152699716	0.0	0.0
680.8496942520142	0.014097577006169862	0.01267695426940918	0.047654142335775085	0.0	0.0
695.4009449481964	0.013653039561221355	0.05400371551513672	0.0465153449791029	0.0	0.0
709.9197347164154	0.013449374783135832	0.01598334312438965	0.04468963931036037	0.0	0.0
724.4832310676575	0.013751304646847717	0.014794111251831055	0.043171078686285724	0.0	0.0
739.0940687656403	0.013547850264941382	0.012739419937133789	0.0430883276912196	0.0	0.0
753.6232213973999	0.013392136736249659	0.01279449462890625	0.04283796466865088	0.0	0.0
768.0775146484375	0.014302294414256811	0.012824535369873047	0.04222984038727802	0.0	0.0
782.574059009552	0.014113124723669353	0.012967109680175781	0.04229193378942837	0.0	0.0
797.1375439167023	0.013971176205521548	0.08064651489257812	0.04203684597459631	0.0	0.0
811.6304914951324	0.013720598656734164	0.015996456146240234	0.040922400224962074	0.0	0.0
826.2328245639801	0.01372549090889165	0.012938499450683594	0.03971639847422237	0.0	0.0
840.7741498947144	0.01390194539992548	0.013234615325927734	0.039393588503333875	0.0	0.0
855.325207233429	0.013199051788470782	0.013051033020019531	0.039588166379557685	0.0	0.0
869.8934419155121	0.013226043295834971	0.013957023620605469	0.04068750775852706	0.0	0.0
884.4522540569305	0.01262948999917834	0.12688970565795898	0.04005984433604376	0.0	0.0
898.9956154823303	0.012418426514704307	0.01582932472229004	0.03909383035559632	0.0	0.0
913.5232963562012	0.012138053648158762	0.013205528259277344	0.03924896281644397	0.0	0.0
928.1226432323456	0.01187204330846981	0.013181447982788086	0.039564979749220235	0.0	0.0
942.7167859077454	0.012487037320001402	0.02242732048034668	0.038898173554375644	0.0	0.0
957.245025396347	0.012283372367553022	0.021986722946166992	0.03802335016064355	0.0	0.0
971.767995595932	0.011936529603593928	0.022414684295654297	0.038025983245072274	0.0	0.0
986.3014397621155	0.012324857215965563	0.02233409881591797	0.037631697412581475	0.0	0.0
1000.8795971870422	0.012520552145910076	0.022052764892578125	0.03748729098434251	1.0	0.0
1015.3772919178009	0.012111045498303911	0.022037029266357422	0.037877247148852114	0.0	0.0
1029.930330991745	0.01230537060776531	0.022156476974487305	0.03820726041970855	0.0	0.0
1044.514592409134	0.012686044320948869	0.02209949493408203	0.03852875423715725	0.0	0.0
1059.0987985134125	0.012331993838346177	0.022233009338378906	0.03842201571637856	0.0	0.0
1073.6453773975372	0.012380105718018253	0.022184371948242188	0.03892152270863499	0.0	0.0
1088.2442545890808	0.012305261413367486	0.02227163314819336	0.03901800932447065	0.0	0.0
1102.8203587532043	0.011326532333034668	0.02217388153076172	0.038580665075574054	0.0	0.0
1117.4025185108185	0.011590654150608266	0.022307634353637695	0.039050921962448464	0.0	0.0
1131.9770250320435	0.011301042553868237	0.02218914031982422	0.039409980173182924	0.0	0.0
1146.5188751220703	0.011337561387631543	0.022325515747070312	0.03867534329343752	0.0	0.0
1161.00417304039	0.011297043691044792	0.022188663482666016	0.038565407402272586	0.0	0.0
1175.5120222568512	0.01101744328291586	0.022349834442138672	0.03820352525616124	0.0	0.0
1190.0898234844208	0.011423502089880758	0.022177696228027344	0.03859114449467461	0.0	0.0
1204.6177554130554	0.01140442277162737	0.022317886352539062	0.038678184197442435	0.0	0.0
1219.1574268341064	0.010892647119366966	0.022248268127441406	0.03875698627413053	0.0	0.0
1233.7446539402008	0.01055036031112489	0.022279977798461914	0.03870919590089272	0.0	0.0
1248.3253107070923	0.010678265913109213	0.022346019744873047	0.038717380750940125	0.0	0.0
1262.8423111438751	0.010643240827852217	0.022454023361206055	0.03844749432556292	0.0	0.0
1277.3380434513092	0.010427154872008534	0.022386789321899414	0.03796407953012718	0.0	0.0
1291.8719646930695	0.0106053311009161	0.022449731826782227	0.037832916438419864	0.0	0.0
1306.4158244132996	0.010527191791623773	0.022253036499023438	0.03770854026528728	0.0	0.0
1320.9914643764496	0.010274657298249864	0.02239251136779785	0.038240808771480866	0.0	0.0
1335.5105657577515	0.010197994409212131	0.022342443466186523	0.03842246676872145	0.0	0.0
1350.047725200653	0.009957437628594338	0.022448062896728516	0.03842678553274502	0.0	0.0
1364.5672006607056	0.009682840087099078	0.02233147621154785	0.03872958960406764	0.0	0.0
1379.1675162315369	0.00967192767200208	0.022416353225708008	0.038874956081471554	0.0	0.0
1393.736548423767	0.009821401436814474	0.022312641143798828	0.038346655511302646	0.0	0.0
1408.2841351032257	0.009502573305779654	0.022571086883544922	0.038519290103474435	0.0	0.0
1422.8722388744354	0.009442015620208126	0.022506237030029297	0.038890784011459366	0.0	0.0
1437.3404536247253	0.00912904763272637	0.022660255432128906	0.03878670047110797	0.0	0.0
1451.875637292862	0.009192017441251804	0.02253556251525879	0.039152970381585994	0.0	0.0
1466.4540395736694	0.009109866218919448	0.022644758224487305	0.03929903241574407	0.0	0.0
1481.0210456848145	0.00918324466928445	0.022590160369873047	0.03923527621900621	0.0	0.0
1495.6126818656921	0.00906687337129378	0.02271556854248047	0.03907395153369319	0.0	0.0
1510.187697649002	0.008976747292440553	0.022609949111938477	0.038843399779261864	0.0	0.0
1524.7006483078003	0.009104610720966227	0.022641420364379883	0.031387447121226576	0.0	0.0
1539.25230884552	0.009017504876639198	0.022614240646362305	0.03129911177249368	0.0	0.0
1553.831550359726	0.009149940420758096	0.022584915161132812	0.03135533287133683	0.0	0.0
1568.4054543972015	0.009196955509440176	0.022693395614624023	0.030757384195892388	0.0	0.0
1582.9650475978851	0.009165279571031514	0.022742033004760742	0.030565786046779512	0.0	0.0
1597.552324295044	0.009014723741426532	0.022889375686645508	0.03055087665182472	0.0	0.0
1612.0723123550415	0.009142309728496195	0.022983074188232422	0.030376365266382488	0.0	0.0
1626.6594984531403	0.009145718593731233	0.022986173629760742	0.03019229800538308	0.0	0.0
1641.266461133957	0.009044811419545733	0.02300858497619629	0.03008636070918814	0.0	0.0
1655.855634212494	0.00886380836845904	0.02305889129638672	0.029950889803209535	0.0	0.0
1670.4395034313202	0.006025583982935088	0.022899866104125977	0.030092241469015502	0.0	0.0
1685.012983083725	0.005941760990270088	0.022994041442871094	0.03006987418709749	0.0	0.0
1699.5751342773438	0.006010599844097161	0.023028135299682617	0.030089864601882843	0.0	0.0
1714.1491465568542	0.006040277137408546	0.02306985855102539	0.030138669765976418	0.0	0.0
1728.7114942073822	0.006033626140395439	0.02310967445373535	0.030028962381073016	0.0	0.0
1743.297955274582	0.006148154384039661	0.023147106170654297	0.029991746082312067	0.0	0.0
1757.8918371200562	0.0061393211563732794	0.023238182067871094	0.02966357877309024	0.0	0.0
1772.475153207779	0.00585986961459284	0.023249387741088867	0.029725834138743315	0.0	0.0
1786.9881999492645	0.005993893685707434	0.02303791046142578	0.023332718570106426	0.0	0.0
1801.5857911109924	0.006199558325334648	0.022924184799194336	0.023612274037284366	0.0	0.0
1816.1090874671936	0.006198490250625907	0.024978160858154297	0.023507879799712535	0.0	0.0
1830.631407737732	0.0063690280883121776	0.02302241325378418	0.023776374753555346	0.0	0.0
1845.1497497558594	0.006438645507684712	0.022958755493164062	0.023842333760669715	0.0	0.0
1859.728756427765	0.006341978929479947	0.02297496795654297	0.0240564776355791	0.0	0.0
1874.243908405304	0.006240462028799489	0.033392906188964844	0.02410595437133275	0.0	0.0
1888.8170759677887	0.00622396322538029	0.03349614143371582	0.02407270952930572	0.0	0.0
1903.4091789722443	0.006112874862873814	0.03394651412963867	0.02409945767958949	0.0	0.0
1917.9851279258728	0.006296905153613478	0.033916473388671875	0.0239974242293466	0.0	0.0
1932.5664484500885	0.006088971524299063	0.03353476524353027	0.024187865859622598	0.0	0.0
1947.1371290683746	0.005853788195439784	0.03361701965332031	0.023597613655824513	0.0	0.0
1961.7335028648376	0.005718713994972454	0.0335996150970459	0.023397305326330897	0.0	0.0
1976.3342175483704	0.0057296393598418	0.033702850341796875	0.0231681372076387	0.0	0.0
1990.9200859069824	0.005535437103606149	0.033713579177856445	0.023244485829185705	0.0	0.0
2005.4517621994019	0.005564841331598462	0.033782005310058594	0.023039756308437707	0.0	0.0
2019.990204334259	0.005535192691940138	0.03377485275268555	0.023233023495408085	0.0	0.0
2034.5764298439026	0.0055722527990410085	0.03383994102478027	0.023265015747140648	0.0	0.0
2049.180346250534	0.005557488575473639	0.03377199172973633	0.023143960367727173	0.0	0.0
2063.696751832962	0.005694086184009728	0.03376913070678711	0.023270689388354637	0.0	0.0
2078.2828624248505	0.00557817378822733	0.03380703926086426	0.02317796639326523	0.0	0.0
2092.864675760269	0.0054993209422465805	0.03382134437561035	0.022993740141833346	0.0	0.0
2107.4557297229767	0.005418148987442563	0.0338597297668457	0.02304352047434321	0.0	0.0
2122.030152320862	0.005403094317562154	0.03388357162475586	0.022818603472188365	0.0	0.0
2136.6127486228943	0.005322725071716494	0.03384208679199219	0.022886772126752084	0.0	0.0
2151.1962542533875	0.0053419527005267265	0.03390312194824219	0.022786180782983733	0.0	0.0
2165.699198484421	0.005332294896016585	0.03385734558105469	0.022776545759494227	0.0	0.0
2180.2824807167053	0.005292895754931743	0.034039974212646484	0.022506487909504207	0.0	0.0
2194.866179227829	0.005290630842294925	0.03404951095581055	0.022473316015717726	0.0	0.0
2209.396922826767	0.005466020954702393	0.0339658260345459	0.02291639318010461	0.0	0.0
2223.9116444587708	0.005424601686880068	0.03399038314819336	0.022920438311846075	0.0	0.0
2238.5145859718323	0.005505683424289234	0.03386545181274414	0.022715585766615205	0.0	0.0
2253.062863588333	0.0055944089933388005	0.03395962715148926	0.022816043689630094	0.0	0.0
2267.608544111252	0.005598340396334261	0.03393435478210449	0.022418722782523264	0.0	0.0
2282.1373002529144	0.005561109642930942	0.03397321701049805	0.022645299983128114	0.0	0.0
2296.6560175418854	0.005452233777886443	0.03394341468811035	0.0224552644969881	0.0	0.0
2311.1857345104218	0.005457829200202639	0.034047603607177734	0.022564479195534923	0.0	0.0
2325.71102309227	0.005555700155651382	0.03402829170227051	0.02245411526006896	0.0	0.0
2340.2168369293213	0.005628021021926837	0.03409433364868164	0.022357043293491932	0.0	0.0
2354.8068795204163	0.0053025951409597675	0.03410959243774414	0.022164054394831934	0.0	0.0
2369.3467931747437	0.005405074624937082	0.0341794490814209	0.022018181170352764	0.0	0.0
2383.9149975776672	0.005319102748114737	0.034157752990722656	0.022112818130236713	0.0	0.0
2398.4850764274597	0.00526046172889934	0.03416299819946289	0.02194185094072393	0.0	0.0
2413.0454802513123	0.005199758479680006	0.034113407135009766	0.022001516693973072	0.0	0.0
2427.6020805835724	0.00524814325616269	0.03420615196228027	0.02187082770804957	0.0	0.0
2442.187617301941	0.005254119922202906	0.03416895866394043	0.0219954358181895	0.0	0.0
2456.748501777649	0.005300854790219191	0.03421187400817871	0.0219150998456063	0.0	0.0
2471.282720565796	0.005394419244571033	0.034210920333862305	0.021996742817334755	0.0	0.0
2485.8723225593567	0.0053454394162341405	0.0342555046081543	0.021699927835175936	0.0	0.0
2500.4785397052765	0.005449533915726017	0.03440046310424805	0.016949500778883415	0.0	0.0
2515.090142726898	0.005487561150150991	0.0343019962310791	0.016920468526736447	0.0	0.0
2529.680891275406	0.005382639632238408	0.034288644790649414	0.016999353535748014	0.0	0.0
2544.2833874225616	0.005427751101950437	0.03439807891845703	0.01699877516105621	0.0	0.0
2558.8846440315247	0.005363076599264479	0.03435683250427246	0.01687999959016783	0.0	0.0
2573.4877717494965	0.0053750838920085765	0.03438830375671387	0.01706309350205061	0.0	0.0
2588.0729217529297	0.005211947583672141	0.03435564041137695	0.016969740723870468	0.0	0.0
2602.6884458065033	0.005130309739063224	0.0344243049621582	0.017150884914236848	0.0	0.0
2617.3112604618073	0.005084006055086838	0.03443551063537598	0.017116271982862485	0.0	0.0
2631.9273660182953	0.005050460958099642	0.03447413444519043	0.01730938928379984	0.0	0.0
2646.531944990158	0.0050582409896210625	0.03441929817199707	0.017210988300693116	0.0	0.0
2661.112692117691	0.005029061646089745	0.03444981575012207	0.01723001171228516	0.0	0.0
2675.7101237773895	0.004979094391833506	0.034426212310791016	0.017112822035729176	0.0	0.0
2690.281735897064	0.0049528539342272495	0.03454875946044922	0.017134126994005853	0.0	0.0
2704.8829255104065	0.005071086928964069	0.03465628623962402	0.01614414326080463	0.0	0.0
2719.496608018875	0.005114872476543811	0.03450179100036621	0.01611175647512834	0.0	0.0
2734.0978491306305	0.005025454878833973	0.03443455696105957	0.016067337202201215	0.0	0.0
2748.7024912834167	0.005018798644193925	0.0344386100769043	0.01620684756103611	0.0	0.0
2763.206126689911	0.00502115927871577	0.03433704376220703	0.01616607896090196	0.0	0.0
2777.7205078601837	0.005082611507377509	0.034479618072509766	0.016192104179385887	0.0	0.0
2792.2868580818176	0.005114299292491572	0.03447365760803223	0.016146091899775027	0.0	0.0
2806.859391927719	0.005096856681681219	0.04493975639343262	0.01616805299933342	0.0	0.0
2821.4421083927155	0.004840222076383476	0.044998884201049805	0.01613718957037978	0.0	0.0
2835.958032608032	0.004684578974514862	0.045403480529785156	0.01619390943044978	0.0	0.0
2850.5084824562073	0.004648879410040908	0.045436859130859375	0.01626878573950933	0.0	0.0
2864.991212129593	0.004709426793115294	0.04508042335510254	0.01639422662353511	0.0	0.0
2879.5447313785553	0.004699320596229233	0.04514956474304199	0.016439566123397333	0.0	0.0
2894.170039176941	0.00478090069106999	0.04511404037475586	0.01629636328158513	0.0	0.0
2908.745712995529	0.004728287647851003	0.04513263702392578	0.01617875052967913	0.0	0.0
2923.3447856903076	0.004831839987326132	0.04523158073425293	0.016074004813112403	0.0	0.0
2937.914555311203	0.004862319939382636	0.04520726203918457	0.01573318536111533	0.0	0.0
2952.5272459983826	0.004826831326251263	0.045433759689331055	0.01572847632584035	0.0	0.0
2967.13152885437	0.004844250840281442	0.04544997215270996	0.015760037915605478	0.0	0.0
2981.6921026706696	0.004734063505793095	0.04526329040527344	0.015615155808563392	0.0	0.0
2996.1847014427185	0.00471576136675805	0.045207977294921875	0.015494088876715514	0.0	0.0
3010.725007534027	0.004636922798344429	0.04535222053527832	0.0152137745292524	0.0	0.0
3025.246482372284	0.004684097434453012	0.045314788818359375	0.015173063785548054	0.0	0.0
3039.819379091263	0.00464990215325486	0.04535269737243652	0.015018570248110973	0.0	0.0
3054.2693004608154	0.00468886217310988	0.0452427864074707	0.014902554991513208	0.0	0.0
3068.8614089488983	0.004641581336341021	0.04522085189819336	0.014991396153194971	0.0	0.0
3083.4256143569946	0.004629436850009356	0.045317649841308594	0.014923836487363428	0.0	0.0
3098.019685983658	0.004563715882178886	0.045412302017211914	0.014892267966076766	0.0	0.0
3112.6391673088074	0.00456364540446633	0.04552602767944336	0.01478327026258801	0.0	0.0
3127.2642345428467	0.004601433249705883	0.045520782470703125	0.014872599751780978	0.0	0.0
3141.4658880233765	0.004621344032876995	0.045330047607421875	0.014635001922180868	0.0	0.0
3155.9921939373016	0.0045956344302349105	0.04542374610900879	0.014682584232738756	0.0	0.0
3170.609311103821	0.004487769045995923	0.04518437385559082	0.014890210127964423	0.0	0.0
3185.2360870838165	0.004484912882104638	0.04539155960083008	0.014628384065844375	0.0	0.0
3199.8437311649323	0.004451873576090336	0.04530620574951172	0.014749507891460309	0.0	0.0
3214.456518650055	0.004499378464595115	0.04550480842590332	0.014798224375218652	0.0	0.0
3229.0745050907135	0.004512541039872035	0.04534173011779785	0.014731785352311939	0.0	0.0
3243.6854667663574	0.00447447276346404	0.0454864501953125	0.014628633594573599	0.0	0.0
3258.328958272934	0.003510043279874829	0.04529285430908203	0.014633120563241384	0.0	0.0
3272.94807100296	0.003536911358811219	0.04569554328918457	0.014656571315216145	0.0	0.0
3287.5577414035797	0.003464979411630692	0.04556107521057129	0.014690306841180558	0.0	0.0
3302.197365999222	0.0033879723420708416	0.045636653900146484	0.014663865826194	0.0	0.0
3316.8232555389404	0.0034871752083195416	0.04545474052429199	0.014736242407251705	0.0	0.0
3331.445458650589	0.003563653837363717	0.04563474655151367	0.014406026725827031	0.0	0.0
3346.0672042369843	0.0035508564223761616	0.04551577568054199	0.014453418903930792	0.0	0.0
3360.674926996231	0.003544660335665079	0.04565834999084473	0.014403667344072887	0.0	0.0
3375.2642636299133	0.0022392149612831267	0.045641183853149414	0.014417810474380297	0.0	0.0
3389.875206232071	0.0021987249166917915	0.04575681686401367	0.014256206116902944	0.0	0.0
3404.4930942058563	0.002200703282163704	0.045519351959228516	0.014245132490051993	0.0	0.0
3419.0978887081146	0.002165275625740003	0.04565167427062988	0.014234419858902515	0.0	0.0
3433.7159481048584	0.002217914399357459	0.04558515548706055	0.014233139150660124	0.0	0.0
3448.313440322876	0.0020826545785235474	0.04572343826293945	0.014374575799559523	0.0	0.0
3462.930768251419	0.002009735730955652	0.04557013511657715	0.014413487546324155	0.0	0.0
3477.541886329651	0.002046817976199802	0.04580259323120117	0.01447728761131362	0.0	0.0
3492.111934900284	0.002115022404476466	0.04564785957336426	0.014258466766686266	0.0	0.0
3506.7117846012115	0.002090364524067095	0.04593014717102051	0.014205325068684275	0.0	0.0
3521.3246285915375	0.0020248008503476744	0.04575181007385254	0.01413770954131799	0.0	0.0
3535.9395241737366	0.002006728259990692	0.04584836959838867	0.013966075001616372	0.0	0.0
3550.549661874771	0.001965902947521975	0.045746803283691406	0.013956645133589145	0.0	0.0
3565.1679463386536	0.0019881204350824188	0.045909881591796875	0.01392745227564449	0.0	0.0
3579.7924127578735	0.001953566330288094	0.04571413993835449	0.013890052066820605	0.0	0.0
3594.398612499237	0.0018740000970843918	0.04594826698303223	0.013880697368621358	0.0	0.0
3608.9262454509735	0.0018222017585984305	0.045728445053100586	0.013771835719905362	0.0	0.0
3623.5387687683105	0.0018492033792770458	0.04593968391418457	0.01371959623809526	0.0	0.0
3638.124473810196	0.0018150074073356535	0.04575681686401367	0.013690417996881456	0.0	0.0
